# Supplementary material for: Transcriptome analyses of a Chinese hazelnut species Corylus mandshurica
Source: BMC Plant Biol. 2013 Oct 5;13:152. doi: 10.1186/1471-2229-13-152 (PMC3819738; doi:10.1186/1471-2229-13-152)
Supplement: Additional file 3 — GO terms for orthologs with INDEL. [file 1471-2229-13-152-S3.txt]

comp61387_c0_seq1	GO:0005739	GO:0006104	GO:0006914	GO:0008893	GO:0009688	GO:0010945	GO:0015937
comp70271_c0_seq1	GO:0002679	GO:0006612	GO:0009963	GO:0010200	GO:0010363	GO:0035556	GO:0043169
comp69935_c0_seq8	GO:0003677	GO:0003700	GO:0005634	GO:0006355	GO:0010048	GO:0010076	GO:0043481	GO:0046983	GO:0048440	GO:0048441	GO:0048442	GO:0048443
comp61567_c0_seq1	GO:0005737	GO:0006952	GO:0009607
comp66987_c0_seq1	GO:0003677	GO:0050896
comp70626_c1_seq8	GO:0000902	GO:0004674	GO:0004715	GO:0005524	GO:0005576	GO:0005886	GO:0006096	GO:0006833	GO:0006972	GO:0007030	GO:0009266	GO:0009506	GO:0009651	GO:0009791	GO:0010193	GO:0010483	GO:0030244	GO:0043680	GO:0046686	GO:0046777	GO:0048193	GO:0048767	GO:0050832
comp68844_c0_seq3	GO:0006970	GO:0009409	GO:0009414	GO:0048316
comp63113_c1_seq1	GO:0001510	GO:0003735	GO:0005730	GO:0005783	GO:0005886	GO:0006412	GO:0009506	GO:0009507	GO:0022625
comp130137_c0_seq1	GO:0005773	GO:0005975	GO:0009505	GO:0009506	GO:0042973	GO:0043169	GO:0046658
comp64951_c0_seq1	GO:0008762	GO:0050468	GO:0050660	GO:0055114
comp70618_c0_seq4	GO:0009536	GO:0050590	GO:0055114
comp58640_c0_seq1	GO:0009507	GO:0031072	GO:0051082
comp119414_c0_seq1	GO:0000023	GO:0004519	GO:0004527	GO:0005634	GO:0019252
comp36962_c0_seq1	GO:0004407	GO:0005634	GO:0009536
comp38027_c0_seq1	GO:0004683	GO:0004713	GO:0005509	GO:0005524	GO:0005886	GO:0006468	GO:0007165	GO:0009507	GO:0010200
comp70813_c0_seq1	GO:0005509	GO:0009543	GO:0009570	GO:0009654	GO:0009853	GO:0015979	GO:0019898	GO:0030003	GO:0030095	GO:0048046	GO:0070838
comp68975_c0_seq2	GO:0000085	GO:0003743	GO:0005829	GO:0005852	GO:0006413	GO:0009640	GO:0010388
comp69754_c0_seq1	GO:0000271	GO:0005515	GO:0005576	GO:0005773	GO:0008805	GO:0009507	GO:0009825	GO:0009932	GO:0010817	GO:0016021	GO:0016023	GO:0019344	GO:0043481	GO:0048767	GO:0055114	GO:0071555
comp70243_c0_seq4	GO:0000502	GO:0003743	GO:0005515	GO:0005634	GO:0005739	GO:0005829	GO:0005852	GO:0006413
comp69803_c0_seq1	GO:0008519	GO:0016021	GO:0072488
comp58838_c0_seq1	GO:0005737	GO:0008270	GO:0016874
comp69606_c0_seq1	GO:0001510	GO:0003676	GO:0005730	GO:0005732	GO:0005829	GO:0006396
comp69734_c1_seq1	GO:0003723	GO:0005634	GO:0005737	GO:0006952	GO:0008219	GO:0009693	GO:0010150
comp69580_c0_seq1	GO:0004659
comp69697_c0_seq2	GO:0009941
comp71329_c0_seq1	GO:0000418	GO:0000419	GO:0003677	GO:0003899	GO:0005665	GO:0006351	GO:0008270	GO:0046872
comp70450_c0_seq1	GO:0050236	GO:0055114
comp64608_c0_seq1	GO:0003735	GO:0005730	GO:0005886	GO:0006412	GO:0009507	GO:0022626
comp53924_c1_seq1	GO:0005488	GO:0005622	GO:0006886	GO:0009630
comp57247_c0_seq1	GO:0000166	GO:0003676	GO:0005634
comp57876_c0_seq1	GO:0008171	GO:0009699	GO:0044464
comp68616_c0_seq1	GO:0005774	GO:0005778	GO:0005829	GO:0007005	GO:0007031	GO:0009536	GO:0031307
comp66337_c0_seq2	GO:0000165	GO:0002679	GO:0004430	GO:0005777	GO:0005829	GO:0006499	GO:0006612	GO:0006944	GO:0009409	GO:0009414	GO:0009507	GO:0009605	GO:0009611	GO:0009738	GO:0009862	GO:0009867	GO:0010200	GO:0010363	GO:0030968	GO:0031348	GO:0042538	GO:0043069	GO:0046854	GO:0050832
comp70422_c1_seq1	GO:0000325	GO:0005509	GO:0005774	GO:0005886	GO:0007030	GO:0007033	GO:0009506	GO:0009507	GO:0016021	GO:0042744	GO:0055085
comp66685_c0_seq1	GO:0003677	GO:0006355	GO:0008270
comp33265_c0_seq1	GO:0001510	GO:0005743	GO:0009793	GO:0009853	GO:0015450	GO:0042719	GO:0045039	GO:0046872
comp36314_c0_seq2	GO:0004091	GO:0005634	GO:0008152	GO:0009860
comp70245_c0_seq1	GO:0005739	GO:0009535
comp64109_c0_seq1	GO:0005215	GO:0005739	GO:0005773	GO:0006833	GO:0009414	GO:0009651	GO:0009941	GO:0016021	GO:0046658
comp62541_c0_seq1	GO:0000741	GO:0003924	GO:0005509	GO:0005525	GO:0005741	GO:0005829	GO:0006184	GO:0006312	GO:0006325	GO:0006626	GO:0007131	GO:0007264	GO:0009560	GO:0009640	GO:0009737	GO:0009845	GO:0009860	GO:0009909	GO:0009933	GO:0010090	GO:0010162	GO:0010182	GO:0010228	GO:0010638	GO:0016567	GO:0019725	GO:0019915	GO:0030048	GO:0033044	GO:0048825	GO:0050826	GO:0051301	GO:0051604	GO:0051645	GO:0051646	GO:0060151
comp175933_c0_seq1	GO:0005634
comp70164_c0_seq1	GO:0004301	GO:0004715	GO:0005777	GO:0005829	GO:0008152
comp57741_c0_seq1	GO:0004601	GO:0005576	GO:0020037	GO:0042744	GO:0046872	GO:0055114
comp58181_c0_seq1	GO:0004842	GO:0005524	GO:0005634	GO:0006511	GO:0016579
comp70188_c0_seq1	GO:0005886
comp36617_c0_seq1	GO:0000165	GO:0002831	GO:0005515	GO:0005886	GO:0006098	GO:0006364	GO:0006612	GO:0008121	GO:0009409	GO:0009496	GO:0009512	GO:0009535	GO:0009595	GO:0009657	GO:0009697	GO:0009767	GO:0009862	GO:0009867	GO:0009941	GO:0010196	GO:0010200	GO:0010207	GO:0010310	GO:0010363	GO:0016021	GO:0031348	GO:0042742	GO:0043900	GO:0045158	GO:0046028	GO:0046872	GO:0050832	GO:0051537	GO:0080167
comp70633_c0_seq5	GO:0005506	GO:0009055	GO:0020037	GO:0033772	GO:0055114
comp70503_c0_seq1	GO:0016491	GO:0046872
comp32819_c0_seq1	GO:0000302	GO:0004854	GO:0004855	GO:0005506	GO:0005829	GO:0006145	GO:0008762	GO:0009055	GO:0009414	GO:0042554	GO:0046110	GO:0050660	GO:0051537	GO:0055114
comp38581_c0_seq1	GO:0008152	GO:0016791
comp68145_c0_seq1	GO:0004784	GO:0005524	GO:0006826	GO:0009396	GO:0010106	GO:0010167	GO:0015706	GO:0016023	GO:0030145	GO:0030272	GO:0045735	GO:0048046	GO:0055114
comp69133_c1_seq5	GO:0005783	GO:0005886	GO:0008430	GO:0009507	GO:0045454
comp36514_c0_seq1	GO:0003723	GO:0003964	GO:0006278	GO:0006486	GO:0009507
comp84397_c0_seq1	GO:0001510	GO:0003676	GO:0005737	GO:0008168	GO:0019243
comp65638_c1_seq1	GO:0009626	GO:0042742
comp47713_c0_seq1	GO:0001666	GO:0009723	GO:0016021
comp70632_c0_seq1	GO:0000210	GO:0009626	GO:0009651	GO:0009870	GO:0010193	GO:0017110	GO:0035529	GO:0042742	GO:0042803	GO:0047631	GO:0051287	GO:0070212	GO:0080151
comp70379_c1_seq1	GO:0005829	GO:0006457	GO:0009408	GO:0009506	GO:0009644	GO:0016020	GO:0034976	GO:0042542
comp68909_c0_seq1	GO:0005576
comp141538_c0_seq1	GO:0004553	GO:0005975	GO:0016301	GO:0016310	GO:0043169
comp70631_c0_seq1	GO:0004556	GO:0005509	GO:0005576	GO:0005983	GO:0007623	GO:0009570	GO:0033910
comp58901_c0_seq1	GO:0001510	GO:0005739
comp97920_c0_seq1	GO:0005739	GO:0006096	GO:0006857	GO:0009060	GO:0009507	GO:0016020	GO:0046686
comp80710_c0_seq1	GO:0005634	GO:0005737	GO:0009061
comp66732_c0_seq1	GO:0000166	GO:0005829	GO:0005886	GO:0009809	GO:0016621	GO:0045552	GO:0050662	GO:0055114
comp83227_c0_seq1	GO:0003677	GO:0003682	GO:0005634	GO:0006457	GO:0031072	GO:0051082
comp60963_c0_seq1	GO:0043231
comp70629_c0_seq4	GO:0000166	GO:0003676	GO:0005634	GO:0030529
comp32354_c0_seq1	GO:0005886	GO:0006857	GO:0009793	GO:0010098	GO:0019761	GO:0043562	GO:0080054	GO:0080055
comp70323_c0_seq1	GO:0004674	GO:0004715	GO:0005524	GO:0005739	GO:0005886	GO:0006468	GO:0030246	GO:0048544
comp65425_c0_seq2	GO:0003682	GO:0003700	GO:0005634	GO:0006355	GO:0006944	GO:0042802	GO:0043565	GO:0048193
comp52707_c0_seq1	GO:0005783	GO:0006984	GO:0009507	GO:0034976	GO:0071216
comp70141_c1_seq5	GO:0046872
comp36649_c0_seq1	GO:0000394	GO:0000418	GO:0000419	GO:0003677	GO:0003899	GO:0005665	GO:0006366	GO:0009860
comp36613_c0_seq1	GO:0005737	GO:0006952	GO:0009607
comp134429_c0_seq1	GO:0009909	GO:0010048	GO:0016571
comp58143_c0_seq1	GO:0005507
comp70492_c0_seq3	GO:0005643	GO:0016973
comp68684_c0_seq1	GO:0003924	GO:0005198	GO:0005525	GO:0005618	GO:0005874	GO:0005886	GO:0006184	GO:0007018	GO:0009507	GO:0046686	GO:0051258
comp69653_c0_seq4	GO:0000303	GO:0005515	GO:0005634	GO:0005737	GO:0006605	GO:0006809	GO:0009266	GO:0009414	GO:0009651	GO:0009737	GO:0009790	GO:0009816	GO:0009863	GO:0009867	GO:0009873	GO:0010102	GO:0010193	GO:0016043	GO:0016192	GO:0031347	GO:0033554	GO:0042542	GO:0043067	GO:0044723	GO:0048519	GO:2000377
comp67696_c1_seq1	GO:0005783	GO:0009555	GO:0009672	GO:0009926	GO:0010252	GO:0016021	GO:0055085	GO:0080162
comp67367_c1_seq1	GO:0004514	GO:0009435	GO:0009507
comp69863_c0_seq1	GO:0003677	GO:0003887	GO:0005737	GO:0006260
comp62004_c0_seq1	GO:0006661	GO:0016023
comp90858_c0_seq1	GO:0003697	GO:0005524	GO:0005739	GO:0006281	GO:0006310	GO:0008094	GO:0009432
comp69879_c0_seq1	GO:0005634
comp69338_c0_seq2	GO:0005515	GO:0005794	GO:0005886	GO:0006865	GO:0006944	GO:0009543	GO:0009627	GO:0009697	GO:0009723	GO:0009738	GO:0009827	GO:0009860	GO:0015914	GO:0035556	GO:0048193
comp73906_c0_seq1	GO:0005739	GO:0005777	GO:0009536	GO:0009617	GO:0010193	GO:0016020	GO:0016023
comp60558_c0_seq2	GO:0002238	GO:0005737	GO:0005886	GO:0006950
comp146047_c0_seq1	GO:0004497	GO:0005506	GO:0009055	GO:0016705	GO:0020037	GO:0055114
comp57291_c0_seq1	GO:0005634	GO:0005737	GO:0005886	GO:0008806	GO:0009651	GO:0048046
comp70518_c2_seq19	GO:0000166	GO:0004842	GO:0005739	GO:0005886	GO:0008270	GO:0016021	GO:0016567	GO:0046872	GO:0048364	GO:0050662	GO:0051301
comp59841_c0_seq1	GO:0000023	GO:0004871	GO:0005886	GO:0007165	GO:0009416	GO:0019252
comp141156_c0_seq1	GO:0000220	GO:0005739	GO:0005886	GO:0009507	GO:0009678	GO:0009705	GO:0012510	GO:0015078	GO:0015991	GO:0031669
comp37669_c1_seq1	GO:0005840
comp162453_c0_seq1	GO:0000225	GO:0005576
comp68366_c0_seq3	GO:0005634	GO:0005794	GO:0005829	GO:0031072	GO:0048316	GO:0070370
comp69459_c0_seq2	GO:0000166	GO:0003735	GO:0005618	GO:0005730	GO:0005886	GO:0006412	GO:0009507	GO:0022627
comp105162_c0_seq1	GO:0003677	GO:0003700	GO:0005634	GO:0006355	GO:0009908	GO:0048366
comp66204_c0_seq2	GO:0005886	GO:0016301
comp74113_c0_seq1	GO:0003676	GO:0004176	GO:0004222	GO:0005524	GO:0006508	GO:0008568	GO:0009408	GO:0009535	GO:0009644	GO:0009941	GO:0010304	GO:0016021	GO:0019761	GO:0031966	GO:0032880	GO:0046872
comp83016_c0_seq1	GO:0005634	GO:0008168	GO:0009536	GO:0032259
comp62829_c2_seq1	GO:0008233	GO:0019538
comp67343_c0_seq1	GO:0003677	GO:0003700	GO:0005634	GO:0006354	GO:0006355
comp61660_c1_seq1	GO:0003735	GO:0005730	GO:0006412	GO:0009506	GO:0009908	GO:0010229	GO:0016020	GO:0022625
comp63387_c0_seq1	GO:0005739	GO:0008270	GO:0009941	GO:0016020	GO:0016881	GO:0046872
comp68931_c0_seq1	GO:0000028	GO:0000447	GO:0000461	GO:0001510	GO:0003735	GO:0005634	GO:0005794	GO:0005886	GO:0006096	GO:0006407	GO:0006412	GO:0006606	GO:0006833	GO:0006972	GO:0007030	GO:0009266	GO:0009506	GO:0009507	GO:0009651	GO:0009664	GO:0022627	GO:0030686	GO:0042256	GO:0042545	GO:0046686
comp66125_c0_seq1	GO:0004857	GO:0030599	GO:0043086
comp36533_c0_seq1	GO:0005488	GO:0006950	GO:0009628	GO:0009725	GO:0010035	GO:0010468	GO:0033993	GO:0044238	GO:0044249	GO:1901576	GO:1901700
comp68980_c0_seq1	GO:0005829
comp70800_c0_seq1	GO:0006869	GO:0008289
comp38755_c0_seq1	GO:0005083	GO:0005622	GO:0006487	GO:0006623	GO:0007033	GO:0009506	GO:0009793	GO:0016192	GO:0042732
comp70189_c0_seq2	GO:0009269	GO:0009651	GO:0009737
comp32859_c0_seq1	GO:0003725	GO:0005515	GO:0005634	GO:0005739	GO:0010267	GO:0035196	GO:0060145	GO:0070919
comp69346_c0_seq1	GO:0005739	GO:0009941	GO:0016021
comp62410_c0_seq1	GO:0005773	GO:0006811	GO:0016020
comp65112_c0_seq1	GO:0004364
comp36490_c0_seq1	GO:0005634	GO:0005886	GO:0009536
comp65265_c0_seq1	GO:0008270	GO:0046872
comp95569_c0_seq1	GO:0005739	GO:0016020	GO:0016023
comp32404_c0_seq1	GO:0005886	GO:0008509	GO:0010044	GO:0010118	GO:0012505	GO:0015743
comp48807_c0_seq1	GO:0043231
comp38654_c0_seq2	GO:0004674	GO:0005524	GO:0005739	GO:0006468	GO:0009507	GO:0016021
comp64891_c0_seq1	GO:0004001	GO:0005507	GO:0005886	GO:0006166	GO:0006167	GO:0009507	GO:0016310	GO:0016773	GO:0046686	GO:0048046	GO:0080094
comp33224_c0_seq1	GO:0005576	GO:0009682	GO:0009723
comp128132_c0_seq1	GO:0000902	GO:0005215	GO:0005829	GO:0006007	GO:0006816	GO:0006886	GO:0006888	GO:0007030	GO:0008270	GO:0009536	GO:0009651	GO:0016049	GO:0030127
comp70654_c0_seq12	GO:0006629	GO:0006952	GO:0016788	GO:0019863
comp69207_c0_seq1	GO:0004672	GO:0009987
comp70024_c0_seq1	GO:0004674	GO:0006468	GO:0007154
comp64168_c0_seq1	GO:0009536
comp70336_c0_seq1	GO:0005634	GO:0009536	GO:0016747
comp70569_c1_seq1	GO:0009611	GO:0009751	GO:0010181	GO:0016629	GO:0031407	GO:0046686	GO:0055114
comp64623_c0_seq1	GO:0003735	GO:0005634	GO:0005886	GO:0006414	GO:0022626
comp65587_c0_seq1	GO:0001676	GO:0004467	GO:0005739	GO:0006633	GO:0009941	GO:0016020
comp36539_c0_seq1	GO:0002213	GO:0004298	GO:0004357	GO:0005634	GO:0005773	GO:0005819	GO:0005886	GO:0006094	GO:0006096	GO:0006511	GO:0006750	GO:0009408	GO:0009524	GO:0009570	GO:0009651	GO:0009700	GO:0009753	GO:0009816	GO:0009908	GO:0010193	GO:0019344	GO:0019761	GO:0019773	GO:0022626	GO:0030244	GO:0046686	GO:0050832	GO:0052544
comp68289_c0_seq1	GO:0006007
comp70598_c0_seq2	GO:0000166	GO:0003854	GO:0006694	GO:0044237	GO:0045552	GO:0050662	GO:0055114
comp70273_c0_seq1	GO:0000166	GO:0005515	GO:0005634	GO:0005829	GO:0006952	GO:0008219	GO:0009693	GO:0009738	GO:0010150	GO:0017091	GO:0030529	GO:0048255
comp36345_c0_seq1	GO:0000794	GO:0005819	GO:0005829	GO:0006396	GO:0006486	GO:0006499	GO:0006511	GO:0006888	GO:0007062	GO:0009524	GO:0009733	GO:0009867	GO:0009880	GO:0009941	GO:0010072	GO:0010162	GO:0010265	GO:0010564	GO:0031461	GO:0031625	GO:0042752	GO:0043090	GO:0045595	GO:0048366	GO:0048825	GO:0051301
comp69300_c0_seq1	GO:0003677	GO:0006355	GO:0009507
comp70123_c0_seq2	GO:0002679	GO:0003677	GO:0003700	GO:0005634	GO:0009414	GO:0009738	GO:0009873	GO:0010200	GO:0035556	GO:0042538	GO:0045893
comp63119_c0_seq1	GO:0000166	GO:0004057	GO:0006816	GO:0009737	GO:0010029	GO:0010089	GO:0010150	GO:0019243	GO:0044267	GO:0044424	GO:0050994
comp68456_c1_seq1	GO:0003676	GO:0005634	GO:0005737	GO:0006869	GO:0006891	GO:0008270	GO:0010351	GO:0016558	GO:0048573	GO:0051928
comp36605_c0_seq1	GO:0005739	GO:0009522	GO:0009523	GO:0009535	GO:0009637	GO:0009765	GO:0009941	GO:0010114	GO:0010218	GO:0010287	GO:0016021	GO:0016168	GO:0018298	GO:0046872	GO:0048046
comp63724_c0_seq1	GO:0003723	GO:0005634	GO:0006364
comp59794_c0_seq1	GO:0005634	GO:0006979	GO:0009061
comp70398_c2_seq2	GO:0005507	GO:0005524	GO:0005730	GO:0005747	GO:0005754	GO:0005886	GO:0006200	GO:0006979	GO:0008266	GO:0008270	GO:0008553	GO:0009941	GO:0015986	GO:0015991	GO:0046686	GO:0046933	GO:0050897
comp68219_c0_seq1	GO:0006098	GO:0009535	GO:0009561	GO:0009902	GO:0010027	GO:0010304	GO:0015995	GO:0016117	GO:0019288	GO:0019684	GO:0031072	GO:0034660	GO:0035304	GO:0042793	GO:0051082
comp60923_c0_seq1	GO:0004842	GO:0005515	GO:0005634	GO:0006511	GO:0009737	GO:0010608	GO:0010629
comp110490_c0_seq1	GO:0005634
comp96211_c0_seq1	GO:0016874	GO:0044424
comp68740_c0_seq1	GO:0005524	GO:0005739	GO:0006424	GO:0009570	GO:0016556	GO:0016740	GO:0030956	GO:0032543	GO:0050567	GO:0070681
comp57303_c0_seq1	GO:0003700	GO:0005634	GO:0006355	GO:0009737	GO:0043565
comp61905_c0_seq1	GO:0005515	GO:0005730	GO:0007067	GO:0007530	GO:0009507	GO:0009793	GO:0010183	GO:0010628	GO:0016607	GO:0035145
comp122004_c0_seq1	GO:0005634	GO:0006487	GO:0010413	GO:0045492
comp35860_c0_seq1	GO:0003700	GO:0005515	GO:0005634	GO:0006457	GO:0009407	GO:0009507	GO:0009644	GO:0010200	GO:0010286	GO:0034605	GO:0034620	GO:0034976	GO:0042542	GO:0043565	GO:0045893	GO:0071456
comp67603_c0_seq2	GO:0000085	GO:0000741	GO:0001510	GO:0003678	GO:0005515	GO:0005524	GO:0005730	GO:0005829	GO:0006094	GO:0006396	GO:0006606	GO:0007010	GO:0009507	GO:0009560	GO:0009640	GO:0009909	GO:0010388	GO:0010498	GO:0032508	GO:0034968	GO:0048507	GO:0051604	GO:2000072
comp67558_c0_seq1	GO:0005829	GO:0010183	GO:0016209	GO:0016853	GO:0045454	GO:0046686	GO:0047134	GO:0055114	GO:0080092
comp70283_c0_seq2	GO:0005198	GO:0006886	GO:0009504	GO:0009941	GO:0016192	GO:0030130	GO:0030132	GO:0030968
comp40299_c0_seq1	GO:0010260	GO:0016706	GO:0055114
comp70612_c0_seq1	GO:0008152	GO:0047213
comp67753_c0_seq1	GO:0000165	GO:0003700	GO:0005634	GO:0006612	GO:0008270	GO:0009617	GO:0009639	GO:0009862	GO:0009867	GO:0009965	GO:0010310	GO:0010363	GO:0030003	GO:0030154	GO:0031348	GO:0035304	GO:0045893	GO:0070838
comp96582_c0_seq1	GO:0005576	GO:0006629	GO:0016298
comp68745_c0_seq1	GO:0006970	GO:0009409	GO:0009414	GO:0009790	GO:0048316
comp70253_c0_seq1	GO:0006944	GO:0009507	GO:0015996	GO:0048193
comp70911_c0_seq1	GO:0005747	GO:0009741
comp67928_c0_seq1	GO:0005515	GO:0006457	GO:0009507
comp69671_c0_seq1	GO:0003735	GO:0005739	GO:0005840	GO:0006412	GO:0009507	GO:0010267	GO:0035196	GO:0042254	GO:0051607
comp39802_c0_seq1	GO:0005506	GO:0005777	GO:0009507	GO:0009813	GO:0016702	GO:0016706	GO:0055114
comp70841_c0_seq1	GO:0006661	GO:0009535	GO:0009965	GO:0016021	GO:0030154	GO:0045893
comp60180_c0_seq2	GO:0005634	GO:0005777	GO:0047617
comp36623_c0_seq1	GO:0005471	GO:0005507	GO:0005618	GO:0005730	GO:0005743	GO:0005773	GO:0005886	GO:0006839	GO:0009627	GO:0009941	GO:0015865	GO:0016021	GO:0034976	GO:0055085
comp59929_c1_seq1	GO:0000394	GO:0000956	GO:0005634	GO:0006367	GO:0006487	GO:0007346	GO:0008270	GO:0010048	GO:0043565	GO:0048573
comp39437_c1_seq1	GO:0000226	GO:0000339	GO:0000394	GO:0000398	GO:0000911	GO:0003677	GO:0003743	GO:0005515	GO:0005634	GO:0005829	GO:0006306	GO:0006342	GO:0006366	GO:0006413	GO:0009086	GO:0009640	GO:0009737	GO:0009793	GO:0009845	GO:0009887	GO:0009909	GO:0009933	GO:0010162	GO:0010182	GO:0016567	GO:0019915	GO:0031053	GO:0048574	GO:0050826	GO:0051567
comp44822_c0_seq1	GO:0000166	GO:0003723	GO:0005622	GO:0006499	GO:0006913	GO:0009220
comp41498_c0_seq1	GO:0005634
comp69140_c0_seq1	GO:0003951	GO:0005516	GO:0005524	GO:0006741	GO:0009507	GO:0016310	GO:0019674
comp69447_c0_seq1	GO:0009507	GO:0015391	GO:0015931
comp70531_c0_seq2	GO:0000166	GO:0001510	GO:0003723	GO:0005730	GO:0005739	GO:0006333	GO:0006606	GO:0009507	GO:0051604
comp67164_c1_seq1	GO:0008762	GO:0050468	GO:0050660	GO:0055114
comp91811_c0_seq1	GO:0003677	GO:0004519	GO:0006284	GO:0051539
comp62044_c0_seq1	GO:0016706	GO:0055114
comp61995_c0_seq1	GO:0009536	GO:0016023
comp64673_c0_seq2	GO:0003861	GO:0005739	GO:0006096	GO:0006833	GO:0006972	GO:0007030	GO:0009098	GO:0009266	GO:0009316	GO:0009570	GO:0009651	GO:0009684	GO:0019344	GO:0019761	GO:0046686
comp68132_c0_seq6	GO:0004252	GO:0006508	GO:0042802	GO:0043086
comp67514_c0_seq1	GO:0004017	GO:0005524	GO:0005634	GO:0005739	GO:0008652	GO:0009570	GO:0044209	GO:0046939	GO:0048364	GO:0048367
comp37089_c0_seq2	GO:0003993	GO:0004722	GO:0005576	GO:0005739	GO:0005768	GO:0005794	GO:0005802	GO:0006109	GO:0009507	GO:0016023	GO:0046872
comp72720_c0_seq1	GO:0004190	GO:0005576	GO:0006508	GO:0009505	GO:0009506	GO:0009664	GO:0016020	GO:0042545	GO:0080167
comp110699_c0_seq1	GO:0005507	GO:0005739	GO:0009055	GO:0016023	GO:0022900
comp69531_c0_seq1	GO:0004674	GO:0005506	GO:0005524	GO:0006468	GO:0009055	GO:0016705	GO:0020037	GO:0055114
comp35931_c0_seq1	GO:0000418	GO:0000419	GO:0003677	GO:0003899	GO:0005665	GO:0005730	GO:0005737	GO:0006351	GO:0046983
comp69547_c0_seq2	GO:0000421	GO:0005775	GO:0005874	GO:0006914	GO:0009507	GO:0010286	GO:0015031	GO:0019776	GO:0019779	GO:0019786	GO:0033110	GO:0050832
comp60772_c0_seq1	GO:0016021	GO:0016023
comp62703_c0_seq1	GO:0006631	GO:0006979	GO:0009266	GO:0009534	GO:0009644	GO:0009706	GO:0009915	GO:0009976	GO:0010189	GO:0010264	GO:0010287	GO:0015994	GO:0016122	GO:0031347
comp70342_c0_seq1	GO:0005507	GO:0009308	GO:0009507	GO:0048038
comp62759_c0_seq1	GO:0016758
comp42430_c0_seq2	GO:0005744	GO:0009507	GO:0015031	GO:0015450	GO:0016021
comp69070_c0_seq1	GO:0004623	GO:0005737	GO:0009626	GO:0016020	GO:0031408	GO:0046686	GO:0047714	GO:0051607
comp70636_c0_seq3	GO:0006952	GO:0009987	GO:0010033	GO:0044699	GO:0050789	GO:0052689
comp70607_c0_seq2	GO:0016706	GO:0019761	GO:0055114
comp70349_c0_seq3	GO:0016301
comp69641_c0_seq1	GO:0002229	GO:0006865	GO:0009409	GO:0009611	GO:0009651	GO:0009723	GO:0009737	GO:0009751	GO:0009753	GO:0016020	GO:0042742
comp71022_c0_seq2	GO:0016023
comp66354_c2_seq1	GO:0005783	GO:0005886
comp50401_c0_seq1	GO:0005739	GO:0015824	GO:0016036	GO:0019243	GO:0019375	GO:0042631
comp67007_c0_seq1	GO:0003700	GO:0005634	GO:0006355	GO:0009407	GO:0043565
comp70763_c0_seq1	GO:0005198	GO:0005506	GO:0005739	GO:0009507	GO:0016226	GO:0051536
comp66498_c0_seq1	GO:0000024	GO:0005983	GO:0009409	GO:0009570	GO:0016161	GO:0043169
comp70166_c0_seq1	GO:0000220	GO:0005886	GO:0008553	GO:0009507	GO:0015991	GO:0016021	GO:0016023
comp69477_c0_seq2	GO:0009507
comp64755_c0_seq1	GO:0000786	GO:0003677	GO:0005730	GO:0006334
comp54279_c0_seq1	GO:0005198	GO:0010287
comp68433_c0_seq2	GO:0005739	GO:0015996
comp57320_c0_seq1	GO:0003676	GO:0005634	GO:0008270
comp58658_c0_seq1	GO:0000166	GO:0000398	GO:0003723
comp36693_c0_seq1	GO:0005509	GO:0005634	GO:0005829
comp66109_c0_seq1	GO:0004601	GO:0006979	GO:0016787	GO:0020037	GO:0044238	GO:0046872	GO:0055114	GO:0071704
comp66922_c0_seq1	GO:0005739	GO:0009733	GO:0009862	GO:1900057
comp67442_c0_seq2	GO:0005524	GO:0005774	GO:0005783	GO:0005794	GO:0005829	GO:0006457	GO:0006857	GO:0009408	GO:0009507	GO:0009627	GO:0009644	GO:0016023	GO:0030244	GO:0032440	GO:0034976	GO:0042542	GO:0048193	GO:0055114
comp67203_c0_seq1	GO:0005886	GO:0010413	GO:0045492
comp67729_c0_seq2	GO:0005773	GO:0006623	GO:0006661	GO:0006816	GO:0006944	GO:0007030	GO:0009651	GO:0015078	GO:0015991	GO:0016787	GO:0033179	GO:0048193
comp193588_c0_seq1	GO:0009507
comp173141_c0_seq1	GO:0000394	GO:0005634	GO:0009086
comp68172_c0_seq1	GO:0005576	GO:0016020	GO:0016023
comp64935_c0_seq1	GO:0005634	GO:0005737
comp49602_c1_seq1	GO:0000085	GO:0000166	GO:0000724	GO:0000956	GO:0003700	GO:0005515	GO:0005634	GO:0005886	GO:0006396	GO:0006487	GO:0006508	GO:0008270	GO:0008284	GO:0009410	GO:0009507	GO:0009556	GO:0009585	GO:0009611	GO:0009630	GO:0009640	GO:0009651	GO:0010018	GO:0010212	GO:0010345	GO:0010388	GO:0016567	GO:0016571	GO:0016579	GO:0016627	GO:0016805	GO:0042753	GO:0045893	GO:0050062	GO:0055114	GO:0080019
comp62911_c0_seq1	GO:0000785	GO:0003677	GO:0003682	GO:0003700	GO:0003723	GO:0004525	GO:0005634	GO:0005773	GO:0006096	GO:0006333	GO:0006833	GO:0006972	GO:0007030	GO:0009266	GO:0009507	GO:0009651	GO:0010267	GO:0016075	GO:0030527	GO:0035196	GO:0046686	GO:0051607
comp69831_c0_seq2	GO:0007623	GO:0009507	GO:0010264
comp84713_c0_seq1	GO:0004747	GO:0006014	GO:0009507	GO:0016310
comp67971_c0_seq1	GO:0004766	GO:0005515	GO:0005634	GO:0005737	GO:0008295	GO:0016768	GO:0030750	GO:0032259	GO:0042742
comp38098_c0_seq1	GO:0004722	GO:0005739	GO:0006007	GO:0010193	GO:0030244
comp64510_c0_seq1	GO:0008270	GO:0046872
comp67777_c0_seq3	GO:0003677	GO:0003700	GO:0005515	GO:0005634	GO:0006349	GO:0008270	GO:0009910	GO:0010048	GO:0016571
comp36992_c0_seq1	GO:0003677	GO:0003682	GO:0003700	GO:0005634	GO:0006355	GO:0009414	GO:0009611	GO:0009723	GO:0009733	GO:0009738	GO:0009753	GO:0015824	GO:0042538
comp69475_c0_seq1	GO:0005215	GO:0006810	GO:0016021
comp81786_c0_seq1	GO:0003677	GO:0004386	GO:0005524	GO:0008270	GO:0009553	GO:0016740	GO:0046872
comp71139_c0_seq1	GO:0005739	GO:0008177	GO:0009062	GO:0080022
comp60146_c0_seq1	GO:0016874	GO:0042445	GO:0043169	GO:0044237	GO:0071704
comp58291_c0_seq1	GO:0005515	GO:0005737	GO:0006635	GO:0006891	GO:0009954	GO:0010227	GO:0016558	GO:0031463	GO:0048439
comp61279_c0_seq1	GO:0005742	GO:0005743	GO:0005886	GO:0016021	GO:0022626	GO:0045040	GO:0046872
comp70658_c0_seq2	GO:0002237	GO:0004674	GO:0004714	GO:0005524	GO:0005886	GO:0006499	GO:0006612	GO:0006944	GO:0006979	GO:0007169	GO:0008233	GO:0009627	GO:0009845	GO:0009960	GO:0010103	GO:0010363	GO:0016021	GO:0032440	GO:0043069	GO:0046777	GO:0048443	GO:0055114	GO:0070825
comp70791_c0_seq1	GO:0000166	GO:0000272	GO:0003854	GO:0005507	GO:0005886	GO:0005982	GO:0006364	GO:0006694	GO:0009409	GO:0009570	GO:0009579	GO:0009664	GO:0009697	GO:0009737	GO:0009814	GO:0015995	GO:0016853	GO:0019288	GO:0019684	GO:0042742	GO:0048046	GO:0055114
comp70689_c0_seq7	GO:0009524	GO:0009751	GO:0010294	GO:0030259	GO:0046482	GO:0080002	GO:0080018
comp232952_c0_seq1	GO:0016020	GO:0030570
comp65373_c0_seq2	GO:0004672	GO:0005524	GO:0006468	GO:0009507
comp52144_c0_seq1	GO:0005507	GO:0005524	GO:0005759	GO:0005886	GO:0009408	GO:0009507	GO:0022626	GO:0042026	GO:0046686
comp63458_c0_seq2	GO:0000166	GO:0003676	GO:0005739	GO:0008270	GO:0016607	GO:0046872
comp58767_c1_seq1	GO:0005634	GO:0006812	GO:0015491
comp64700_c0_seq2	GO:0000398	GO:0006302	GO:0006312	GO:0007062	GO:0007129	GO:0007131	GO:0009560	GO:0042138	GO:0042991	GO:0045132	GO:0051604
comp37373_c0_seq1	GO:0005634
comp58444_c0_seq1	GO:0003677	GO:0004722	GO:0006470	GO:0046872
comp57991_c0_seq1	GO:0005737	GO:0008970	GO:0010187	GO:0019915	GO:0046340	GO:0047372	GO:0052651
comp111476_c0_seq1	GO:0000911	GO:0005634	GO:0005829	GO:0005886	GO:0006084	GO:0007020	GO:0009855	GO:0010014	GO:0010075	GO:0010090	GO:0016126	GO:0016132	GO:0016192	GO:0019898	GO:0045010	GO:0051322	GO:0070971
comp36242_c0_seq1	GO:0002237	GO:0004722	GO:0005634	GO:0005886	GO:0006470	GO:0006944	GO:0009506	GO:0009627	GO:0009693	GO:0010161	GO:0031347	GO:0046872
comp70387_c0_seq3	GO:0004672	GO:0009987	GO:0097159	GO:1901363
comp64711_c0_seq1	GO:0005829	GO:0009507	GO:0010200	GO:0016787
comp82276_c0_seq1	GO:0016023	GO:0031225
comp68483_c1_seq1	GO:0005634
comp38965_c0_seq1	GO:0005634	GO:0006457	GO:0006950	GO:0031072	GO:0051082
comp36994_c1_seq1	GO:0000903	GO:0005484	GO:0005634	GO:0005886	GO:0006886	GO:0006944	GO:0007033	GO:0009556	GO:0009660	GO:0009705	GO:0009959	GO:0010118	GO:0016192	GO:0052543
comp60842_c1_seq1	GO:0005515	GO:0005544	GO:0005634	GO:0005886	GO:0009266	GO:0009270	GO:0009506	GO:0009626	GO:0009627	GO:0009690	GO:0009697	GO:0009863	GO:0010186	GO:0019725	GO:0031348	GO:0045793	GO:0060548
comp64966_c0_seq1	GO:0005774	GO:0005886	GO:0006661	GO:0008270	GO:0009790	GO:0016787	GO:0016874	GO:0046872
comp69587_c0_seq1	GO:0004672
comp37788_c0_seq1	GO:0000166	GO:0005634	GO:0005829	GO:0006364	GO:0051604	GO:0051726
comp51732_c0_seq1	GO:0000038	GO:0005634	GO:0005783	GO:0009409	GO:0009416	GO:0009922	GO:0016020	GO:0030497	GO:0042335
comp68034_c0_seq1	GO:0003700	GO:0005634	GO:0008270	GO:0009863	GO:0045893
comp38485_c0_seq1	GO:0004725	GO:0005515	GO:0005634	GO:0005739	GO:0006468	GO:0008794	GO:0009507	GO:0035335	GO:0046685	GO:0055114
comp36683_c0_seq1	GO:0005829	GO:0009117	GO:0043530	GO:0047627	GO:0047710
comp57480_c1_seq1	GO:0000165	GO:0003676	GO:0003700	GO:0005634	GO:0006612	GO:0008270	GO:0009617	GO:0009862	GO:0009867	GO:0009965	GO:0010310	GO:0010363	GO:0030154	GO:0031348	GO:0035304	GO:0045893
comp129645_c0_seq1	GO:0003333	GO:0005313	GO:0005774	GO:0005886	GO:0009741	GO:0015181	GO:0015189	GO:0015326	GO:0016021	GO:0043091	GO:0051938
comp70500_c0_seq10	GO:0000186	GO:0004709	GO:0004713	GO:0005524	GO:0016021	GO:0016023	GO:0032440	GO:0055114
comp70678_c0_seq4	GO:0003746	GO:0003924	GO:0005525	GO:0005730	GO:0005739	GO:0005773	GO:0005886	GO:0006184	GO:0006414	GO:0009507	GO:0016779	GO:0046686
comp60577_c0_seq1	GO:0004571	GO:0005509	GO:0005739	GO:0005768	GO:0005794	GO:0005802	GO:0005886	GO:0006491	GO:0009735	GO:0043161	GO:0043248	GO:0048767	GO:0051788
comp57565_c1_seq1	GO:0005634
comp69337_c1_seq2	GO:0009620	GO:0009723	GO:0016788	GO:0042742	GO:1901700
comp52266_c1_seq1	GO:0004697	GO:0005524	GO:0005634	GO:0005840	GO:0006468	GO:0009408	GO:0009409	GO:0009651
comp67992_c1_seq1	GO:0005576	GO:0016020
comp66699_c1_seq1	GO:0005634	GO:0009407	GO:0010200	GO:0010583
comp68136_c0_seq1	GO:0006457	GO:0006950	GO:0009536	GO:0031072	GO:0051082
comp58008_c0_seq1	GO:0004402	GO:0005634	GO:0005777	GO:0005829	GO:0006661
comp68171_c0_seq1	GO:0004674	GO:0005524	GO:0005634	GO:0005829	GO:0006468	GO:0009651	GO:0080167
comp69297_c0_seq2	GO:0000166	GO:0004672	GO:0006869	GO:0009570	GO:0009941	GO:0016556	GO:0016787
comp63111_c0_seq1	GO:0000166	GO:0005634	GO:0005829	GO:0006979	GO:0008270	GO:0009407	GO:0010583	GO:0015824	GO:0032440	GO:0046686	GO:0055114
comp68928_c0_seq1	GO:0000156	GO:0000160	GO:0005622	GO:0006355	GO:0035556
comp64514_c0_seq1	GO:0000226	GO:0003777	GO:0005089	GO:0005634	GO:0005737	GO:0005875	GO:0009860	GO:0019861	GO:0080147
comp132542_c0_seq1	GO:0002098	GO:0005739	GO:0008175	GO:0009507	GO:0032259
comp32659_c0_seq1	GO:0000178	GO:0003723	GO:0004527	GO:0005634	GO:0006626	GO:0009507
comp68371_c0_seq2	GO:0005488	GO:0006351
comp51916_c0_seq1	GO:0005737	GO:0005874
comp69573_c0_seq1	GO:0005509	GO:0005576	GO:0005829	GO:0006508	GO:0008234	GO:0009686	GO:0009740	GO:0010114	GO:0042538
comp66560_c0_seq1	GO:0080043	GO:0080044
comp67084_c0_seq1	GO:0005886	GO:0016787
comp53333_c0_seq1	GO:0000038	GO:0005783	GO:0009409	GO:0009416	GO:0009611	GO:0009805	GO:0009922	GO:0010025	GO:0016020	GO:0022626	GO:0030497	GO:0042335
comp70653_c0_seq4	GO:0008152	GO:0016758
comp36711_c0_seq1	GO:0003735	GO:0005730	GO:0005773	GO:0006412	GO:0008270	GO:0009409	GO:0009507	GO:0016020	GO:0019843	GO:0022626
comp70554_c0_seq2	GO:0004857	GO:0005618	GO:0030599	GO:0042545	GO:0043086	GO:0045330	GO:0045490
comp37393_c1_seq1	GO:0005634	GO:0006346	GO:0007062	GO:0007067	GO:0016246
comp70430_c0_seq1	GO:0005515	GO:0005739	GO:0009507	GO:0016554	GO:0050897	GO:0080156
comp69738_c0_seq1	GO:0016301
comp71070_c0_seq1	GO:0005488
comp138951_c0_seq1	GO:0004674	GO:0004721	GO:0005524	GO:0006468	GO:0046872
comp36594_c0_seq1	GO:0000062	GO:0005829	GO:0005886	GO:0006869	GO:0031210	GO:0050826
comp129025_c0_seq1	GO:0005576	GO:0006949	GO:0009664	GO:0016020
comp58882_c0_seq1	GO:0005739
comp98234_c0_seq1	GO:0009507
comp106226_c0_seq1	GO:0003712	GO:0005634	GO:0005739	GO:0006355
comp75306_c0_seq1	GO:0000166	GO:0004316	GO:0009507	GO:0055114
comp67198_c0_seq1	GO:0005634	GO:0008270	GO:0009506	GO:0016706	GO:0055114
comp247969_c0_seq1	GO:0005739	GO:0006364	GO:0006744	GO:0008168	GO:0009507	GO:0032259
comp121007_c0_seq1	GO:0005737	GO:0008168	GO:0032259
comp91821_c0_seq1	GO:0005739	GO:0016020
comp70067_c0_seq1	GO:0000166	GO:0004674	GO:0016310
comp61601_c0_seq1	GO:0005634	GO:0005773	GO:0048573
comp59925_c0_seq1	GO:0004674	GO:0005524	GO:0005886	GO:0006468	GO:0030246	GO:0044763
comp70427_c0_seq3	GO:0000325	GO:0005774	GO:0005794	GO:0005886	GO:0006007	GO:0006511	GO:0006623	GO:0006816	GO:0007030	GO:0007033	GO:0009639	GO:0009651	GO:0009793	GO:0009911	GO:0009960	GO:0015991	GO:0031461	GO:0031625	GO:0046961
comp34509_c0_seq1	GO:0003684	GO:0005524	GO:0005634	GO:0006298	GO:0030983	GO:0045005
comp72848_c0_seq1	GO:0005739
comp70442_c0_seq2	GO:0005524	GO:0005739	GO:0005886	GO:0009611	GO:0009612	GO:0009627	GO:0009697	GO:0010200	GO:0016887	GO:0052542
comp69901_c1_seq1	GO:0005829
comp67648_c0_seq1	GO:0004475	GO:0005829	GO:0006007	GO:0006094	GO:0007010	GO:0008928	GO:0009408	GO:0009651	GO:0009753	GO:0010193	GO:0010498	GO:0019853	GO:0030244	GO:0042742	GO:0060359
comp37876_c0_seq1	GO:0005739	GO:0005794	GO:0006486	GO:0016021	GO:0047220	GO:0048531
comp69642_c0_seq1	GO:0005634	GO:0006457	GO:0006950	GO:0009536	GO:0031072	GO:0051082
comp69071_c0_seq1	GO:0046872
comp67530_c0_seq1	GO:0009536
comp60039_c0_seq2	GO:0005886	GO:0046872
comp81432_c0_seq1	GO:0000287	GO:0004012	GO:0005524	GO:0005768	GO:0005794	GO:0005802	GO:0005886	GO:0006612	GO:0006862	GO:0006888	GO:0006944	GO:0010363	GO:0015662	GO:0015696	GO:0015802	GO:0015914	GO:0016021	GO:0043069	GO:0043090	GO:0043269	GO:0048194	GO:0048367	GO:0048527
comp67780_c0_seq2	GO:0009507	GO:0032502
comp66340_c0_seq1	GO:0004674	GO:0005524	GO:0006468	GO:0009693	GO:0009723	GO:0009738	GO:0035556
comp58817_c0_seq1	GO:0016740
comp66188_c0_seq1	GO:0005739	GO:0009507	GO:0009878	GO:0046872
comp70709_c0_seq3	GO:0005886	GO:0006857	GO:0006865	GO:0015198	GO:0055085
comp58803_c0_seq1	GO:0005525	GO:0005739
comp145820_c0_seq1	GO:0016023
comp36732_c0_seq1	GO:0005747	GO:0006511	GO:0009853	GO:0051788	GO:0080129
comp67335_c0_seq1	GO:0000303	GO:0005515	GO:0005634	GO:0005829	GO:0005886	GO:0008219	GO:0009863	GO:0009873	GO:0031348	GO:0033550	GO:0035335	GO:0043407	GO:0050254
comp54720_c0_seq1	GO:0004091	GO:0005576	GO:0006629	GO:0016023
comp37043_c1_seq1	GO:0004568	GO:0005975	GO:0006032	GO:0008061	GO:0016998
comp36570_c0_seq1	GO:0005576	GO:0031640	GO:0050832
comp70439_c1_seq2	GO:0000166	GO:0005829	GO:0050356	GO:0055114
comp57714_c0_seq1	GO:0004869	GO:0005576	GO:0005618	GO:0006952	GO:0010466
comp69686_c0_seq1	GO:0003677	GO:0003700	GO:0005515	GO:0005634	GO:0009535	GO:0009765	GO:0009827	GO:0009860	GO:0009886	GO:0009909	GO:0010048	GO:0016168	GO:0043481	GO:0048441	GO:0048443	GO:0048481	GO:0048507
comp69886_c2_seq1	GO:0003700	GO:0006355	GO:0006950	GO:0007165	GO:0009628	GO:0009737	GO:0043565	GO:0071310	GO:1901701
comp67327_c0_seq1	GO:0005576	GO:0005886	GO:0007568	GO:0009062	GO:0009506	GO:0016021	GO:0016023
comp70672_c0_seq17	GO:0002679	GO:0004672	GO:0006857	GO:0006865	GO:0010200
comp144477_c0_seq1	GO:0003777	GO:0005524	GO:0005739	GO:0005874	GO:0005875	GO:0006612	GO:0007018	GO:0009536	GO:0009963	GO:0010363
comp69435_c0_seq1	GO:0000166	GO:0003676
comp54475_c0_seq1	GO:0004386	GO:0005515	GO:0009616	GO:0035194
comp70526_c0_seq3	GO:0000166	GO:0003676	GO:0004057	GO:0005634	GO:0006816	GO:0009737	GO:0010029	GO:0010089	GO:0010150	GO:0016598	GO:0016853	GO:0019243	GO:0050994
comp36406_c0_seq1	GO:0000394	GO:0000956	GO:0003677	GO:0003700	GO:0005516	GO:0005634	GO:0006487	GO:0008284	GO:0009086	GO:0009616	GO:0010050	GO:0031347	GO:0045892
comp70633_c0_seq4	GO:0005506	GO:0009055	GO:0020037	GO:0033772	GO:0055114
comp70975_c0_seq1	GO:0005737	GO:0006662	GO:0009055	GO:0015035	GO:0016671	GO:0022900	GO:0045454
comp82319_c0_seq1	GO:0003676	GO:0004519	GO:0004812	GO:0005524	GO:0005737	GO:0006418	GO:0090305
comp96952_c0_seq1	GO:0004715	GO:0005524	GO:0005886	GO:0006468	GO:0006612	GO:0006944	GO:0009627	GO:0009693	GO:0009697	GO:0010363	GO:0043069
comp62310_c2_seq1	GO:0000155	GO:0000160	GO:0005524	GO:0005634	GO:0006325	GO:0006355	GO:0008020	GO:0009409	GO:0009584	GO:0009585	GO:0009630	GO:0009638	GO:0009649	GO:0009687	GO:0009867	GO:0009883	GO:0010029	GO:0010148	GO:0010161	GO:0010202	GO:0010374	GO:0010617	GO:0015979	GO:0016020	GO:0017006	GO:0018298	GO:0023014	GO:0031347	GO:0042803
comp67596_c0_seq1	GO:0005768	GO:0005783	GO:0005794	GO:0005802	GO:0005829	GO:0009507	GO:0016192
comp63572_c0_seq1	GO:0004601	GO:0005576	GO:0020037	GO:0042744	GO:0046872	GO:0055114
comp82432_c0_seq1	GO:0006952	GO:0007165	GO:0031323	GO:0044260	GO:0060255	GO:0080090
comp44877_c0_seq1	GO:0005198	GO:0005739	GO:0016226	GO:0019243	GO:0051536
comp60516_c0_seq1	GO:0009535	GO:0030003	GO:0070838
comp69017_c0_seq2	GO:0005634	GO:0008284
comp69693_c0_seq1	GO:0000166	GO:0004022	GO:0008270	GO:0046872	GO:0051903	GO:0055114
comp63079_c0_seq1	GO:0005768	GO:0005794	GO:0005802
comp69779_c0_seq1	GO:0005634	GO:0006355	GO:0009734	GO:0046983
comp36659_c0_seq2	GO:0000166	GO:0003676	GO:0006301	GO:0044765
comp71545_c0_seq1	GO:0003735	GO:0005730	GO:0005773	GO:0005886	GO:0006412	GO:0009941	GO:0022625	GO:0032502	GO:0071493
comp67982_c0_seq1	GO:0009987	GO:0016301
comp63789_c0_seq1	GO:0000023	GO:0003756	GO:0006457	GO:0006662	GO:0008047	GO:0009055	GO:0009416	GO:0009534	GO:0009570	GO:0010027	GO:0015035	GO:0016671	GO:0019252	GO:0022900	GO:0043085	GO:0045454
comp69997_c0_seq1	GO:0005515	GO:0005634	GO:0008270	GO:0009733	GO:0009853	GO:0016567	GO:0016925	GO:0019005	GO:0031463	GO:0042023	GO:0042752	GO:0043161	GO:0046872	GO:0051510	GO:0051788	GO:0080129
comp70441_c0_seq2	GO:0003743	GO:0005673	GO:0006367	GO:0006413
comp80688_c0_seq1	GO:0000956	GO:0005515	GO:0005634	GO:0005829	GO:0006346	GO:0006396	GO:0009736	GO:0009938	GO:0016246	GO:0016262	GO:0022402	GO:0043687	GO:0045893	GO:2000377
comp70157_c0_seq4	GO:0005886
comp70621_c1_seq2	GO:0007062	GO:0007131	GO:0009536	GO:0033044	GO:0042138	GO:0043169	GO:0045132
comp60413_c0_seq1	GO:0005743	GO:0006612	GO:0006839	GO:0006862	GO:0006888	GO:0006944	GO:0009165	GO:0009793	GO:0009941	GO:0010363	GO:0015215	GO:0015696	GO:0015802	GO:0016021	GO:0043069	GO:0043090	GO:0043269	GO:0055085
comp53141_c0_seq1	GO:0000139	GO:0009860	GO:0019953
comp169872_c0_seq1	GO:0005432	GO:0005886	GO:0010163	GO:0015079	GO:0016021	GO:0034399	GO:0035725
comp41611_c0_seq1	GO:0004842	GO:0005737	GO:0016567	GO:0043234	GO:0070696
comp36894_c0_seq1	GO:0000186	GO:0000271	GO:0003700	GO:0004709	GO:0005524	GO:0005634	GO:0005886	GO:0007020	GO:0007062	GO:0007169	GO:0008361	GO:0009630	GO:0009664	GO:0009825	GO:0009832	GO:0009880	GO:0009926	GO:0009932	GO:0010030	GO:0010072	GO:0010075	GO:0010162	GO:0010564	GO:0016021	GO:0032440	GO:0043481	GO:0043687	GO:0045595	GO:0045893	GO:0046777	GO:0048366	GO:0048653	GO:0048767	GO:0048825	GO:0051301	GO:0055114	GO:2000034
comp70382_c0_seq1	GO:0000165	GO:0002679	GO:0002831	GO:0005484	GO:0005802	GO:0005886	GO:0006355	GO:0006862	GO:0006888	GO:0006944	GO:0009409	GO:0009414	GO:0009504	GO:0009506	GO:0009595	GO:0009605	GO:0009611	GO:0009625	GO:0009697	GO:0009723	GO:0009733	GO:0009738	GO:0009862	GO:0009867	GO:0009963	GO:0010119	GO:0010148	GO:0010200	GO:0010310	GO:0010363	GO:0015696	GO:0015802	GO:0030968	GO:0031201	GO:0035304	GO:0042538	GO:0042742	GO:0043069	GO:0043090	GO:0043269	GO:0043495	GO:0043900	GO:0050832	GO:0051245	GO:0072660	GO:0072661
comp76390_c0_seq1	GO:0005319	GO:0005543	GO:0009706	GO:0010207	GO:0032365
comp57917_c0_seq1	GO:0005509	GO:0005576	GO:0005777	GO:0005886
comp68077_c0_seq1	GO:0009536	GO:0016651	GO:0048038	GO:0051287	GO:0055114
comp62627_c0_seq1	GO:0003824	GO:0005739	GO:0006777	GO:0009507	GO:0019008	GO:0046872	GO:0051539
comp59336_c0_seq1	GO:0004842	GO:0005634	GO:0005829	GO:0006635	GO:0016567	GO:0016579	GO:0043161	GO:0043248	GO:0051788
comp60068_c0_seq1	GO:0005634	GO:0016491	GO:0016740	GO:0055114
comp70501_c2_seq7	GO:0005886	GO:0009536	GO:0017089	GO:0046836	GO:0051861
comp67888_c0_seq1	GO:0002679	GO:0005515	GO:0005739	GO:0006979	GO:0009646	GO:0009693	GO:0009751	GO:0009816	GO:0010200	GO:0035556
comp59190_c0_seq1	GO:0004222	GO:0005886	GO:0006508	GO:0009536
comp61043_c0_seq1	GO:0005739	GO:0005829	GO:0008152	GO:0016023	GO:0016874
comp65010_c0_seq1	GO:0005524	GO:0005618	GO:0005634	GO:0005829	GO:0005886	GO:0006457	GO:0009408	GO:0009506	GO:0032440	GO:0046686	GO:0055114
comp70577_c0_seq4	GO:0004601	GO:0005773	GO:0006979	GO:0009505	GO:0016020	GO:0020037	GO:0046872	GO:0055114
comp70114_c0_seq1	GO:0052689
comp37150_c0_seq1	GO:0016787
comp69528_c0_seq2	GO:0005634
comp70612_c1_seq1	GO:0009507	GO:0044710	GO:0047213	GO:0050896	GO:1901360
comp70622_c0_seq1	GO:0016757
comp70190_c0_seq2	GO:0005622	GO:0008270
comp35657_c0_seq1	GO:0000932	GO:0005829	GO:0006487	GO:0009507	GO:0010606	GO:0017148	GO:0031087	GO:0042803
comp65386_c0_seq2	GO:0005829	GO:0005886	GO:0009269	GO:0009409	GO:0009611	GO:0009644	GO:0009737	GO:0009793	GO:0010286	GO:0050832
comp66814_c0_seq2	GO:0005739	GO:0005783
comp63263_c0_seq1	GO:0005794	GO:0006486	GO:0016021	GO:0047220
comp58531_c0_seq1	GO:0003735	GO:0005730	GO:0006412	GO:0007568	GO:0009751	GO:0022625
comp70654_c0_seq7	GO:0004560	GO:0006629	GO:0009505	GO:0016788
comp57305_c0_seq1	GO:0005739	GO:0009536	GO:0048367
comp68582_c0_seq1	GO:0004364	GO:0009570	GO:0010731	GO:0046686
comp36665_c0_seq1	GO:0005739
comp67448_c0_seq1	GO:0006970	GO:0009409	GO:0009414	GO:0048316
comp61012_c0_seq1	GO:0005634	GO:0005886
comp68556_c0_seq1	GO:0003676	GO:0004842	GO:0005634	GO:0008270	GO:0016567	GO:0046872
comp51088_c0_seq1	GO:0005634	GO:0005739	GO:0016972	GO:0042802	GO:0050660	GO:0055114
comp70239_c0_seq2	GO:0000911	GO:0006275	GO:0006346	GO:0009909	GO:0009957	GO:0010389	GO:0031048	GO:0051322	GO:0051567
comp68023_c0_seq4	GO:0000166	GO:0005737	GO:0009813	GO:0010422	GO:0045552	GO:0050662	GO:0055114
comp67604_c0_seq1	GO:0009535	GO:0031072
comp69522_c0_seq2	GO:0005739	GO:0043169
comp61821_c0_seq1	GO:0004806	GO:0006833	GO:0008970	GO:0009507	GO:0009650	GO:0009651	GO:0009750	GO:0016036	GO:0016117	GO:0019344	GO:0019375	GO:0019761	GO:0071493
comp70588_c0_seq1	GO:0008152	GO:0035251
comp64778_c0_seq1	GO:0000394	GO:0000413	GO:0003755	GO:0005515	GO:0005528	GO:0005829	GO:0006457	GO:0009086	GO:0009543	GO:0016020
comp66781_c0_seq1	GO:0005739
comp68107_c0_seq1	GO:0003677	GO:0003682	GO:0009651	GO:0009723	GO:0009737	GO:0009739	GO:0009751	GO:0009753	GO:0046686
comp66992_c0_seq1	GO:0004871	GO:0005737	GO:0005834	GO:0007165
comp59704_c0_seq1	GO:0005634	GO:0005739	GO:0016023
comp36420_c0_seq1	GO:0005576	GO:0031640	GO:0050832
comp62845_c0_seq1	GO:0004445	GO:0005737	GO:0009414	GO:0009611	GO:0009723	GO:0009733	GO:0009738	GO:0009753	GO:0009845	GO:0032440	GO:0032957	GO:0042538	GO:0046854	GO:0046855	GO:0052542	GO:0055114
comp64712_c0_seq1	GO:0005737	GO:0005886	GO:0009409	GO:0009506
comp70649_c2_seq6	GO:0005886
comp70932_c0_seq1	GO:0005488
comp83161_c0_seq1	GO:0003723
comp70648_c0_seq10	GO:0005886	GO:0006807	GO:0009860	GO:0016021	GO:0042936	GO:0042937	GO:0042938	GO:0042939
comp68190_c0_seq3	GO:0005886	GO:0009409	GO:0009414	GO:0009737	GO:0016021	GO:0016023	GO:0032940	GO:0042538
comp69480_c0_seq2	GO:0000023	GO:0005886	GO:0009664	GO:0009832	GO:0019252	GO:0043085
comp240039_c0_seq1	GO:0005739	GO:0016021	GO:0016126	GO:0019745
comp67651_c0_seq2	GO:0005484	GO:0005634	GO:0005802	GO:0005829	GO:0005886	GO:0006886	GO:0006944	GO:0009504	GO:0009506	GO:0009737	GO:0016192
comp59309_c0_seq1	GO:0003700	GO:0005634	GO:0009507	GO:0042221	GO:0043565	GO:0050794
comp70500_c0_seq4	GO:0004674	GO:0004715	GO:0005524	GO:0005886	GO:0009617	GO:0045087	GO:0046777
comp67518_c0_seq2	GO:0000166	GO:0003960	GO:0008270	GO:0055114
comp97418_c0_seq1	GO:0005634	GO:0016036	GO:0019375	GO:0045892
comp65719_c0_seq1	GO:0005634	GO:0009506	GO:0030001	GO:0046872
comp70266_c3_seq1	GO:0005774	GO:0005886	GO:0006855	GO:0008081	GO:0008728	GO:0009414	GO:0009507	GO:0009611	GO:0009620	GO:0009624	GO:0009695	GO:0009723	GO:0009733	GO:0009738	GO:0009753	GO:0015238	GO:0015297	GO:0015969	GO:0042538	GO:0046872	GO:0048765
comp77710_c0_seq1	GO:0006661	GO:0009507	GO:0009693
comp32883_c0_seq1	GO:0005506	GO:0009055	GO:0016711	GO:0020037	GO:0046246	GO:0055114
comp69219_c0_seq4	GO:0005634	GO:0005795	GO:0005829	GO:0005886	GO:0006886	GO:0006891	GO:0008565
comp76414_c0_seq1	GO:0003677	GO:0003700	GO:0005634	GO:0006355
comp68771_c1_seq2	GO:0000932	GO:0003677	GO:0005576	GO:0005634	GO:0006351	GO:0031053	GO:0035278
comp79587_c0_seq1	GO:0008649	GO:0009536	GO:0031167
comp57087_c1_seq1	GO:0004091	GO:0005576	GO:0005739	GO:0009536
comp127349_c0_seq1	GO:0008171	GO:0032259
comp94018_c0_seq1	GO:0005886
comp71345_c0_seq1	GO:0000023	GO:0000502	GO:0005634	GO:0005739	GO:0009535	GO:0009941	GO:0009965	GO:0010207	GO:0019252	GO:0030154
comp70030_c0_seq1	GO:0005515	GO:0005634	GO:0005886	GO:0009506	GO:0010286	GO:0030001	GO:0046872
comp68107_c0_seq3	GO:0003677	GO:0003682	GO:0003700	GO:0005634	GO:0006355	GO:0009651	GO:0009723	GO:0009733	GO:0009737	GO:0009739	GO:0009751	GO:0009753	GO:0032922	GO:0043966	GO:0046686	GO:0048574
comp118044_c0_seq1	GO:0004674	GO:0005524	GO:0006468
comp36883_c0_seq1	GO:0006796
comp70623_c0_seq10	GO:0000165	GO:0004674	GO:0004715	GO:0005524	GO:0005576	GO:0005886	GO:0006355	GO:0006468	GO:0006612	GO:0006944	GO:0006995	GO:0007169	GO:0009555	GO:0009697	GO:0009862	GO:0009867	GO:0010310	GO:0010363	GO:0016023	GO:0030246	GO:0031348	GO:0035304	GO:0042742	GO:0043069	GO:0050832
comp70439_c1_seq5	GO:0000166	GO:0002213	GO:0004022	GO:0007568	GO:0009507	GO:0050356	GO:0055114
comp83884_c0_seq1	GO:0005768	GO:0005794	GO:0005802	GO:0016020	GO:0050508
comp36506_c0_seq1	GO:0004842	GO:0005783	GO:0043169
comp62680_c1_seq1	GO:0005215	GO:0006810	GO:0007623	GO:0009409	GO:0009414	GO:0009507	GO:0009737	GO:0016020
comp117479_c0_seq1	GO:0006354	GO:0009522	GO:0009535	GO:0016021	GO:0019684
comp70172_c0_seq3	GO:0005576	GO:0005773	GO:0005829	GO:0005975	GO:0008422
comp36864_c0_seq1	GO:0005886
comp70624_c0_seq3	GO:0008152	GO:0016846
comp38821_c0_seq1	GO:0000166
comp66861_c0_seq2	GO:0005737	GO:0005886	GO:0010228	GO:0016926	GO:0050665
comp60954_c0_seq1	GO:0008152	GO:0016491
comp57745_c0_seq1	GO:0000280	GO:0000911	GO:0004812	GO:0005524	GO:0005634	GO:0005737	GO:0007000	GO:0043622	GO:0045454	GO:0048487	GO:0051211
comp68325_c0_seq2	GO:0005886	GO:0008152	GO:0008967
comp69695_c0_seq1	GO:0006869	GO:0008289
comp65221_c0_seq1	GO:0005634	GO:0005739	GO:0009536	GO:0010100
comp58113_c0_seq1	GO:0004674	GO:0005524	GO:0005829	GO:0005886	GO:0009507	GO:0009729	GO:0009733	GO:0009742	GO:0009825	GO:0009965	GO:0042538	GO:0046777	GO:0046827	GO:0050321
comp96417_c0_seq1	GO:0000166	GO:0005886	GO:0006952	GO:0009505	GO:0047501	GO:0047504	GO:0055114	GO:0080167
comp36729_c0_seq1	GO:0006869	GO:0016023	GO:0046658
comp56135_c0_seq1	GO:0005768	GO:0005794	GO:0005802	GO:0009846	GO:0016887	GO:0017110
comp36477_c0_seq1	GO:0005488	GO:0006950
comp37066_c0_seq1	GO:0003690	GO:0003697	GO:0003729	GO:0005730	GO:0005737	GO:0005886	GO:0006355	GO:0008270	GO:0009409	GO:0010228	GO:0032508	GO:0046872	GO:0048316	GO:0048443
comp40057_c0_seq1	GO:0005886	GO:0043231	GO:0050896
comp70678_c0_seq5	GO:0003746	GO:0003924	GO:0005525	GO:0005730	GO:0005739	GO:0005773	GO:0005886	GO:0006184	GO:0006414	GO:0009507	GO:0016779	GO:0046686
comp69134_c0_seq2	GO:0016740	GO:0045174	GO:0055114
comp66212_c0_seq1	GO:0000911	GO:0005515	GO:0005634	GO:0005829	GO:0006260	GO:0006306	GO:0006396	GO:0006406	GO:0006606	GO:0007067	GO:0007129	GO:0007131	GO:0008283	GO:0009560	GO:0009640	GO:0009793	GO:0009845	GO:0009909	GO:0009933	GO:0010074	GO:0010162	GO:0010182	GO:0010228	GO:0010564	GO:0016567	GO:0016746	GO:0019915	GO:0050826	GO:0051322	GO:0051567	GO:0080008
comp70964_c0_seq1	GO:0005634	GO:0006816	GO:0009733
comp64874_c0_seq1	GO:0005747	GO:0006120	GO:0008137	GO:0009507	GO:0009853
comp67902_c0_seq1	GO:0009536	GO:0009579	GO:0016020
comp69451_c0_seq1	GO:0004672
comp36283_c0_seq1	GO:0005739	GO:0005829	GO:0008152	GO:0008806	GO:0009507	GO:0010043	GO:0016747
comp66970_c0_seq1	GO:0000166	GO:0003723	GO:0005634	GO:0009507
comp63721_c0_seq2	GO:0008270	GO:0046872
comp36707_c0_seq1	GO:0005634	GO:0006364	GO:0009707	GO:0009902	GO:0010027	GO:0010207	GO:0035304	GO:0042793	GO:0045893
comp67229_c0_seq1	GO:0004364	GO:0004462	GO:0006749	GO:0009407	GO:0009507	GO:0009651	GO:0009704	GO:0015824	GO:0046686	GO:0048527	GO:0060416	GO:0080148	GO:0080167
comp69448_c2_seq2	GO:0008271	GO:0008272	GO:0009507	GO:0016021
comp80397_c0_seq1	GO:0005886	GO:0006888	GO:0009506	GO:0009507	GO:0009627	GO:0016021	GO:0016023	GO:0034976	GO:0043090	GO:0050832	GO:0055085
comp70650_c3_seq1	GO:0008270	GO:0046872
comp68610_c0_seq1	GO:0005739	GO:0009535	GO:0009706	GO:0016491	GO:0019344	GO:0055114
comp69725_c2_seq1	GO:0004550	GO:0005515	GO:0005524	GO:0005634	GO:0006165	GO:0006183	GO:0006228	GO:0006241	GO:0009411	GO:0009570	GO:0009579	GO:0009585	GO:0009734	GO:0009941	GO:0019288	GO:0042542	GO:0046872
comp70135_c1_seq1	GO:0005795	GO:0006886	GO:0006891	GO:0008565
comp69584_c0_seq1	GO:0000325	GO:0005524	GO:0005774	GO:0005794	GO:0005886	GO:0006200	GO:0006855	GO:0008517	GO:0009414	GO:0009506	GO:0009611	GO:0009624	GO:0009627	GO:0010118	GO:0015884	GO:0016021	GO:0032440	GO:0034976	GO:0042626	GO:0055114
