# Supplementary material for: Transcriptome analyses of a Chinese hazelnut species Corylus mandshurica
Source: BMC Plant Biol. 2013 Oct 5;13:152. doi: 10.1186/1471-2229-13-152 (PMC3819738; doi:10.1186/1471-2229-13-152)
Supplement: Additional file 4 — GO terms for all orthologs. [file 1471-2229-13-152-S4.txt]

comp36527_c0_seq1	GO:0005634	GO:0008202	GO:0008374	GO:0016023
comp62136_c0_seq1	GO:0000302	GO:0005515	GO:0006782	GO:0008883	GO:0009416	GO:0009507	GO:0009611	GO:0010039	GO:0010200	GO:0015995	GO:0050661	GO:0052542	GO:0055072	GO:0055114
comp86147_c0_seq1	GO:0004553	GO:0005975	GO:0009507	GO:0043169
comp61387_c0_seq1	GO:0005739	GO:0006104	GO:0006914	GO:0008893	GO:0009688	GO:0010945	GO:0015937
comp70663_c0_seq1	GO:0032787	GO:0042537	GO:0047215
comp68049_c0_seq1	GO:0005739	GO:0008115	GO:0046653	GO:0055114
comp71072_c0_seq1	GO:0006508	GO:0007165	GO:0008234	GO:0009719	GO:0010033	GO:1901700
comp64725_c0_seq1	GO:0009535
comp60275_c0_seq1	GO:0005737
comp67142_c0_seq1	GO:0000103	GO:0000280	GO:0005739	GO:0005829	GO:0005886	GO:0006662	GO:0007000	GO:0009055	GO:0015035	GO:0016671	GO:0045454
comp67277_c0_seq1	GO:0005739
comp37187_c0_seq1	GO:0043169
comp64574_c0_seq1	GO:0003735	GO:0005840	GO:0006412	GO:0009507	GO:0042254
comp60014_c0_seq1	GO:0000287	GO:0004743	GO:0005524	GO:0005739	GO:0005829	GO:0006094	GO:0006096	GO:0006865	GO:0007010	GO:0010498	GO:0016310	GO:0030955
comp59911_c1_seq1	GO:0005886
comp65115_c0_seq1	GO:0007165	GO:0009505	GO:0009536	GO:0035091
comp67638_c0_seq1	GO:0005737	GO:0005886	GO:0016043	GO:0044763
comp65619_c0_seq1	GO:0000911	GO:0003002	GO:0003677	GO:0005515	GO:0005634	GO:0005829	GO:0006281	GO:0006486	GO:0007155	GO:0008284	GO:0009585	GO:0009630	GO:0009793	GO:0010090	GO:0010100	GO:0016567	GO:0045010	GO:0045892	GO:0048449	GO:0080008
comp68208_c0_seq1	GO:0005576
comp39790_c0_seq1	GO:0005634	GO:0006487	GO:0006886	GO:0008565	GO:0030131	GO:0030244	GO:0043424	GO:0048193
comp184263_c0_seq1	GO:0005794	GO:0005886	GO:0008270	GO:0009664	GO:0009825	GO:0009833	GO:0009932	GO:0010214	GO:0010330	GO:0010817	GO:0016021	GO:0016760	GO:0030244	GO:0043481	GO:0043622	GO:0046872	GO:0048767
comp65822_c0_seq1	GO:0000413	GO:0003755	GO:0005528	GO:0005576	GO:0006364	GO:0006457	GO:0009543	GO:0009902	GO:0010027	GO:0010207	GO:0016020	GO:0016491	GO:0019761	GO:0035304	GO:0042793	GO:0045893	GO:0055114
comp70302_c0_seq1	GO:0004221	GO:0004843	GO:0005634	GO:0006511	GO:0008270	GO:0009165
comp146512_c0_seq1	GO:0005886	GO:0016023	GO:0016301	GO:0016310
comp54170_c0_seq1	GO:0005484	GO:0005768	GO:0005774	GO:0005794	GO:0005802	GO:0005886	GO:0006810	GO:0006944	GO:0009505	GO:0009506	GO:0016021	GO:0016023
comp57383_c0_seq1	GO:0005634	GO:0006661
comp66466_c0_seq1	GO:0005634	GO:0005739	GO:0006417	GO:0009408	GO:0009409	GO:0090406
comp67408_c0_seq1	GO:0016021	GO:0030244	GO:0048193
comp68362_c4_seq1	GO:0004630	GO:0005509	GO:0005546	GO:0005634	GO:0005739	GO:0005773	GO:0005783	GO:0005886	GO:0009789	GO:0009845	GO:0009941	GO:0010119	GO:0030136	GO:0034638	GO:0046686	GO:0070290
comp77471_c0_seq1	GO:0005739	GO:0006979
comp65167_c0_seq1	GO:0000166	GO:0003676
comp75090_c0_seq1	GO:0005886	GO:0016787
comp60393_c0_seq1	GO:0004842	GO:0005524	GO:0009650	GO:0009910	GO:0009965	GO:0010228	GO:0033523
comp127344_c0_seq1	GO:0000394	GO:0005634	GO:0006355	GO:0006417	GO:0009086	GO:0009734	GO:0009880	GO:0010051	GO:0046983	GO:0048364
comp108499_c0_seq1	GO:0016021	GO:0016760	GO:0030244
comp76412_c0_seq1	GO:0000166	GO:0003723	GO:0005622	GO:0006913	GO:0009737
comp68662_c0_seq2	GO:0003993	GO:0004722	GO:0005576	GO:0016023
comp69490_c0_seq1	GO:0000166	GO:0003676	GO:0030529
comp70378_c0_seq1	GO:0005737	GO:0006950
comp70273_c1_seq1	GO:0000166	GO:0005634	GO:0006952	GO:0008219	GO:0009693	GO:0010150	GO:0017091	GO:0030529
comp78941_c0_seq1	GO:0003697	GO:0005739	GO:0006260
comp70237_c0_seq1	GO:0000325	GO:0005770	GO:0005774	GO:0005802	GO:0005886	GO:0006623	GO:0006896	GO:0006944	GO:0009630	GO:0030140
comp70261_c1_seq1	GO:0050896
comp87512_c0_seq1	GO:0005739	GO:0006891	GO:0006944	GO:0016021	GO:0016746
comp63712_c0_seq1	GO:0000413	GO:0003755	GO:0005528	GO:0006457	GO:0009543	GO:0016020
comp69099_c0_seq1	GO:0003676	GO:0005515	GO:0005634	GO:0009294	GO:0009405	GO:0009861	GO:0015074	GO:0016573	GO:0032041	GO:0045892	GO:0046969	GO:0046970	GO:0070932	GO:0070933	GO:0097372	GO:2000026
comp67226_c0_seq1	GO:0004579	GO:0005774	GO:0005789	GO:0005886	GO:0006486	GO:0009505	GO:0016021	GO:0016023
comp70271_c0_seq1	GO:0002679	GO:0006612	GO:0009963	GO:0010200	GO:0010363	GO:0035556	GO:0043169
comp95955_c0_seq1	GO:0005524	GO:0008380	GO:0009451	GO:0009536	GO:0016776	GO:0019201	GO:0044209	GO:0046939
comp58110_c0_seq1	GO:0003700	GO:0006355	GO:0043565
comp221103_c0_seq1	GO:0003779	GO:0005618	GO:0005886	GO:0009524	GO:0009960	GO:0045010	GO:0048317
comp63834_c1_seq1	GO:0004252	GO:0006508	GO:0009507
comp67276_c0_seq2	GO:0000956	GO:0005515	GO:0005524	GO:0005634	GO:0005829	GO:0006468	GO:0008353	GO:0009887	GO:0009888	GO:0010638	GO:0033044
comp65033_c0_seq1	GO:0005509	GO:0005739	GO:0005774	GO:0005788	GO:0005794	GO:0005829	GO:0005886	GO:0006457	GO:0009408	GO:0009506	GO:0009507	GO:0009627	GO:0009644	GO:0009651	GO:0034976	GO:0042542	GO:0046686	GO:0048046	GO:0051082	GO:0055074
comp69685_c0_seq3	GO:0005576	GO:0005737	GO:0006499	GO:0006914
comp62119_c0_seq1	GO:0005739	GO:0006655	GO:0009536	GO:0016746
comp69935_c0_seq8	GO:0003677	GO:0003700	GO:0005634	GO:0006355	GO:0010048	GO:0010076	GO:0043481	GO:0046983	GO:0048440	GO:0048441	GO:0048442	GO:0048443
comp58763_c0_seq2	GO:0000226	GO:0000911	GO:0003677	GO:0004386	GO:0005515	GO:0005524	GO:0005829	GO:0006261	GO:0006306	GO:0006346	GO:0007126	GO:0008094	GO:0008284	GO:0009553	GO:0009630	GO:0010228	GO:0010413	GO:0016049	GO:0016246	GO:0016572	GO:0016585	GO:0016740	GO:0031491	GO:0033044	GO:0043044	GO:0045492	GO:0051322	GO:0051567
comp65420_c0_seq1	GO:0004575	GO:0005739	GO:0005987	GO:0033926	GO:0042542	GO:0048364
comp70018_c0_seq1	GO:0005375	GO:0009793	GO:0016021	GO:0035434
comp64378_c0_seq1	GO:0000166	GO:0005829	GO:0006497	GO:0006914	GO:0010150	GO:0016036	GO:0019375	GO:0019779	GO:0042631	GO:0050832
comp65085_c1_seq1	GO:0003676	GO:0005524	GO:0005739	GO:0009507	GO:0017111
comp37070_c0_seq1	GO:0005737	GO:0006457	GO:0006950	GO:0031072	GO:0051082
comp64668_c0_seq1	GO:0004740	GO:0005524	GO:0005739	GO:0009927	GO:0030003	GO:0042803	GO:0046777	GO:0070838
comp41375_c0_seq1	GO:0005886	GO:0016021
comp36919_c0_seq1	GO:0004842	GO:0005634	GO:0005737	GO:0005886	GO:0010091	GO:0010228	GO:0016926	GO:0042023	GO:0042787	GO:0050665
comp51776_c0_seq1	GO:0005525	GO:0009707	GO:0016817	GO:0019031	GO:0045036
comp60018_c0_seq1	GO:0005634	GO:0009165	GO:0042779	GO:0042781
comp57535_c0_seq1	GO:0003700	GO:0005215	GO:0005634	GO:0005886	GO:0006355	GO:0006857	GO:0009718	GO:0016021	GO:0043565
comp61661_c0_seq1	GO:0004497	GO:0005506	GO:0009055	GO:0016705	GO:0016829	GO:0020037	GO:0055114
comp65004_c0_seq1	GO:0000166	GO:0006413	GO:0009570	GO:0009941	GO:0010155	GO:0046777
comp36691_c0_seq1	GO:0005524	GO:0005634	GO:0005829	GO:0005886	GO:0006511	GO:0008540	GO:0016887
comp59955_c1_seq1	GO:0003700	GO:0005739	GO:0006333	GO:0006355	GO:0016020
comp35971_c0_seq1	GO:0005829	GO:0044763
comp61567_c0_seq1	GO:0005737	GO:0006952	GO:0009607
comp38477_c1_seq1	GO:0004506	GO:0009414	GO:0009536	GO:0016021	GO:0016023	GO:0050660	GO:0055114
comp61337_c0_seq1	GO:0009624	GO:0009705	GO:0010043	GO:0016021	GO:0055069	GO:0055085	GO:0080167
comp35802_c0_seq1	GO:0005622	GO:0006810
comp71318_c0_seq1	GO:0005773	GO:0044237
comp70238_c0_seq1	GO:0005488	GO:0009725	GO:1901700
comp70609_c0_seq5	GO:0000166	GO:0003743	GO:0005737	GO:0006413	GO:0009506	GO:0009651	GO:0046686	GO:0080008
comp64756_c0_seq1	GO:0000166	GO:0001510	GO:0005515	GO:0005730	GO:0005834	GO:0006094	GO:0006096	GO:0006417	GO:0009220	GO:0009507	GO:0009651	GO:0009664	GO:0009845	GO:0010476	GO:0016310	GO:0016905	GO:0022626	GO:0042254	GO:0042545	GO:0046686	GO:0048364	GO:0048367	GO:0071215
comp35873_c0_seq1	GO:0004825	GO:0005524	GO:0005739	GO:0006431	GO:0009570	GO:0046872	GO:0048481
comp69029_c0_seq1	GO:0003824	GO:0005773	GO:0009505	GO:0009506	GO:0016020	GO:0016023
comp57507_c0_seq1	GO:0004650	GO:0005576	GO:0005975	GO:0016021
comp57505_c0_seq1	GO:0005634	GO:0006355	GO:0006406	GO:0008469	GO:0009220	GO:0009507	GO:0009640	GO:0009793	GO:0009845	GO:0009909	GO:0009933	GO:0010074	GO:0010162	GO:0010182	GO:0010228	GO:0016277	GO:0016458	GO:0016567	GO:0019915	GO:0019919	GO:0034968	GO:0034970	GO:0034971	GO:0034972	GO:0035241	GO:0035242	GO:0042803	GO:0046982	GO:0048449	GO:0048481	GO:0050826
comp38466_c0_seq1	GO:0009987
comp73334_c0_seq1	GO:0005886	GO:0006007	GO:0048767
comp150833_c0_seq1	GO:0005634	GO:0008270	GO:0009793	GO:0046872	GO:0080167
comp68229_c0_seq1	GO:0004069	GO:0009507	GO:0016847	GO:0030170	GO:0042218	GO:0080130
comp68571_c0_seq2	GO:0000085	GO:0005634	GO:0005829	GO:0006606	GO:0006950	GO:0009640	GO:0009909	GO:0010388	GO:0034968
comp34427_c0_seq1	GO:0005739
comp153413_c0_seq1	GO:0005515	GO:0005634	GO:0005737	GO:0006378	GO:0008270	GO:0009911
comp66513_c0_seq2	GO:0005215	GO:0005783	GO:0005794	GO:0005886	GO:0006886	GO:0009536	GO:0016023
comp36157_c0_seq1	GO:0005634	GO:0006355	GO:0016568
comp121771_c0_seq1	GO:0000166	GO:0000932	GO:0005634	GO:0005829	GO:0009965	GO:0010071	GO:0010072	GO:0031087	GO:0042803	GO:0071365
comp36863_c0_seq1	GO:0005460	GO:0005515	GO:0005886	GO:0010044	GO:0012506	GO:0015786	GO:0016021
comp67279_c0_seq2	GO:0004722	GO:0006470	GO:0009627	GO:0031348	GO:0046872
comp59805_c0_seq1	GO:0005774	GO:0005783	GO:0005794	GO:0005886	GO:0006098	GO:0009045	GO:0016023	GO:0042732	GO:0046872
comp60715_c0_seq1	GO:0005739	GO:0009062
comp228734_c0_seq1	GO:0016020	GO:0016023
comp83850_c0_seq1	GO:0004601	GO:0004722	GO:0005634	GO:0006397	GO:0006979	GO:0008419	GO:0009536	GO:0009790	GO:0020037	GO:0046872	GO:0055114
comp65691_c0_seq1	GO:0003984	GO:0005829	GO:0006094	GO:0006551	GO:0006573	GO:0007010	GO:0009082	GO:0009507	GO:0010498	GO:0016597
comp32012_c0_seq1	GO:0016592
comp58141_c0_seq2	GO:0004402	GO:0005730	GO:0005737	GO:0009826	GO:0009908	GO:0009965	GO:0010090	GO:0016573	GO:0046872
comp68739_c0_seq1	GO:0005515	GO:0005640	GO:0005829	GO:0005886	GO:0006913	GO:0007067	GO:0048527
comp69907_c1_seq1	GO:0005509	GO:0005789	GO:0006457	GO:0009626	GO:0010204	GO:0042742	GO:0046283	GO:0051082	GO:0055074
comp32635_c0_seq1	GO:0004674	GO:0005506	GO:0005507	GO:0005524	GO:0005576	GO:0005618	GO:0006468	GO:0008131	GO:0009055	GO:0009308	GO:0009688	GO:0009834	GO:0009851	GO:0016614	GO:0048038	GO:0048544	GO:0050302	GO:0050660	GO:0051537	GO:0055114
comp68436_c0_seq1	GO:0009535	GO:0010287
comp117579_c0_seq1	GO:0000956	GO:0004693	GO:0005515	GO:0005524	GO:0005634	GO:0005829	GO:0006468	GO:0007049	GO:0008353	GO:0009887	GO:0009888	GO:0010638	GO:0033044
comp65399_c0_seq1	GO:0000166	GO:0003676	GO:0030529
comp226338_c0_seq1	GO:0000166	GO:0005829	GO:0008270	GO:0016491	GO:0055114
comp70117_c0_seq1	GO:0005634	GO:0005829	GO:0005886	GO:0006094	GO:0006302	GO:0006635	GO:0007010	GO:0008540	GO:0009407	GO:0009507	GO:0009630	GO:0010332	GO:0030234	GO:0042176	GO:0043161	GO:0050790	GO:0051788	GO:0080129
comp36754_c0_seq1	GO:0006662	GO:0009055	GO:0009570	GO:0010264	GO:0015035	GO:0022900	GO:0045454
comp69586_c0_seq1	GO:0003677	GO:0005634	GO:0008270	GO:0008643	GO:0046872
comp61811_c0_seq1	GO:0005634	GO:0009694	GO:0009753	GO:0032550	GO:0032559	GO:0043168
comp63571_c0_seq1	GO:0004765	GO:0005524	GO:0006744	GO:0008652	GO:0009507	GO:0016310	GO:0019632
comp58269_c0_seq1	GO:0003677	GO:0006284	GO:0052689
comp58990_c0_seq1	GO:0004185	GO:0005576	GO:0005773	GO:0006508	GO:0016023	GO:0019932
comp57581_c0_seq1	GO:0005215	GO:0005743	GO:0006839	GO:0015824	GO:0016021	GO:0055085
comp36120_c0_seq1	GO:0003991	GO:0004042	GO:0005737	GO:0006526
comp61660_c0_seq1	GO:0003735	GO:0005730	GO:0006412	GO:0009506	GO:0009908	GO:0010229	GO:0016020	GO:0022625
comp32717_c0_seq1	GO:0005886	GO:0015185	GO:0015812	GO:0016021
comp70266_c2_seq1	GO:0000166	GO:0009409	GO:0009809	GO:0016621	GO:0045552	GO:0050662	GO:0055114
comp59802_c0_seq1	GO:0007033	GO:0009611	GO:0009753	GO:0010023	GO:0016702	GO:0050589	GO:0055114
comp65363_c0_seq1	GO:0003677	GO:0003899	GO:0005634	GO:0006351
comp69423_c0_seq1	GO:0005515	GO:0006810	GO:0044763
comp61721_c1_seq1	GO:0004575	GO:0005634	GO:0005829	GO:0005886	GO:0005975	GO:0006520	GO:0033926	GO:0048364
comp61376_c0_seq1	GO:0009058	GO:0016740
comp120130_c0_seq1	GO:0009507	GO:0016020
comp64665_c0_seq1	GO:0000976	GO:0003700	GO:0005634	GO:0006944	GO:0009409	GO:0009414	GO:0009738	GO:0042538	GO:0045893
comp69977_c0_seq1	GO:0004857	GO:0005507	GO:0005730	GO:0005747	GO:0005773	GO:0006511	GO:0009853	GO:0043086	GO:0045980	GO:0051788	GO:0080129
comp58682_c1_seq1	GO:0005886
comp46939_c0_seq2	GO:0003993	GO:0004722	GO:0005576	GO:0005773	GO:0005829	GO:0006970	GO:0009505	GO:0046686	GO:0046872	GO:0055062
comp62131_c0_seq1	GO:0005515	GO:0005634	GO:0009536
comp68516_c0_seq1	GO:0006635	GO:0009507	GO:0016023	GO:0016558
comp68345_c2_seq1	GO:0005886
comp67087_c0_seq1	GO:0000166	GO:0005739	GO:0009535	GO:0009941	GO:0010264	GO:0010287	GO:0016853
comp71368_c0_seq2	GO:0005829	GO:0009854	GO:0016618	GO:0030267	GO:0047964	GO:0047995	GO:0051287	GO:0055114
comp36813_c0_seq1	GO:0005634
comp93549_c0_seq1	GO:0005488	GO:0010033	GO:1901700
comp36394_c0_seq1	GO:0005618	GO:0005774	GO:0005886	GO:0005975	GO:0006662	GO:0006979	GO:0008047	GO:0008422	GO:0009044	GO:0009055	GO:0009409	GO:0009535	GO:0009570	GO:0009941	GO:0010319	GO:0015035	GO:0022900	GO:0043085	GO:0045454	GO:0048046
comp68912_c0_seq2	GO:0000038	GO:0000166	GO:0004316	GO:0005829	GO:0006760	GO:0009409	GO:0009507	GO:0042335	GO:0055114
comp69519_c0_seq2	GO:0000079	GO:0004693	GO:0005634	GO:0010440	GO:0019901
comp68500_c0_seq1	GO:0005634	GO:0005829	GO:0005886	GO:0006886	GO:0008565	GO:0009506	GO:0009630	GO:0030131	GO:0030244	GO:0030276	GO:0048193
comp65837_c0_seq3	GO:0005737	GO:0006457	GO:0031072	GO:0051082
comp60463_c0_seq1	GO:0005743	GO:0006839	GO:0016021	GO:0030974	GO:0055085	GO:0090422
comp176809_c0_seq1	GO:0005509
comp67941_c0_seq1	GO:0006952	GO:0016787	GO:0043531
comp68045_c0_seq1	GO:0005886
comp50539_c0_seq1	GO:0005576	GO:0005739
comp59676_c0_seq1	GO:0005097	GO:0005829	GO:0032851
comp37246_c0_seq1	GO:0009651
comp65584_c0_seq1	GO:0003682	GO:0043231
comp63427_c1_seq1	GO:0005634	GO:0005829
comp57266_c0_seq1	GO:0000166	GO:0003729	GO:0008270	GO:0009920	GO:0019898	GO:0046872
comp63373_c0_seq3	GO:0006364	GO:0006417	GO:0009507	GO:0009508	GO:0009902	GO:0009965	GO:0010027	GO:0010207	GO:0030154	GO:0035304	GO:0042793	GO:0045893
comp60230_c0_seq1	GO:0003677	GO:0005634
comp57260_c1_seq1	GO:0016301	GO:0016310
comp65408_c0_seq1	GO:0009628
comp72737_c0_seq1	GO:0005886	GO:0009507	GO:0016021	GO:0016192	GO:0048573
comp65614_c0_seq1	GO:0000162	GO:0004049	GO:0005950	GO:0006567	GO:0009507
comp68140_c0_seq1	GO:0005739	GO:0005768	GO:0005794	GO:0005802	GO:0005829	GO:0016021	GO:0016023
comp54828_c0_seq1	GO:0005634
comp60064_c0_seq1	GO:0004180	GO:0005576	GO:0005886	GO:0005975	GO:0016829	GO:0030246
comp60261_c0_seq2	GO:0010467	GO:0016070	GO:0016740
comp63337_c0_seq1	GO:0002161	GO:0004832	GO:0005524	GO:0005739	GO:0005829	GO:0006438	GO:0006450	GO:0009507	GO:0009793
comp62712_c0_seq1	GO:0003735	GO:0005618	GO:0005730	GO:0005886	GO:0006412	GO:0022625
comp63356_c0_seq1	GO:0005634	GO:0005768	GO:0005794	GO:0005802	GO:0008168	GO:0032259
comp36060_c0_seq1	GO:0005768	GO:0005794	GO:0005802	GO:0005886	GO:0008168	GO:0032259
comp102001_c0_seq1	GO:0000325	GO:0005509	GO:0005515	GO:0009862	GO:0032440	GO:0043269	GO:0055114
comp100677_c0_seq1	GO:0004674	GO:0005524	GO:0005634	GO:0006468	GO:0009741	GO:0009826	GO:0009850	GO:0048364
comp133653_c0_seq1	GO:0005096	GO:0005543	GO:0007165	GO:0009535	GO:0043547
comp69766_c0_seq8	GO:0005634	GO:0005773	GO:0006464	GO:0006511	GO:0010224
comp70686_c0_seq1	GO:0004674	GO:0004715	GO:0005524	GO:0006468	GO:0032440	GO:0055114
comp60363_c1_seq1	GO:0003924	GO:0004789	GO:0005525	GO:0006364	GO:0009228	GO:0009793	GO:0009902	GO:0010027	GO:0010207	GO:0010228	GO:0016226	GO:0031969	GO:0035304	GO:0042793	GO:0045893	GO:0048481
comp47300_c0_seq1	GO:0005488	GO:0005634
comp69688_c2_seq1	GO:0003677	GO:0005516	GO:0005634	GO:0006355
comp96897_c0_seq1	GO:0005739
comp60792_c0_seq1	GO:0000166	GO:0000184	GO:0005634
comp66598_c0_seq2	GO:0003677	GO:0005635	GO:0005654	GO:0005783	GO:0006990	GO:0009408	GO:0009755	GO:0016020	GO:0031347	GO:0035556	GO:0042538	GO:0043067	GO:0045087	GO:0048471	GO:0048519	GO:0051707	GO:1901701
comp66169_c0_seq1	GO:0004675	GO:0004715	GO:0005524	GO:0005739	GO:0005886	GO:0006468	GO:0007178	GO:0009751	GO:0016023	GO:0030246
comp70668_c1_seq3	GO:0000394	GO:0005768	GO:0005783	GO:0005794	GO:0005802	GO:0009086	GO:0042538	GO:0043182
comp69893_c0_seq6	GO:0004222	GO:0005743	GO:0006508	GO:0009507	GO:0009790	GO:0016556
comp60139_c0_seq1	GO:0004742	GO:0005739	GO:0005886	GO:0006084	GO:0009793	GO:0009941	GO:0016126	GO:0016132	GO:0022626	GO:0043754
comp91773_c0_seq1	GO:0005737	GO:0008270	GO:0046872
comp55088_c0_seq1	GO:0000413	GO:0003755	GO:0005768	GO:0005794	GO:0005802	GO:0006457	GO:0016023
comp37496_c0_seq1	GO:0005634
comp36151_c0_seq1	GO:0000023	GO:0005524	GO:0005886	GO:0006200	GO:0008270	GO:0008559	GO:0009507	GO:0016021	GO:0019252	GO:0019761	GO:0046872	GO:0055085
comp69448_c2_seq1	GO:0004842	GO:0005634	GO:0008270	GO:0046872
comp51734_c0_seq1	GO:0003743	GO:0005515	GO:0005737	GO:0006413	GO:0035197	GO:0042742	GO:0051607
comp105827_c0_seq1	GO:0000165	GO:0004674	GO:0005524	GO:0005576	GO:0005886	GO:0006355	GO:0006468	GO:0006612	GO:0006995	GO:0007169	GO:0009697	GO:0009862	GO:0009867	GO:0010310	GO:0010363	GO:0016021	GO:0031348	GO:0032440	GO:0035304	GO:0042742	GO:0043069	GO:0050832	GO:0055114
comp36781_c0_seq1	GO:0000166	GO:0005634	GO:0005737	GO:0016772
comp64832_c0_seq1	GO:0005576	GO:0005773	GO:0009507	GO:0016757
comp57682_c0_seq1	GO:0005634
comp66987_c0_seq1	GO:0003677	GO:0050896
comp58891_c0_seq1	GO:0003735	GO:0005730	GO:0005773	GO:0005886	GO:0006412	GO:0009941	GO:0009955	GO:0019843	GO:0022625
comp73896_c0_seq1	GO:0000166	GO:0003960	GO:0005777	GO:0005829	GO:0008270	GO:0055114
comp68734_c0_seq1	GO:0005634	GO:0010048
comp70626_c1_seq8	GO:0000902	GO:0004674	GO:0004715	GO:0005524	GO:0005576	GO:0005886	GO:0006096	GO:0006833	GO:0006972	GO:0007030	GO:0009266	GO:0009506	GO:0009651	GO:0009791	GO:0010193	GO:0010483	GO:0030244	GO:0043680	GO:0046686	GO:0046777	GO:0048193	GO:0048767	GO:0050832
comp59660_c0_seq1	GO:0005829	GO:0008541	GO:0009793	GO:0009965	GO:0042023	GO:0043161	GO:0051510	GO:0051788	GO:0080129
comp36466_c0_seq1	GO:0005739	GO:0005794	GO:0006301	GO:0006886	GO:0008565	GO:0030125	GO:0030244	GO:0048193
comp130159_c0_seq1	GO:0003869	GO:0004674	GO:0008967	GO:0009507	GO:0016311
comp69022_c0_seq3	GO:0000166	GO:0004672	GO:0005739	GO:0016310	GO:0016491
comp88209_c0_seq1	GO:0005794	GO:0007020	GO:0016021	GO:0016023
comp69204_c0_seq2	GO:0004674	GO:0004842	GO:0005515	GO:0005524	GO:0005634	GO:0005829	GO:0005886	GO:0009507	GO:0009729	GO:0009733	GO:0009742	GO:0009825	GO:0009933	GO:0009965	GO:0042023	GO:0042538	GO:0043161	GO:0043248	GO:0046777	GO:0046827	GO:0050321	GO:0051510	GO:0051788
comp68420_c0_seq1	GO:0010388
comp58528_c0_seq1	GO:0001708	GO:0005515	GO:0005634	GO:0006950	GO:0009880	GO:0090421
comp70065_c0_seq1	GO:0005886	GO:0009507	GO:0009617	GO:0009970	GO:0019499	GO:0046686	GO:0047427	GO:0047558	GO:0048046	GO:0051410	GO:0080061	GO:0080109
comp59407_c0_seq1	GO:0097159	GO:1901363
comp234855_c0_seq1	GO:0005743	GO:0005886	GO:0015078	GO:0015986	GO:0016021	GO:0045263
comp82946_c0_seq1	GO:0005886
comp67740_c0_seq1	GO:0016747
comp71634_c0_seq1	GO:0005737	GO:0006457	GO:0009408	GO:0009644	GO:0031072	GO:0034976	GO:0042542	GO:0051082
comp71533_c0_seq1	GO:0000145	GO:0005829	GO:0005886	GO:0006904	GO:0009644	GO:0042542
comp63889_c0_seq1	GO:0007020	GO:0009639	GO:0009959	GO:0010075	GO:0048653
comp60009_c0_seq1	GO:0004499	GO:0022603	GO:0042744	GO:0050660	GO:0050661	GO:0055114
comp87970_c0_seq1	GO:0001104	GO:0005739	GO:0006357	GO:0006661	GO:0016592
comp69999_c0_seq1	GO:0004017	GO:0005524	GO:0006354	GO:0009570	GO:0010155	GO:0016117	GO:0044209	GO:0046777	GO:0046939
comp69065_c0_seq1	GO:0005634
comp53418_c0_seq1	GO:0005622	GO:0006355	GO:0008270
comp35989_c0_seq2	GO:0003824	GO:0005739
comp57865_c0_seq1	GO:0003743	GO:0005737	GO:0006413	GO:0010586	GO:0019827	GO:0035194	GO:0045087	GO:0048366	GO:0065008
comp89599_c0_seq1	GO:0000166	GO:0003677	GO:0003682	GO:0009725	GO:0016787	GO:0043229	GO:1901700
comp68844_c0_seq3	GO:0006970	GO:0009409	GO:0009414	GO:0048316
comp53374_c0_seq1	GO:0005198	GO:0006886	GO:0016192	GO:0030126
comp70940_c0_seq1	GO:0004497	GO:0005886	GO:0007275	GO:0009506	GO:0009507	GO:0016021
comp58734_c0_seq2	GO:0000271	GO:0006857	GO:0006875	GO:0009506	GO:0009825	GO:0009932	GO:0010817	GO:0015198	GO:0016020	GO:0016023	GO:0043481	GO:0048767	GO:0055085	GO:0071555
comp61480_c0_seq2	GO:0005739	GO:0005774	GO:0005886	GO:0006096	GO:0006301	GO:0009060	GO:0009507	GO:0046686
comp38409_c0_seq1	GO:0005345	GO:0006863	GO:0009507	GO:0015931	GO:0016021
comp57952_c0_seq1	GO:0005634
comp63745_c1_seq1	GO:0004439	GO:0005739	GO:0005783	GO:0009506	GO:0031520	GO:0032957	GO:0042732	GO:0043812	GO:0046855	GO:0048768	GO:0090404
comp67222_c0_seq1	GO:0005739	GO:0009507
comp68330_c0_seq2	GO:0000902	GO:0005829	GO:0006487	GO:0006598	GO:0009698	GO:0009832	GO:0030243	GO:0032880	GO:0042398	GO:0048193	GO:0048523	GO:0048767	GO:0051014	GO:0051015	GO:0051017
comp36019_c0_seq1	GO:0000023	GO:0003677	GO:0003700	GO:0003774	GO:0004857	GO:0005524	GO:0005634	GO:0005743	GO:0005768	GO:0005783	GO:0005886	GO:0006098	GO:0006109	GO:0006200	GO:0006364	GO:0006473	GO:0006662	GO:0006879	GO:0006886	GO:0006979	GO:0008047	GO:0009055	GO:0009409	GO:0009504	GO:0009506	GO:0009524	GO:0009534	GO:0009555	GO:0009570	GO:0009686	GO:0009740	GO:0009789	GO:0009832	GO:0009941	GO:0009965	GO:0010027	GO:0010207	GO:0010319	GO:0010413	GO:0015035	GO:0016021	GO:0016459	GO:0019252	GO:0030048	GO:0030154	GO:0042626	GO:0042742	GO:0043068	GO:0043085	GO:0043086	GO:0045454	GO:0045492	GO:0045893	GO:0046686	GO:0048046	GO:0055085
comp63466_c0_seq1	GO:0006259	GO:0043231	GO:0097159	GO:1901363
comp63113_c1_seq1	GO:0001510	GO:0003735	GO:0005730	GO:0005783	GO:0005886	GO:0006412	GO:0009506	GO:0009507	GO:0022625
comp68557_c0_seq1	GO:0000956	GO:0005634	GO:0009644	GO:0016597	GO:0042542
comp66639_c0_seq1	GO:0004345	GO:0005515	GO:0009051	GO:0009570	GO:0009637	GO:0010155	GO:0015979	GO:0019288	GO:0046777	GO:0050661
comp105281_c0_seq1	GO:0003333	GO:0005774	GO:0015326	GO:0016021
comp66444_c2_seq1	GO:0000159	GO:0000276	GO:0004713	GO:0005524	GO:0005829	GO:0006468	GO:0006470	GO:0007165	GO:0008601	GO:0015078	GO:0015986
comp128461_c0_seq1	GO:0005783
comp36228_c0_seq1	GO:0006457	GO:0006950	GO:0016020	GO:0031072	GO:0051082
comp66647_c0_seq1	GO:0005739
comp62181_c0_seq1	GO:0006661	GO:0009507
comp36602_c0_seq1	GO:0000786	GO:0003677	GO:0005730	GO:0005739	GO:0005774	GO:0005794	GO:0005829	GO:0005886	GO:0006334	GO:0009414	GO:0009506	GO:0009507	GO:0009579	GO:0046982
comp71051_c0_seq1	GO:0004842	GO:0005524	GO:0009650	GO:0009910	GO:0009965	GO:0010228	GO:0033523
comp63155_c0_seq1	GO:0004180	GO:0005576	GO:0005774	GO:0005783	GO:0005794	GO:0005886	GO:0006486	GO:0006499	GO:0009505	GO:0016023	GO:0030246
comp70194_c2_seq1	GO:0009570	GO:0009579	GO:0010478
comp67154_c0_seq1	GO:0005634
comp63663_c0_seq1	GO:0005457	GO:0005459	GO:0005460	GO:0005794	GO:0005886	GO:0006863	GO:0009507	GO:0009624	GO:0015783	GO:0015786	GO:0016021	GO:0072334
comp86249_c0_seq1	GO:0003677	GO:0005634	GO:0006355	GO:0009734	GO:0009908	GO:0046983
comp222083_c0_seq1	GO:0000186	GO:0004709	GO:0004713	GO:0005524	GO:0005634	GO:0007623	GO:0016020	GO:0048573
comp80718_c0_seq1	GO:0000186	GO:0002237	GO:0004709	GO:0005524	GO:0005886	GO:0006499	GO:0006612	GO:0006944	GO:0006979	GO:0007169	GO:0009627	GO:0009845	GO:0009963	GO:0010051	GO:0010103	GO:0010363	GO:0016021	GO:0016023	GO:0032440	GO:0043069	GO:0046777	GO:0048443	GO:0055114	GO:0070825
comp66418_c0_seq1	GO:0003723	GO:0003735	GO:0005763	GO:0006354	GO:0006412	GO:0009507	GO:0042254
comp65394_c0_seq1	GO:0005886	GO:0016021	GO:0055085
comp38754_c0_seq1	GO:0005744	GO:0006626	GO:0015462
comp78697_c0_seq1	GO:0003700	GO:0005634	GO:0006355	GO:0043565
comp80862_c0_seq1	GO:0004845	GO:0004849	GO:0005524	GO:0006094	GO:0007010	GO:0010498	GO:0016310	GO:0016773	GO:0044206	GO:0044211
comp117043_c0_seq1	GO:0005097	GO:0009536	GO:0032851
comp130137_c0_seq1	GO:0005773	GO:0005975	GO:0009505	GO:0009506	GO:0042973	GO:0043169	GO:0046658
comp60106_c0_seq1	GO:0005634	GO:0006396	GO:0016023	GO:0048573
comp98012_c0_seq1	GO:0004683	GO:0005509	GO:0005515	GO:0005524	GO:0005777	GO:0005789	GO:0009507	GO:0046777
comp2011_c0_seq1	GO:0005515	GO:0031209	GO:0051127
comp48114_c0_seq1	GO:0003677	GO:0003899	GO:0006351	GO:0008270
comp65932_c0_seq1	GO:0005634
comp38788_c0_seq1	GO:0005730	GO:0009507
comp70707_c1_seq10	GO:0004675	GO:0004693	GO:0004715	GO:0005524	GO:0005739	GO:0005886	GO:0006468	GO:0007049	GO:0007178	GO:0009751	GO:0016023	GO:0030246	GO:0048041
comp61304_c0_seq1	GO:0000271	GO:0005618	GO:0005634	GO:0005886	GO:0009825	GO:0009932	GO:0010817	GO:0043481	GO:0045010	GO:0048767	GO:0051015	GO:0051016	GO:0071555
comp127673_c0_seq1	GO:0003723	GO:0005524	GO:0005634	GO:0008026
comp220333_c0_seq1	GO:0006796	GO:0016772	GO:0044238	GO:0044260	GO:0044464
comp69273_c0_seq1	GO:0009707	GO:0010020
comp222046_c0_seq1	GO:0003777	GO:0005524	GO:0005737	GO:0005874	GO:0005875	GO:0005886	GO:0007018	GO:0009506
comp64951_c0_seq1	GO:0008762	GO:0050468	GO:0050660	GO:0055114
comp118345_c0_seq1	GO:0005739
comp60833_c0_seq2	GO:0005886	GO:0009625	GO:0009862	GO:0015095	GO:0015693	GO:0031348
comp58407_c0_seq1	GO:0000902	GO:0004656	GO:0005506	GO:0005576	GO:0005634	GO:0005783	GO:0005794	GO:0016049	GO:0018401	GO:0031418	GO:0048193	GO:0055114
comp99777_c0_seq1	GO:0005576	GO:0005774	GO:0005886	GO:0008289	GO:0016023
comp62404_c0_seq1	GO:0000038	GO:0005198	GO:0005576	GO:0006508	GO:0006869	GO:0008233	GO:0008289	GO:0009535	GO:0042335
comp70618_c0_seq4	GO:0009536	GO:0050590	GO:0055114
comp67880_c0_seq1	GO:0009507	GO:0016020
comp36680_c0_seq1	GO:0005618	GO:0005739	GO:0005886	GO:0009941	GO:0016021	GO:0055085
comp86068_c0_seq1	GO:0016023
comp70086_c1_seq1	GO:0003746	GO:0005773	GO:0006414	GO:0006865	GO:0006950	GO:0010200
comp35959_c0_seq1	GO:0005886	GO:0006636	GO:0009941	GO:0015995	GO:0016036	GO:0016117	GO:0019288	GO:0019375	GO:0019761	GO:0046506	GO:0046510
comp64568_c0_seq3	GO:0005737	GO:0007067	GO:0043169
comp83956_c0_seq1	GO:0005634	GO:0005739	GO:0005768	GO:0005794	GO:0005802	GO:0016757
comp58640_c0_seq1	GO:0009507	GO:0031072	GO:0051082
comp69230_c1_seq1	GO:0003924	GO:0005198	GO:0005525	GO:0005737	GO:0005874	GO:0005886	GO:0006184	GO:0007018	GO:0009409	GO:0009651	GO:0051258
comp68417_c0_seq2	GO:0004849	GO:0005524	GO:0006222	GO:0009507	GO:0016310	GO:0016773
comp67798_c0_seq1	GO:0004129	GO:0005751	GO:0006123	GO:0008270	GO:0009060	GO:0009535	GO:0050897
comp117480_c0_seq1	GO:0000059	GO:0005643	GO:0005829	GO:0008565	GO:0009507	GO:0052541	GO:0052546
comp119414_c0_seq1	GO:0000023	GO:0004519	GO:0004527	GO:0005634	GO:0019252
comp94137_c0_seq1	GO:0000166	GO:0003676
comp70685_c0_seq8	GO:0000166	GO:0003723	GO:0005634	GO:0006396	GO:0006944	GO:0030529	GO:0048193
comp66231_c1_seq1	GO:0005524	GO:0005886	GO:0006200	GO:0016021	GO:0032440	GO:0042626	GO:0055085	GO:0055114
comp80642_c0_seq1	GO:0005634	GO:0048765	GO:0052689
comp70220_c0_seq1	GO:0003677	GO:0005634	GO:0006487	GO:0006623	GO:0006944	GO:0009627	GO:0009697	GO:0009742	GO:0032784	GO:0048193
comp99876_c0_seq1	GO:0032550	GO:0032559	GO:0043168
comp37774_c0_seq1	GO:0003677	GO:0003700	GO:0005634	GO:0006355	GO:0046983
comp89921_c0_seq1	GO:0000166	GO:0005634	GO:0005886	GO:0016021	GO:0016192
comp53860_c0_seq1	GO:0004252	GO:0005886	GO:0006508	GO:0016021	GO:0016023
comp66459_c0_seq1	GO:0005739	GO:0009735
comp67810_c0_seq1	GO:0004075	GO:0004485	GO:0004658	GO:0005759	GO:0006552	GO:0008270	GO:0009616	GO:0010050	GO:0050897
comp68843_c0_seq1	GO:0005783	GO:0005886	GO:0008430	GO:0009507	GO:0045454
comp91735_c0_seq1	GO:0005634	GO:0007155	GO:0010090	GO:0045010	GO:0048765	GO:0071555
comp66093_c0_seq2	GO:0000145	GO:0000919	GO:0005515	GO:0005634	GO:0005829	GO:0005886	GO:0006096	GO:0006623	GO:0006833	GO:0006904	GO:0006972	GO:0007030	GO:0009266	GO:0009504	GO:0009506	GO:0009507	GO:0009651	GO:0010102	GO:0042814	GO:0046686	GO:0048193	GO:0048354	GO:0048767	GO:0070062	GO:0090404	GO:1901703
comp58876_c1_seq2	GO:0003723	GO:0005634	GO:0005829	GO:0010048
comp68125_c1_seq1	GO:0010200
comp119809_c0_seq1	GO:0004672	GO:0005524	GO:0006468	GO:0016021	GO:0032440	GO:0055114
comp45748_c0_seq1	GO:0008152	GO:0047213
comp109432_c0_seq1	GO:0003677	GO:0003678	GO:0005576	GO:0005634	GO:0006346	GO:0008283	GO:0009733	GO:0009736	GO:0009739	GO:0009788	GO:0009821	GO:0010264	GO:0016246	GO:0016844	GO:0016887	GO:2000023
comp58041_c0_seq1	GO:0006098	GO:0006655	GO:0009570	GO:0015031	GO:0019288	GO:0080167	GO:0090391
comp66270_c0_seq1	GO:0003700	GO:0005634	GO:0006306	GO:0006342	GO:0009791
comp67143_c0_seq2	GO:0005634	GO:0005777	GO:0006635	GO:0010264	GO:0016558
comp64783_c0_seq1	GO:0003735	GO:0005618	GO:0005730	GO:0005886	GO:0006412	GO:0022625
comp89235_c0_seq1	GO:0000148	GO:0000226	GO:0000911	GO:0003843	GO:0006075	GO:0006346	GO:0006944	GO:0007267	GO:0009504	GO:0009506	GO:0009556	GO:0009616	GO:0010228	GO:0010267	GO:0016926	GO:0031048	GO:0035196	GO:0050665	GO:0051567	GO:0052543
comp61693_c2_seq1	GO:0005773	GO:0005794	GO:0016021
comp82954_c0_seq1	GO:0000156	GO:0000160	GO:0003677	GO:0003682	GO:0005622	GO:0006355	GO:0035556
comp69558_c1_seq2	GO:0000910	GO:0005829	GO:0005874	GO:0007021	GO:0051082
comp57899_c0_seq1	GO:0003924	GO:0005515	GO:0005525	GO:0005618	GO:0005730	GO:0005794	GO:0005829	GO:0005886	GO:0006184	GO:0006406	GO:0006606	GO:0007264	GO:0009506	GO:0009651	GO:0046686	GO:0048046
comp57366_c0_seq1	GO:0005488	GO:0005768	GO:0005802	GO:0005829	GO:0006499	GO:0010227	GO:0032857
comp60147_c0_seq1	GO:0005634	GO:0009269	GO:0009409	GO:0009737	GO:0016023	GO:0042538	GO:0042742
comp70650_c3_seq3	GO:0016020	GO:0016023	GO:0047598	GO:0055114
comp36572_c0_seq1	GO:0005737
comp42213_c0_seq1	GO:0005739	GO:0016301	GO:0016310
comp39354_c0_seq1	GO:0003677	GO:0003700	GO:0005515	GO:0005634	GO:0006612	GO:0009651	GO:0009737	GO:0009741	GO:0009963	GO:0010089	GO:0010150	GO:0010363	GO:0045892
comp68045_c1_seq1	GO:0005634	GO:0005886	GO:0006007	GO:0006952	GO:0019761	GO:0048767
comp32059_c0_seq1	GO:0004674	GO:0004715	GO:0005524	GO:0005634	GO:0006468	GO:0009555
comp90629_c0_seq1	GO:0000741	GO:0001510	GO:0005829	GO:0006479	GO:0008168	GO:0009220	GO:0009560	GO:0042991	GO:0043169
comp70040_c1_seq1	GO:0000303	GO:0003700	GO:0005634	GO:0005737	GO:0009414	GO:0009644	GO:0009733	GO:0009738	GO:0009743	GO:0009753	GO:0009873	GO:0009962	GO:0010150	GO:0042538	GO:0042803	GO:0045893	GO:0046982
comp61572_c0_seq1	GO:0005739	GO:0016021
comp70255_c0_seq1	GO:0005829	GO:0006535	GO:0006612	GO:0009001	GO:0009611	GO:0009620	GO:0009695	GO:0009863	GO:0009867	GO:0010363
comp148947_c0_seq1	GO:0001510	GO:0003723	GO:0005730	GO:0005829	GO:0005886	GO:0006397	GO:0006606
comp69025_c0_seq2	GO:0004180	GO:0005576	GO:0005774	GO:0005829	GO:0005886	GO:0006508	GO:0008236	GO:0009505	GO:0009561	GO:0016023
comp68540_c1_seq1	GO:0005634
comp66107_c0_seq1	GO:0005542	GO:0008152	GO:0009507	GO:0016740
comp66043_c0_seq1	GO:0005768	GO:0005794	GO:0005802	GO:0005886	GO:0006486	GO:0006863	GO:0006944	GO:0016021	GO:0048193
comp68672_c0_seq1	GO:0003677	GO:0005507	GO:0005829	GO:0006096	GO:0006275	GO:0006833	GO:0006972	GO:0007030	GO:0009409	GO:0009651	GO:0009684	GO:0009941	GO:0010319	GO:0016002	GO:0016020	GO:0016126	GO:0019344	GO:0019419	GO:0019424	GO:0019761	GO:0020037	GO:0042644	GO:0045892	GO:0046686	GO:0048046	GO:0050311	GO:0051539	GO:1900160
comp69362_c0_seq1	GO:0004867	GO:0004869	GO:0010951	GO:0016740	GO:0030162	GO:0048046
comp61561_c1_seq1	GO:0000166	GO:0000398	GO:0000956	GO:0003723	GO:0004672	GO:0005516	GO:0005773	GO:0005886	GO:0006355	GO:0009506	GO:0010118	GO:0010150	GO:0016607	GO:0019722	GO:0035061	GO:0042742	GO:0050832
comp63596_c0_seq1	GO:0003677	GO:0003723	GO:0003993	GO:0005215	GO:0005634	GO:0005829	GO:0006412	GO:0009536	GO:0016021	GO:0016070	GO:0046872	GO:0055085
comp73244_c0_seq1	GO:0005975	GO:0016757
comp32053_c0_seq1	GO:0005634	GO:0005774	GO:0005886	GO:0007020	GO:0016757
comp59079_c0_seq2	GO:0004076	GO:0005739	GO:0006084	GO:0007020	GO:0008270	GO:0009102	GO:0010075	GO:0016126	GO:0016132	GO:0048653	GO:0051536
comp74490_c0_seq1	GO:0006098	GO:0006364	GO:0009543	GO:0009793	GO:0010027	GO:0010228	GO:0015995	GO:0016226	GO:0019288	GO:0048481
comp106897_c0_seq1	GO:0000413	GO:0003755	GO:0005634	GO:0006457	GO:0006623	GO:0009408	GO:0009506	GO:0009644	GO:0034976	GO:0042542
comp66652_c0_seq2	GO:0005634	GO:0005739	GO:0010089	GO:0044036
comp59942_c0_seq1	GO:0005515	GO:0005524	GO:0006200	GO:0006820	GO:0006891	GO:0006944	GO:0009507	GO:0015446	GO:0016020	GO:0043161	GO:0043248	GO:0051788	GO:0071722
comp32692_c0_seq1	GO:0005634
comp137006_c0_seq1	GO:0000085	GO:0000166	GO:0000724	GO:0000956	GO:0003700	GO:0005515	GO:0005634	GO:0005886	GO:0006396	GO:0006487	GO:0008270	GO:0008284	GO:0009410	GO:0009507	GO:0009556	GO:0009585	GO:0009611	GO:0009630	GO:0009640	GO:0009651	GO:0010018	GO:0010212	GO:0010345	GO:0010388	GO:0016567	GO:0016571	GO:0016579	GO:0016627	GO:0042753	GO:0045893	GO:0050062	GO:0055114	GO:0080019
comp59096_c0_seq2	GO:0005634	GO:0005829	GO:0009536
comp68116_c0_seq1	GO:0005506	GO:0009535	GO:0009706	GO:0010277	GO:0015995	GO:0016705	GO:0051537	GO:0055114
comp61893_c0_seq1	GO:0005794	GO:0006457	GO:0031072	GO:0051082
comp36962_c0_seq1	GO:0004407	GO:0005634	GO:0009536
comp67362_c0_seq2	GO:0005507	GO:0005516	GO:0005524	GO:0005739	GO:0005829	GO:0006094	GO:0006096	GO:0006457	GO:0006569	GO:0009408	GO:0009409	GO:0009535	GO:0009570	GO:0009644	GO:0009651	GO:0009658	GO:0009684	GO:0009941	GO:0019288	GO:0019344	GO:0034976	GO:0042542	GO:0046686	GO:0048046	GO:0048481	GO:0051087	GO:1901671
comp70242_c0_seq1	GO:0006833	GO:0009536	GO:0009637	GO:0009651	GO:0009750	GO:0010075	GO:0010155	GO:0042744	GO:0046777
comp36789_c0_seq1	GO:0005829	GO:0008152	GO:0009737	GO:0016597
comp35909_c0_seq1	GO:0003676	GO:0005634	GO:0005732	GO:0010228
comp57241_c0_seq1	GO:0043169
comp34098_c0_seq1	GO:0016023
comp70348_c0_seq1	GO:0005747	GO:0006511	GO:0006979	GO:0008137	GO:0009055	GO:0009507	GO:0009630	GO:0009793	GO:0009853	GO:0042773	GO:0046872	GO:0051537	GO:0051539	GO:0051788	GO:0080129
comp68829_c0_seq1	GO:0005634	GO:0005774	GO:0005886	GO:0006364	GO:0006417	GO:0009902	GO:0009941	GO:0009965	GO:0010027	GO:0010207	GO:0030154	GO:0035304	GO:0042793	GO:0045893
comp143773_c0_seq1	GO:0005737
comp54755_c1_seq1	GO:0004601	GO:0005506	GO:0005509	GO:0005634	GO:0005794	GO:0005886	GO:0007231	GO:0009055	GO:0009408	GO:0009611	GO:0016021	GO:0016174	GO:0033500	GO:0042744	GO:0043069	GO:0050660	GO:0050832	GO:0055114
comp59774_c0_seq1	GO:0000287	GO:0003677	GO:0004633	GO:0005829	GO:0009055	GO:0009570	GO:0010181	GO:0015937	GO:0016114	GO:0042538	GO:0050551
comp143821_c0_seq1	GO:0004221	GO:0005886	GO:0006511
comp36760_c0_seq1	GO:0005576	GO:0005886
comp69797_c0_seq2	GO:0006364	GO:0006399	GO:0009073	GO:0009570	GO:0009658	GO:0009793	GO:0009941	GO:0010027	GO:0016226	GO:0045036	GO:0045893	GO:1900865
comp67654_c2_seq1	GO:0006569	GO:0009610	GO:0009684	GO:0019344	GO:0030170	GO:0043531	GO:0045439	GO:0046482
comp64698_c1_seq1	GO:0005576	GO:0005774	GO:0005783	GO:0005886	GO:0009507	GO:0009821	GO:0016844
comp36988_c0_seq1	GO:0004222	GO:0005524	GO:0005741	GO:0005750	GO:0005758	GO:0005759	GO:0005886	GO:0006508	GO:0008270	GO:0009507	GO:0009651	GO:0016491	GO:0046872	GO:0055114
comp65549_c0_seq3	GO:0005634	GO:0006355	GO:0009737
comp80091_c0_seq1	GO:0003723	GO:0004482	GO:0005634	GO:0006370	GO:0015824	GO:0036265
comp64788_c0_seq1	GO:0005216	GO:0005634	GO:0005739	GO:0006812	GO:0009706	GO:0015288	GO:0031359	GO:0042802	GO:0046930
comp62425_c0_seq1	GO:0009507
comp69046_c1_seq1	GO:0009536	GO:0031072	GO:0051082
comp60171_c0_seq1	GO:0005886	GO:0015079	GO:0071805
comp72071_c0_seq1	GO:0005829
comp45142_c0_seq1	GO:0060918
comp69450_c0_seq1	GO:0005739	GO:0006979
comp65007_c0_seq1	GO:0004842	GO:0005524	GO:0005634	GO:0006301	GO:0006511	GO:0009739	GO:0009910	GO:0009965	GO:0016567	GO:0016579
comp68296_c0_seq1	GO:0005524	GO:0005771	GO:0007032	GO:0008568	GO:0016192
comp38027_c0_seq1	GO:0004683	GO:0004713	GO:0005509	GO:0005524	GO:0005886	GO:0006468	GO:0007165	GO:0009507	GO:0010200
comp69149_c0_seq1	GO:0004097	GO:0009507	GO:0009579	GO:0046148	GO:0046872	GO:0055114
comp99993_c0_seq1	GO:0006364	GO:0006399	GO:0009507	GO:0009658	GO:0009793
comp59478_c0_seq1	GO:0004557	GO:0005576	GO:0005829	GO:0009311	GO:0009505	GO:0016139	GO:0046477
comp64961_c0_seq1	GO:0005618	GO:0005773	GO:0005783	GO:0005886	GO:0009506	GO:0022857	GO:0055085
comp96820_c0_seq1	GO:0004856	GO:0005829	GO:0005997	GO:0016310
comp58752_c0_seq2	GO:0005634
comp64973_c0_seq3	GO:0004553	GO:0005576	GO:0005975	GO:0009507	GO:0031225	GO:0043169
comp37162_c0_seq1	GO:0005576	GO:0008375	GO:0016020
comp38123_c0_seq1	GO:0005634	GO:0006281	GO:0017005
comp70009_c0_seq2	GO:0003924	GO:0005525	GO:0005634	GO:0005829	GO:0006184	GO:0042254
comp74402_c0_seq1	GO:0000166	GO:0009536	GO:0009688	GO:0042742	GO:0047044	GO:0051504	GO:0055114
comp38242_c0_seq1	GO:0004386	GO:0005634	GO:0009536	GO:0097159	GO:1901363
comp66096_c1_seq1	GO:0009535	GO:0009539	GO:0016021	GO:0042549
comp70262_c0_seq1	GO:0009507	GO:0010207
comp49261_c0_seq1	GO:0003677	GO:0003899	GO:0005666	GO:0006383
comp36485_c0_seq1	GO:0005887	GO:0008643	GO:0051119
comp68359_c0_seq1	GO:0005747	GO:0006511	GO:0009507	GO:0009853	GO:0051788	GO:0080129
comp64518_c0_seq1	GO:0000398	GO:0003677	GO:0003700	GO:0005515	GO:0005730	GO:0005829	GO:0007346	GO:0008270	GO:0009507	GO:0010267	GO:0010445	GO:0016568	GO:0016607	GO:0031053	GO:0043687	GO:0045893	GO:0048367	GO:0048509	GO:2000011
comp70813_c0_seq1	GO:0005509	GO:0009543	GO:0009570	GO:0009654	GO:0009853	GO:0015979	GO:0019898	GO:0030003	GO:0030095	GO:0048046	GO:0070838
comp195945_c0_seq1	GO:0000741	GO:0001522	GO:0003723	GO:0005634	GO:0008033	GO:0009560	GO:0009982
comp69984_c0_seq1	GO:0009055	GO:0009570	GO:0009941	GO:0015035	GO:0015038	GO:0015297	GO:0019761	GO:0030003	GO:0045454	GO:0048653	GO:0070838
comp70312_c0_seq2	GO:0009536
comp36443_c0_seq1	GO:0003677	GO:0003682	GO:0005634	GO:0006355	GO:0009751	GO:0009753	GO:0010224
comp87742_c0_seq1	GO:0001666	GO:0005634	GO:0005986	GO:0019375	GO:0046524	GO:0047947
comp66619_c0_seq1	GO:0003677	GO:0003682	GO:0003700	GO:0005634	GO:0008168	GO:0032259	GO:0045892
comp62368_c1_seq1	GO:0003677	GO:0003700	GO:0005515	GO:0005634	GO:0005739	GO:0008219	GO:0009658	GO:0009941	GO:0016020	GO:0045892	GO:0048510
comp40963_c1_seq1	GO:0004091	GO:0005576	GO:0006629	GO:0009505	GO:0009506
comp41147_c0_seq1	GO:0005576	GO:0005634	GO:0035091	GO:0035556	GO:0046685
comp67012_c0_seq1	GO:0003677	GO:0003700	GO:0005634	GO:0006355	GO:0009409	GO:0009414
comp99907_c0_seq1	GO:0009706	GO:0015078	GO:0015992	GO:0016021
comp75795_c0_seq1	GO:0005634
comp78845_c0_seq1	GO:0003735	GO:0005618	GO:0005730	GO:0005886	GO:0006412	GO:0009507	GO:0022626
comp106281_c0_seq1	GO:0005886	GO:0042127	GO:0048367
comp69646_c0_seq1	GO:0005739	GO:0008308	GO:0015288	GO:0031359	GO:0034426	GO:0044070
comp70121_c0_seq1	GO:0009058	GO:0016757
comp67595_c0_seq2	GO:0005747	GO:0006511	GO:0009853	GO:0051788	GO:0080129
comp64369_c0_seq2	GO:0005744	GO:0009507	GO:0009793	GO:0015031	GO:0015450	GO:0016021
comp68667_c0_seq2	GO:0003993	GO:0004722	GO:0005576	GO:0005618	GO:0046872
comp63762_c0_seq1	GO:0005634	GO:0006355
comp222596_c0_seq1	GO:0005737	GO:0005856	GO:0006909
comp35831_c0_seq1	GO:0005747
comp38370_c0_seq1	GO:0003676	GO:0009506
comp37036_c1_seq1	GO:0005783	GO:0016023
comp38427_c0_seq1	GO:0005515	GO:0005634	GO:0006511	GO:0009585	GO:0010099	GO:0032880	GO:0042752	GO:0048366	GO:0048573	GO:0097159	GO:1901363
comp134785_c0_seq1	GO:0005739	GO:0008168	GO:0032259
comp89142_c0_seq1	GO:0000166	GO:0005634	GO:0005737	GO:0005834	GO:0016021	GO:0016760	GO:0030244
comp63011_c0_seq1	GO:0000166	GO:0005515	GO:0005634	GO:0006355	GO:0016568	GO:0045814
comp73732_c0_seq1	GO:0003824	GO:0005488	GO:0009507	GO:0009793	GO:0015979	GO:0045333
comp68975_c0_seq2	GO:0000085	GO:0003743	GO:0005829	GO:0005852	GO:0006413	GO:0009640	GO:0010388
comp48089_c0_seq1	GO:0003676	GO:0004057	GO:0004814	GO:0005524	GO:0005634	GO:0005737	GO:0006420	GO:0006816	GO:0009737	GO:0010029	GO:0010089	GO:0010150	GO:0016598	GO:0019243	GO:0050994	GO:2001070
comp66223_c0_seq2	GO:0004817	GO:0005524	GO:0005739	GO:0005829	GO:0006423	GO:0009570	GO:0009658	GO:0010197	GO:0042407	GO:0043067	GO:0046686	GO:0048481
comp78556_c0_seq1	GO:0005739	GO:0005774	GO:0006950	GO:0031072
comp57298_c0_seq1	GO:0000162	GO:0004834	GO:0009507	GO:0030170	GO:0042803	GO:0052684
comp36635_c0_seq1	GO:0008152	GO:0016758
comp59586_c0_seq1	GO:0003743	GO:0006413
comp55877_c0_seq1	GO:0005488	GO:0009651	GO:0009733	GO:0009739	GO:0009751	GO:0009753	GO:0046686
comp37128_c0_seq1	GO:0004789	GO:0008902	GO:0008972	GO:0009228	GO:0009570	GO:0016310
comp59847_c0_seq1	GO:0000096	GO:0000287	GO:0001666	GO:0005344	GO:0005506	GO:0005515	GO:0005524	GO:0005618	GO:0005829	GO:0005886	GO:0006355	GO:0006546	GO:0006636	GO:0006733	GO:0006766	GO:0006808	GO:0006816	GO:0007030	GO:0009072	GO:0009106	GO:0009108	GO:0009117	GO:0009399	GO:0009409	GO:0009416	GO:0009506	GO:0009534	GO:0009651	GO:0009695	GO:0009718	GO:0009744	GO:0009749	GO:0009750	GO:0009862	GO:0010307	GO:0010310	GO:0015671	GO:0019288	GO:0019825	GO:0020037	GO:0042304	GO:0044272	GO:0050790	GO:2000013
comp70371_c1_seq2	GO:0000166	GO:0005515	GO:0005634	GO:0005829	GO:0006952	GO:0008219	GO:0009693	GO:0009738	GO:0010150	GO:0017091	GO:0030529	GO:0048255
comp69754_c0_seq1	GO:0000271	GO:0005515	GO:0005576	GO:0005773	GO:0008805	GO:0009507	GO:0009825	GO:0009932	GO:0010817	GO:0016021	GO:0016023	GO:0019344	GO:0043481	GO:0048767	GO:0055114	GO:0071555
comp40335_c0_seq1	GO:0005515	GO:0005634	GO:0009887	GO:0009944	GO:0009956	GO:0010051	GO:0010158	GO:0048481
comp71864_c0_seq1	GO:0000159	GO:0004674	GO:0004722	GO:0005634	GO:0005737	GO:0006007	GO:0006470	GO:0009407	GO:0009793	GO:0009910	GO:0046872
comp68215_c0_seq1	GO:0005634
comp35994_c0_seq1	GO:0000166	GO:0009535
comp42695_c0_seq1	GO:0003746	GO:0006414	GO:0009570	GO:0009902	GO:0009941	GO:0010027	GO:0016117	GO:0019288	GO:0034660	GO:0042744	GO:0046686
comp68425_c0_seq1	GO:0003729	GO:0005515	GO:0005849	GO:0006378	GO:0009536	GO:0016787
comp70267_c0_seq1	GO:0000166	GO:0003779	GO:0005634	GO:0005737	GO:0005885	GO:0030833
comp63845_c0_seq1	GO:0005739	GO:0006833	GO:0009651	GO:0009750	GO:0030003	GO:0048767	GO:0051087	GO:0070838
comp69416_c1_seq1	GO:0003743	GO:0003924	GO:0005525	GO:0006184	GO:0006413	GO:0009570	GO:0009902	GO:0009941	GO:0010027	GO:0010155	GO:0019288	GO:0034660	GO:0042793	GO:0046777
comp67833_c0_seq1	GO:0005515	GO:0005618	GO:0005743	GO:0005886	GO:0006810	GO:0009507	GO:0016021
comp68679_c0_seq1	GO:0006364	GO:0009535	GO:0009768	GO:0009782	GO:0010027	GO:0010207	GO:0030076	GO:0031409
comp65432_c0_seq1	GO:0003723	GO:0005634
comp61373_c1_seq1	GO:0003677	GO:0003700	GO:0005634	GO:0006355
comp47356_c1_seq1	GO:0000956	GO:0003677	GO:0006487
comp69698_c1_seq2	GO:0005739
comp137083_c0_seq1	GO:0004091	GO:0005576	GO:0005618	GO:0006629	GO:0016023	GO:0016298
comp70272_c0_seq1	GO:0003700	GO:0004392	GO:0006355	GO:0006788	GO:0009507	GO:0009585	GO:0009648	GO:0009813	GO:0010019	GO:0010024	GO:0010075	GO:0010229	GO:0016117	GO:0020037	GO:0071494
comp58921_c0_seq1	GO:0016020	GO:0044464
comp70444_c0_seq1	GO:0003712	GO:0006355
comp67926_c0_seq10	GO:0005737	GO:0006559	GO:0006979	GO:0009555	GO:0009800	GO:0009819	GO:0010224	GO:0045548	GO:0046244	GO:0046274	GO:0080167
comp100877_c0_seq1	GO:0005618	GO:0005643	GO:0006886	GO:0008565
comp59674_c0_seq1	GO:0003735	GO:0005739	GO:0006412	GO:0015934
comp58193_c0_seq2	GO:0004615	GO:0005737	GO:0009298	GO:0009651	GO:0019307	GO:0019853
comp32122_c0_seq2	GO:0016021	GO:0031969
comp70182_c1_seq1	GO:0003856	GO:0005768	GO:0005794	GO:0005802	GO:0006744	GO:0009073	GO:0009423	GO:0009570	GO:0030266	GO:0055114
comp36463_c0_seq1	GO:0000956	GO:0005515	GO:0005634	GO:0005829	GO:0042631	GO:0071472
comp36187_c0_seq1	GO:0005739	GO:0016021
comp97240_c0_seq1	GO:0001104	GO:0006357	GO:0016592	GO:0040034	GO:0090213
comp69539_c1_seq2	GO:0000023	GO:0005634	GO:0006396	GO:0009507	GO:0019252
comp70243_c0_seq4	GO:0000502	GO:0003743	GO:0005515	GO:0005634	GO:0005739	GO:0005829	GO:0005852	GO:0006413
comp32006_c1_seq1	GO:0003723	GO:0003964	GO:0005739	GO:0006278	GO:0009536
comp65478_c0_seq2	GO:0005634	GO:0005783	GO:0009506	GO:0018024	GO:0034968
comp65216_c2_seq2	GO:0005719	GO:0005730	GO:0006260	GO:0006281	GO:0006355	GO:0010228	GO:0035101
comp67572_c0_seq1	GO:0000166	GO:0005768	GO:0005794	GO:0005802	GO:0005975	GO:0009225	GO:0016020	GO:0016036	GO:0019375	GO:0042631	GO:0050378	GO:0050662
comp32078_c0_seq1	GO:0000785	GO:0003677	GO:0003682	GO:0003700	GO:0005634	GO:0005739	GO:0006333	GO:0009220	GO:0009507	GO:0030527
comp66296_c0_seq1	GO:0009507	GO:0016023
comp69596_c2_seq4	GO:0005634	GO:0005829	GO:0006397	GO:0009536
comp65463_c1_seq1	GO:0004637	GO:0005524	GO:0006189	GO:0009113	GO:0009570	GO:0016023	GO:0046872
comp82391_c0_seq1	GO:0005634	GO:0005737	GO:0009651
comp57182_c0_seq2	GO:0000166	GO:0003723	GO:0005737	GO:0030529
comp36274_c0_seq1	GO:0005634
comp51253_c0_seq1	GO:0005739	GO:0008661	GO:0016114
comp37273_c0_seq1	GO:0005886	GO:0007165	GO:0016301	GO:0016310	GO:0032440	GO:0055114
comp58336_c1_seq1	GO:0000151	GO:0004842	GO:0005634	GO:0005737	GO:0016567
comp69148_c2_seq3	GO:0006355
comp88078_c0_seq1	GO:0008152	GO:0016798
comp75634_c0_seq1	GO:0005739
comp91323_c0_seq1	GO:0005083	GO:0005622	GO:0006487	GO:0006623	GO:0007033	GO:0009506	GO:0009793	GO:0016192	GO:0042732
comp38680_c0_seq1	GO:0005794	GO:0016757
comp87519_c0_seq1	GO:0004553	GO:0005576	GO:0005975	GO:0009845	GO:0016023	GO:0043169
comp121164_c0_seq1	GO:0001736	GO:0002237	GO:0005215	GO:0005515	GO:0009408	GO:0009651	GO:0009753	GO:0009789	GO:0009873	GO:0009926	GO:0010119	GO:0010150	GO:0016020	GO:0031348	GO:0042742	GO:0046907	GO:0048765	GO:0050832	GO:0052544	GO:0071281	GO:0071702
comp69803_c0_seq1	GO:0008519	GO:0016021	GO:0072488
comp62859_c0_seq2	GO:0003906	GO:0005524	GO:0005739	GO:0005829	GO:0009055	GO:0009409	GO:0009570	GO:0010319	GO:0016656	GO:0042744	GO:0046686	GO:0050660	GO:0055114
comp67287_c0_seq1	GO:0000165	GO:0002831	GO:0006098	GO:0006364	GO:0006612	GO:0009409	GO:0009535	GO:0009595	GO:0009697	GO:0009772	GO:0009773	GO:0009862	GO:0009867	GO:0009941	GO:0010027	GO:0010200	GO:0010207	GO:0010287	GO:0010310	GO:0010319	GO:0010363	GO:0015986	GO:0015995	GO:0019252	GO:0019288	GO:0019760	GO:0031348	GO:0042742	GO:0043900	GO:0046933	GO:0050832
comp64609_c0_seq1	GO:0005634	GO:0005770	GO:0005774	GO:0005794	GO:0010042	GO:0010264	GO:0010486	GO:0016021	GO:0030026	GO:0046688	GO:0071421
comp60750_c0_seq1	GO:0005774	GO:0005829	GO:0005886	GO:0019209	GO:0042327
comp70389_c0_seq1	GO:0006098	GO:0009535	GO:0009773	GO:0010207	GO:0010598	GO:0016117	GO:0016757
comp61204_c0_seq1	GO:0007155	GO:0010090	GO:0045010	GO:0048765	GO:0071555
comp38139_c0_seq1	GO:0005634	GO:0045892
comp70412_c0_seq1	GO:0008152	GO:0035251
comp66710_c0_seq1	GO:0005829
comp57488_c0_seq2	GO:0000186	GO:0004709	GO:0004713	GO:0005524	GO:0005886	GO:0006499	GO:0009626	GO:0009697	GO:0009863	GO:0016036	GO:0019375	GO:0030968	GO:0031348	GO:0042631
comp70424_c0_seq3	GO:0009536	GO:0015996	GO:0080124
comp82570_c0_seq1	GO:0050896
comp44610_c0_seq1	GO:0005773	GO:0009507	GO:0010260	GO:0016023
comp71286_c0_seq1	GO:0002679	GO:0005730	GO:0009873	GO:0010200	GO:0015824	GO:0035556
comp171572_c0_seq1	GO:0004659
comp32753_c0_seq1	GO:0005886
comp181896_c0_seq1	GO:0005739	GO:0009507
comp33915_c0_seq1	GO:0005515	GO:0005634	GO:0006810	GO:0006950	GO:0009628	GO:0009738	GO:0009753	GO:0043067	GO:0045893
comp129812_c0_seq1	GO:0005886	GO:0015398	GO:0016021	GO:0072488
comp68717_c0_seq1	GO:0005747	GO:0006007	GO:0006120	GO:0006511	GO:0008137	GO:0009507	GO:0009853	GO:0051788	GO:0080129
comp100132_c0_seq1	GO:0003676	GO:0003700	GO:0005515	GO:0005634	GO:0008270	GO:0009630	GO:0009741	GO:0009826	GO:0019344	GO:0033169	GO:0043687	GO:0045893	GO:0048577	GO:0048579
comp35258_c0_seq1	GO:0005737	GO:0019904	GO:0045309
comp70462_c0_seq4	GO:0005739	GO:0006826	GO:0009941	GO:0010039	GO:0016021	GO:0055085
comp53459_c0_seq1	GO:0001778	GO:0005768	GO:0005773	GO:0005783	GO:0006612	GO:0006897	GO:0009409	GO:0009506	GO:0009615	GO:0009898	GO:0032456	GO:0046740
comp64239_c0_seq1	GO:0005750	GO:0005753	GO:0005794	GO:0009536	GO:0009853	GO:0016787
comp60365_c1_seq1	GO:0005509
comp38502_c0_seq1	GO:0003985	GO:0004421	GO:0005739	GO:0005829	GO:0009506	GO:0019287
comp70047_c0_seq4	GO:0005524	GO:0005739	GO:0005886	GO:0006200	GO:0009414	GO:0010148	GO:0015412
comp149020_c0_seq1	GO:0005829	GO:0016829	GO:0030089
comp70343_c1_seq2	GO:0004190	GO:0005768	GO:0005794	GO:0005886	GO:0006508	GO:0016021
comp70039_c0_seq2	GO:0009507
comp235226_c0_seq1	GO:0008270
comp32311_c0_seq1	GO:0005634	GO:0016757
comp67972_c0_seq2	GO:0000156	GO:0000160	GO:0005739	GO:0006355	GO:0009706	GO:0035556	GO:0048366
comp52091_c0_seq1	GO:0004872	GO:0005739	GO:0009725	GO:0009744	GO:0016021
comp117371_c0_seq1	GO:0000323	GO:0009723	GO:0009908	GO:0009921	GO:0009925	GO:0009926	GO:0009958	GO:0010051	GO:0010229	GO:0010315	GO:0010329	GO:0010338	GO:0010358	GO:0016021	GO:0045177	GO:0048826	GO:0048830	GO:0055085
comp66985_c0_seq1	GO:0000323	GO:0004197	GO:0006508
comp36619_c0_seq1	GO:0000166	GO:0005773	GO:0006097	GO:0006099	GO:0006108	GO:0009514	GO:0009941	GO:0030060	GO:0031998	GO:0048046	GO:0080093
comp74421_c0_seq1	GO:0005737
comp65397_c1_seq1	GO:0005215	GO:0005618	GO:0005773	GO:0005886	GO:0055085
comp50233_c0_seq1	GO:0005739	GO:0031072	GO:0051082
comp38751_c0_seq1	GO:0005887	GO:0006833	GO:0008643	GO:0009651	GO:0009750	GO:0051119
comp51965_c0_seq1	GO:0005634	GO:0005829	GO:0005886	GO:0009506	GO:0009522	GO:0009832	GO:0015979	GO:0016021	GO:0016874	GO:0030244	GO:0051211
comp36307_c0_seq1	GO:0001510	GO:0003723	GO:0005524	GO:0005730	GO:0005829	GO:0006364	GO:0008026	GO:0008270	GO:0046872
comp62125_c0_seq1	GO:0003676	GO:0005739	GO:0009536
comp148965_c0_seq1	GO:0005829	GO:0005886	GO:0006457	GO:0006520	GO:0006982	GO:0008615	GO:0009408	GO:0009507	GO:0009644	GO:0010224	GO:0010335	GO:0012505	GO:0015994	GO:0016829	GO:0034976	GO:0042538	GO:0042542	GO:0042803	GO:0042823	GO:0046982
comp66010_c0_seq2	GO:0005886
comp68459_c0_seq1	GO:0003677	GO:0003682	GO:0005634	GO:0009908	GO:0048262
comp35791_c0_seq1	GO:0003743	GO:0004521	GO:0005634	GO:0005829	GO:0006413	GO:0009616	GO:0009733	GO:0009793	GO:0009850	GO:0009965	GO:0010218	GO:0016246	GO:0035195	GO:0035197	GO:0035198	GO:0048830
comp58838_c0_seq1	GO:0005737	GO:0008270	GO:0016874
comp60452_c0_seq1	GO:0000188	GO:0004725	GO:0008138	GO:0033549	GO:0035335
comp64383_c0_seq1	GO:0005634
comp57385_c0_seq1	GO:0000166	GO:0005634	GO:0005777	GO:0006598	GO:0008131	GO:0009409	GO:0009414	GO:0009611	GO:0009737	GO:0009805	GO:0042398	GO:0046592	GO:0055114
comp67707_c0_seq2	GO:0005773	GO:0005886	GO:0009506	GO:0009733	GO:0010181	GO:0016655	GO:0045892	GO:0055114
comp67336_c0_seq1	GO:0004683	GO:0005524	GO:0005634	GO:0006468
comp69181_c0_seq2	GO:0005774	GO:0005886	GO:0009658	GO:0010006	GO:0015450	GO:0031359	GO:0045037	GO:0048481	GO:0048598
comp145141_c0_seq1	GO:0001789	GO:0003924	GO:0004871	GO:0005095	GO:0005525	GO:0005789	GO:0005834	GO:0006184	GO:0006471	GO:0006571	GO:0006952	GO:0008219	GO:0009094	GO:0009749	GO:0009789	GO:0009845	GO:0010027	GO:0010244	GO:0016247	GO:0042127	GO:0042388	GO:0046872	GO:0051020
comp65094_c0_seq2	GO:0000394	GO:0003677	GO:0003682	GO:0003700	GO:0005634	GO:0006355	GO:0009086	GO:0009567	GO:0010048	GO:0048573
comp36966_c0_seq1	GO:0004674	GO:0005524	GO:0005739	GO:0006468	GO:0009507
comp40656_c0_seq1	GO:0003777	GO:0005737	GO:0005875	GO:0007017
comp68988_c0_seq3	GO:0003878	GO:0004775	GO:0005524	GO:0005829	GO:0005886	GO:0006085	GO:0009346	GO:0010228	GO:0016126	GO:0016132	GO:0016829	GO:0016926	GO:0044262	GO:0046872	GO:0048037	GO:0050665
comp99598_c0_seq1	GO:0000902	GO:0005618	GO:0005829	GO:0005886	GO:0008601	GO:0009723	GO:0009789	GO:0009926	GO:0010119	GO:0016049	GO:0042325	GO:0046686	GO:0048193
comp58692_c0_seq1	GO:0005515	GO:0005524	GO:0005618	GO:0005730	GO:0005737	GO:0005886	GO:0006508	GO:0008233	GO:0008540	GO:0008568	GO:0030163
comp70615_c0_seq1	GO:0000096	GO:0000165	GO:0002831	GO:0005351	GO:0005506	GO:0005634	GO:0006098	GO:0006417	GO:0006546	GO:0006612	GO:0006636	GO:0006655	GO:0006766	GO:0008652	GO:0009072	GO:0009106	GO:0009108	GO:0009401	GO:0009409	GO:0009570	GO:0009595	GO:0009637	GO:0009644	GO:0009657	GO:0009695	GO:0009697	GO:0009744	GO:0009862	GO:0009867	GO:0009941	GO:0010114	GO:0010155	GO:0010200	GO:0010218	GO:0010304	GO:0010310	GO:0010363	GO:0015995	GO:0016117	GO:0019216	GO:0019252	GO:0019288	GO:0019684	GO:0019760	GO:0031348	GO:0031408	GO:0042742	GO:0043900	GO:0044272	GO:0045893	GO:0046429	GO:0050832	GO:0051539
comp83030_c0_seq1	GO:0003676	GO:0008270
comp53924_c0_seq1	GO:0000166	GO:0005634	GO:0005739	GO:0006623	GO:0008270	GO:0009630	GO:0016192
comp69506_c0_seq1	GO:0004722	GO:0005737	GO:0006470	GO:0009738	GO:0010200	GO:0030968	GO:0035556	GO:0046872
comp70196_c0_seq4	GO:0004462	GO:0006749	GO:0016740	GO:0080167
comp70363_c0_seq2	GO:0003824	GO:0005737	GO:0008152	GO:0016021	GO:0019898
comp66046_c0_seq1	GO:0003677	GO:0003899	GO:0005730	GO:0006351	GO:0006626	GO:0046983
comp35758_c0_seq1	GO:0005634	GO:0005819	GO:0009524	GO:0051225	GO:0070652	GO:0080175
comp58121_c0_seq1	GO:0000186	GO:0004709	GO:0005524	GO:0005886
comp57459_c0_seq1	GO:0005634	GO:0006355	GO:0016021
comp69606_c0_seq1	GO:0001510	GO:0003676	GO:0005730	GO:0005732	GO:0005829	GO:0006396
comp64751_c0_seq1	GO:0005215	GO:0005739	GO:0005773	GO:0005783	GO:0005886	GO:0006810	GO:0009408	GO:0009409	GO:0009416	GO:0042538
comp57811_c0_seq1	GO:0000166	GO:0003723	GO:0005634	GO:0016458	GO:0051604	GO:0080111
comp81130_c0_seq1	GO:0005739	GO:0005795	GO:0008378
comp65168_c0_seq1	GO:0004674	GO:0004715	GO:0005524	GO:0005634	GO:0006468	GO:0009555
comp64723_c0_seq1	GO:0000166
comp88914_c0_seq1	GO:0009408	GO:0009644	GO:0042542	GO:0047216
comp66994_c0_seq1	GO:0003779	GO:0007010	GO:0008519	GO:0016021	GO:0016788	GO:0072488
comp146823_c0_seq1	GO:0000151	GO:0004842	GO:0005634	GO:0005739	GO:0005829	GO:0009506	GO:0016020	GO:0042787
comp153723_c0_seq1	GO:0000210	GO:0005829	GO:0006974	GO:0008413	GO:0019177
comp70060_c1_seq1	GO:0005524	GO:0005618	GO:0005759	GO:0005774	GO:0005794	GO:0005886	GO:0006457	GO:0009408	GO:0009507	GO:0009615	GO:0009644	GO:0009651	GO:0019243	GO:0032440	GO:0034976	GO:0042542	GO:0046686	GO:0051082	GO:0055114
comp68201_c0_seq1	GO:0000166	GO:0004665	GO:0006571	GO:0008977	GO:0055114
comp222747_c0_seq1	GO:0000139	GO:0005768	GO:0005802	GO:0009932	GO:0016021	GO:0016051	GO:0016759	GO:0030243	GO:0048765	GO:0048868
comp78356_c0_seq1	GO:0006457	GO:0009570	GO:0044183
comp87497_c0_seq1	GO:0009507	GO:0016020
comp67874_c0_seq1	GO:0005634	GO:0005773	GO:0005829	GO:0005886	GO:0009507	GO:0009742	GO:0019904	GO:0046686	GO:0048046
comp74077_c0_seq1	GO:0008270	GO:0010025	GO:0010143	GO:0010345	GO:0016020	GO:0016874
comp70138_c0_seq1	GO:0000187	GO:0002237	GO:0002831	GO:0004674	GO:0004708	GO:0004713	GO:0005515	GO:0005524	GO:0005737	GO:0005886	GO:0006096	GO:0006355	GO:0006612	GO:0006833	GO:0006972	GO:0007030	GO:0009414	GO:0009595	GO:0009605	GO:0009611	GO:0009631	GO:0009651	GO:0009697	GO:0009738	GO:0009862	GO:0009867	GO:0010200	GO:0010310	GO:0010363	GO:0010374	GO:0030968	GO:0031348	GO:0035304	GO:0042542	GO:0042742	GO:0043069	GO:0043900	GO:0046686	GO:0048481	GO:0050832
comp80884_c0_seq1	GO:0005634	GO:0005886	GO:0009416	GO:0009718	GO:0015995	GO:0045893
comp109701_c0_seq1	GO:0001676	GO:0004467	GO:0005739	GO:0006633	GO:0009941	GO:0016020
comp67695_c0_seq1	GO:0004842	GO:0005634	GO:0005829	GO:0006511	GO:0007049	GO:0008284	GO:0009630	GO:0009639	GO:0009793	GO:0009911	GO:0009960	GO:0019005	GO:0031625
comp99628_c0_seq1	GO:0005886
comp69066_c0_seq1	GO:0005622	GO:0008270	GO:0010200	GO:0046872
comp65272_c1_seq1	GO:0003677	GO:0004674	GO:0004715	GO:0005524	GO:0005739	GO:0005886	GO:0006355	GO:0009627	GO:0009697	GO:0009863	GO:0016023	GO:0030968	GO:0031348	GO:0046777
comp100448_c0_seq1	GO:0004197	GO:0004221	GO:0005634	GO:0006511
comp66012_c1_seq1	GO:0005634	GO:0007020	GO:0009536	GO:0009908
comp69247_c0_seq4	GO:0004069	GO:0005759	GO:0005829	GO:0006103	GO:0006531	GO:0006536	GO:0009409	GO:0009570	GO:0009693	GO:0009941	GO:0010319	GO:0030170	GO:0033853	GO:0033854	GO:0046686	GO:0048046	GO:0080130
comp37430_c0_seq1	GO:0005739	GO:0005789	GO:0005886	GO:0006506	GO:0016021	GO:0042732
comp65146_c0_seq1	GO:0003723	GO:0005634	GO:0048573
comp69701_c0_seq1	GO:0004747	GO:0005524	GO:0005794	GO:0005886	GO:0006014	GO:0008865	GO:0009506	GO:0016310	GO:0019252
comp65345_c0_seq2	GO:0009507	GO:0009640	GO:0010218	GO:0016604	GO:0045893	GO:0051457
comp59120_c0_seq1	GO:0004497	GO:0005739	GO:0009507	GO:0055114
comp36607_c0_seq1	GO:0009535	GO:0009539	GO:0015979	GO:0016021
comp38761_c0_seq1	GO:0004674	GO:0004715	GO:0005524	GO:0005886	GO:0006468	GO:0009536
comp69122_c0_seq1	GO:0004252	GO:0005886	GO:0006508	GO:0016021	GO:0031969
comp69734_c1_seq1	GO:0003723	GO:0005634	GO:0005737	GO:0006952	GO:0008219	GO:0009693	GO:0010150
comp99446_c0_seq1	GO:0004674	GO:0004715	GO:0005524	GO:0005576	GO:0005886	GO:0006468	GO:0007020	GO:0010075	GO:0016021	GO:0032440	GO:0048653	GO:0055114
comp67903_c0_seq1	GO:0004129	GO:0005751
comp66079_c0_seq2	GO:0004739	GO:0004802	GO:0006084	GO:0006598	GO:0006633	GO:0008270	GO:0009570	GO:0009611	GO:0009805	GO:0009941	GO:0010240	GO:0016126	GO:0016132	GO:0042398	GO:0048868	GO:0055114
comp60305_c0_seq2	GO:0005739	GO:0005829	GO:0009507
comp69580_c0_seq1	GO:0004659
comp130119_c0_seq1	GO:0004674	GO:0004713	GO:0005524	GO:0005886	GO:0009536	GO:0046777
comp68798_c0_seq2	GO:0000162	GO:0004834	GO:0006979	GO:0009570	GO:0009651	GO:0009941	GO:0030170	GO:0032440	GO:0055114
comp67808_c0_seq1	GO:0005509	GO:0005515	GO:0009543	GO:0009570	GO:0009654	GO:0019898	GO:0030095	GO:0048564
comp66680_c0_seq1	GO:0009507	GO:0016874
comp64468_c0_seq1	GO:0003743	GO:0005634	GO:0006413	GO:0006626
comp71490_c0_seq1	GO:0003677	GO:0005739	GO:0006979	GO:0009507	GO:0032542	GO:0055114
comp61646_c0_seq1	GO:0005886	GO:0009555	GO:0009793	GO:0042744
comp57144_c0_seq1	GO:0003677	GO:0005634	GO:0006355	GO:0009638	GO:0009723	GO:0009734	GO:0009785	GO:0046983	GO:0048366	GO:0048527
comp93427_c0_seq1	GO:0005739
comp57103_c0_seq1	GO:0000398	GO:0003677	GO:0005634	GO:0009560	GO:0010030	GO:0016746	GO:0045893
comp68245_c0_seq1	GO:0003677	GO:0003700	GO:0005667	GO:0005739	GO:0006355
comp65091_c0_seq1	GO:0009507	GO:0009658
comp69249_c0_seq1	GO:0005634	GO:0005829	GO:0006635	GO:0008233	GO:0008541	GO:0009407	GO:0009408	GO:0009647	GO:0009733	GO:0009735	GO:0009908	GO:0009941	GO:0031540	GO:0042023	GO:0043161	GO:0048366	GO:0048528	GO:0048767	GO:0048825	GO:0051510	GO:0051604	GO:0051788	GO:0080129
comp66964_c0_seq1	GO:0005525	GO:0007264	GO:0015031	GO:0016787
comp38554_c0_seq1	GO:0006071	GO:0006629	GO:0008889	GO:0009536	GO:0016023	GO:0030643	GO:0046686	GO:0047395
comp128152_c0_seq1	GO:0004091	GO:0005576	GO:0006629	GO:0009570	GO:0016023
comp68156_c0_seq1	GO:0005739
comp40660_c0_seq1	GO:0000166	GO:0004303	GO:0005576	GO:0005783	GO:0005886	GO:0006635	GO:0008667	GO:0009239	GO:0016558
comp70097_c0_seq2	GO:0009055	GO:0022900	GO:0046872	GO:0051537
comp64870_c0_seq3	GO:0003735	GO:0005618	GO:0005886	GO:0006407	GO:0006412	GO:0022627
comp70373_c0_seq8	GO:0003735	GO:0005730	GO:0005739	GO:0006412	GO:0009507	GO:0022625
comp68680_c0_seq1	GO:0000226	GO:0003924	GO:0004767	GO:0005525	GO:0005730	GO:0005819	GO:0005886	GO:0006184	GO:0007264	GO:0009416	GO:0009524	GO:0009734	GO:0009860	GO:0010119	GO:0017157	GO:0030427	GO:0030833	GO:0030834	GO:0032794	GO:0045177	GO:0051650
comp170285_c0_seq1	GO:0004672	GO:0005524	GO:0005886	GO:0006468	GO:0006499	GO:0009627	GO:0009697	GO:0009863	GO:0016021	GO:0016491	GO:0031348	GO:0055114
comp38263_c0_seq1	GO:0000956	GO:0005634	GO:0010413	GO:0045492	GO:0048573
comp64703_c0_seq1	GO:0005198	GO:0009507
comp283214_c0_seq1	GO:0046983
comp35822_c0_seq1	GO:0008152	GO:0016597
comp118216_c0_seq1	GO:0005634	GO:0005886	GO:0006812	GO:0008324	GO:0009718	GO:0009744	GO:0010224	GO:0016021	GO:0055085
comp36354_c0_seq1	GO:0005783	GO:0005886
comp61203_c0_seq1	GO:0009534
comp65217_c0_seq1	GO:0003676	GO:0005737	GO:0008270
comp63937_c0_seq1	GO:0005618	GO:0006662	GO:0006979	GO:0008047	GO:0009055	GO:0009535	GO:0009941	GO:0015035	GO:0043085	GO:0045454
comp65583_c0_seq1	GO:0005215	GO:0005737	GO:0006914	GO:0010150	GO:0042594	GO:0050832
comp190348_c0_seq1	GO:0004185	GO:0005576	GO:0005618	GO:0006508
comp58886_c0_seq1	GO:0001510	GO:0003735	GO:0005730	GO:0005774	GO:0005794	GO:0005886	GO:0006412	GO:0009507	GO:0022625	GO:0042254
comp49805_c0_seq1	GO:0004798	GO:0005524	GO:0005654	GO:0005739	GO:0005829	GO:0006233	GO:0016310
comp85200_c0_seq1	GO:0043169
comp69730_c0_seq1	GO:0004683	GO:0005524	GO:0006468	GO:0007165
comp67968_c0_seq1	GO:0009536
comp69144_c0_seq1	GO:0030244	GO:0048193
comp32751_c0_seq1	GO:0005634	GO:0007346	GO:0008270	GO:0009965	GO:0010162	GO:0010228	GO:0010390	GO:0016874	GO:0033523	GO:0042803	GO:0043687	GO:0045893	GO:0046872
comp68334_c0_seq1	GO:0000421	GO:0005515	GO:0005775	GO:0005874	GO:0006914	GO:0015031	GO:0019776	GO:0019779	GO:0019786	GO:0033110
comp175589_c0_seq1	GO:0005524	GO:0005886	GO:0006200	GO:0006810	GO:0015439	GO:0017004	GO:0030288
comp66359_c0_seq1	GO:0003924	GO:0005525	GO:0005768	GO:0005794	GO:0005886	GO:0006184	GO:0006457	GO:0006886	GO:0006913	GO:0007264	GO:0009408	GO:0009504	GO:0009644	GO:0016192	GO:0042542
comp57520_c0_seq2	GO:0005737	GO:0006457	GO:0009408	GO:0009644	GO:0042542
comp63978_c1_seq1	GO:0005634
comp36255_c0_seq1	GO:0000287	GO:0000394	GO:0004427	GO:0005634	GO:0005829	GO:0006796	GO:0009086	GO:0016020	GO:0019915
comp57676_c0_seq1	GO:0003735	GO:0005761	GO:0006354	GO:0006412	GO:0051536
comp67414_c0_seq1	GO:0000023	GO:0005509	GO:0006098	GO:0006364	GO:0009535	GO:0009543	GO:0009637	GO:0009654	GO:0009902	GO:0010027	GO:0010114	GO:0010218	GO:0015979	GO:0015995	GO:0019252	GO:0019898	GO:0042793
comp79572_c0_seq1	GO:0005783	GO:0031072	GO:0048573
comp65009_c0_seq1	GO:0003924	GO:0005200	GO:0005525	GO:0005618	GO:0005829	GO:0005874	GO:0005886	GO:0006184	GO:0007018	GO:0009506	GO:0045298	GO:0046686	GO:0048046	GO:0051258	GO:0071258
comp58639_c0_seq1	GO:0005215	GO:0005515	GO:0006364	GO:0006569	GO:0006810	GO:0009570	GO:0009684	GO:0009793	GO:0009902	GO:0010027	GO:0010207	GO:0010228	GO:0016226	GO:0035304	GO:0042793	GO:0045893	GO:0048481
comp58511_c0_seq2	GO:0005634	GO:0005777	GO:0006979
comp36728_c0_seq1	GO:0004298	GO:0005634	GO:0005737	GO:0005839	GO:0006511	GO:0046686
comp58266_c0_seq1	GO:0003824	GO:0005829
comp59686_c0_seq2	GO:0000165	GO:0003682	GO:0003700	GO:0006364	GO:0006612	GO:0009617	GO:0009862	GO:0009867	GO:0009902	GO:0009910	GO:0009965	GO:0010027	GO:0010207	GO:0010310	GO:0010363	GO:0010380	GO:0030154	GO:0031348	GO:0035304	GO:0042793	GO:0044212	GO:0045893
comp69675_c0_seq1	GO:0000023	GO:0000103	GO:0001887	GO:0004781	GO:0005739	GO:0005829	GO:0005886	GO:0006094	GO:0006096	GO:0006098	GO:0006569	GO:0006833	GO:0006972	GO:0007030	GO:0008878	GO:0009266	GO:0009570	GO:0009637	GO:0009644	GO:0009651	GO:0009684	GO:0009744	GO:0009793	GO:0009853	GO:0009970	GO:0010027	GO:0010114	GO:0010155	GO:0010218	GO:0016126	GO:0016226	GO:0019252	GO:0019288	GO:0019761	GO:0030931	GO:0042742	GO:0043085	GO:0046686	GO:0048046	GO:0048481	GO:0048573	GO:0070206
comp233954_c0_seq1	GO:0003824	GO:0005886	GO:0008152	GO:0009507	GO:0030170
comp152635_c0_seq1	GO:0000145	GO:0005515	GO:0005634	GO:0005829	GO:0005886	GO:0006007	GO:0006904	GO:0009506	GO:0009846	GO:0009860	GO:0015031	GO:0048354
comp70641_c1_seq3	GO:0005737	GO:0006559	GO:0009800	GO:0045548
comp68151_c0_seq1	GO:0005198	GO:0009570	GO:0016226	GO:0042744	GO:0051536
comp39588_c0_seq1	GO:0016706	GO:0043090	GO:0044710
comp72696_c0_seq1	GO:0005737
comp66546_c0_seq1	GO:0000413	GO:0003755	GO:0005829	GO:0006457
comp91745_c0_seq1	GO:0000159	GO:0007165	GO:0008601
comp63613_c0_seq1	GO:0044464
comp69956_c0_seq2	GO:0006888	GO:0009506	GO:0009507	GO:0009627	GO:0016021	GO:0034976	GO:0043090	GO:0050832	GO:0055085
comp91814_c0_seq1	GO:0006464	GO:0006970	GO:0008138	GO:0009411	GO:0016311	GO:0044424	GO:0044699
comp67321_c0_seq1	GO:0000145	GO:0005634	GO:0005829	GO:0006904	GO:0009738	GO:0035556
comp59809_c0_seq2	GO:0006979	GO:0016607	GO:0046686
comp37776_c1_seq1	GO:0004674	GO:0004713	GO:0005524	GO:0005730	GO:0005886	GO:0009507	GO:0009617	GO:0045087	GO:0046777	GO:0050832
comp67120_c0_seq1	GO:0005771	GO:0006886	GO:0030904	GO:0042147
comp130958_c0_seq1	GO:0016021	GO:0016760	GO:0030244
comp64692_c1_seq1	GO:0003735	GO:0006354	GO:0006412	GO:0015934	GO:0042254
comp78324_c0_seq1	GO:0002161	GO:0004822	GO:0005524	GO:0005829	GO:0006094	GO:0006096	GO:0006428	GO:0006450	GO:0007010	GO:0009651	GO:0010498	GO:0046686
comp68687_c0_seq2	GO:0005634	GO:0005737	GO:0016702	GO:0016707	GO:0055114
comp69261_c0_seq1	GO:0005783	GO:0009536	GO:0016020	GO:0016192
comp43852_c0_seq1	GO:0005488	GO:0006355	GO:0009736
comp66885_c0_seq1	GO:0009535	GO:0009941
comp31945_c0_seq1	GO:0001789	GO:0003924	GO:0004871	GO:0005095	GO:0005525	GO:0005789	GO:0005834	GO:0006184	GO:0006471	GO:0006571	GO:0006952	GO:0008219	GO:0009094	GO:0009749	GO:0009789	GO:0009845	GO:0010027	GO:0010244	GO:0016247	GO:0042127	GO:0042388	GO:0046872	GO:0051020
comp70405_c1_seq1	GO:0003735	GO:0005618	GO:0005730	GO:0005886	GO:0006412	GO:0009507	GO:0022626
comp32637_c0_seq1	GO:0000059	GO:0005643	GO:0005739	GO:0006486	GO:0008565	GO:0009630
comp40369_c0_seq1	GO:0004674	GO:0005524	GO:0005886	GO:0006468	GO:0016021
comp70433_c1_seq1	GO:0003723	GO:0003964	GO:0004806	GO:0005576	GO:0006278	GO:0006629	GO:0008270	GO:0009507
comp149335_c0_seq1	GO:0005507	GO:0005829	GO:0015446	GO:0015700	GO:0016756	GO:0042344	GO:0042742	GO:0046685	GO:0046686	GO:0046870	GO:0046938	GO:0052544	GO:0071992	GO:0071994
comp57519_c1_seq1	GO:0005506	GO:0005737	GO:0016165	GO:0016746	GO:0031408	GO:0055114
comp36476_c0_seq1	GO:0002213	GO:0004357	GO:0005524	GO:0006094	GO:0006096	GO:0006750	GO:0009408	GO:0009570	GO:0009651	GO:0009700	GO:0009753	GO:0009816	GO:0009908	GO:0010193	GO:0019344	GO:0019761	GO:0030244	GO:0046686	GO:0050832	GO:0052544
comp69697_c0_seq2	GO:0009941
comp36015_c0_seq1	GO:0003723	GO:0003964	GO:0004831	GO:0005524	GO:0005739	GO:0006278	GO:0006437	GO:0006655	GO:0009570	GO:0009658	GO:0009793	GO:0010027	GO:0010228	GO:0016226	GO:0048481
comp37083_c0_seq1	GO:0000023	GO:0005634	GO:0005783	GO:0009408	GO:0009507	GO:0019252	GO:0019288
comp87764_c0_seq1	GO:0004149	GO:0004742	GO:0005524	GO:0005739	GO:0006090	GO:0009744	GO:0009749	GO:0009750	GO:0010359	GO:0045254
comp157377_c0_seq1	GO:0003779	GO:0004683	GO:0004713	GO:0004723	GO:0005509	GO:0005524	GO:0005737	GO:0005885	GO:0005886	GO:0006468	GO:0009825	GO:0010090	GO:0010228	GO:0016926	GO:0030833	GO:0050665
comp101722_c0_seq1	GO:0005739	GO:0006457	GO:0009408	GO:0009570	GO:0009644	GO:0034976	GO:0042542	GO:0046686
comp59603_c0_seq1	GO:0004008	GO:0005388	GO:0005524	GO:0005886	GO:0006200	GO:0006754	GO:0006816	GO:0006878	GO:0009636	GO:0009642	GO:0009941	GO:0015434	GO:0015633	GO:0016021	GO:0016463	GO:0046872	GO:0055069
comp74937_c0_seq1	GO:0000271	GO:0007389	GO:0008361	GO:0009825	GO:0009926	GO:0009932	GO:0019344	GO:0043481	GO:0048573	GO:0048767	GO:0071555
comp67608_c0_seq1	GO:0000165	GO:0004707	GO:0005515	GO:0005524	GO:0005634	GO:0005737	GO:0006468	GO:0009664	GO:0009832	GO:0010075	GO:0043622
comp66989_c0_seq2	GO:0000413	GO:0003755	GO:0005528	GO:0005773	GO:0005783	GO:0005794	GO:0005829	GO:0006457	GO:0009543	GO:0016020	GO:0016023	GO:0019932
comp70231_c0_seq6	GO:0009536
comp59690_c0_seq1	GO:0004683	GO:0004713	GO:0005515	GO:0005524	GO:0005886	GO:0006468	GO:0009536	GO:0009651	GO:0009737	GO:0010118	GO:0019722
comp70056_c0_seq3	GO:0005737	GO:0007030	GO:0007033
comp61053_c0_seq1	GO:0005524	GO:0005759	GO:0006457	GO:0006508	GO:0008233	GO:0015996	GO:0016887	GO:0051082
comp69064_c0_seq1	GO:0005576	GO:0005774	GO:0005783	GO:0005794	GO:0005886	GO:0009506	GO:0009627	GO:0016021	GO:0016023	GO:0034976
comp61405_c0_seq1	GO:0000166	GO:0004089	GO:0005388	GO:0005516	GO:0005789	GO:0005886	GO:0006612	GO:0006730	GO:0006816	GO:0006862	GO:0006882	GO:0006888	GO:0006944	GO:0008270	GO:0009507	GO:0009555	GO:0009624	GO:0009627	GO:0009697	GO:0009723	GO:0010037	GO:0010200	GO:0010363	GO:0015696	GO:0015802	GO:0030968	GO:0043069	GO:0043090	GO:0043269	GO:0046872	GO:0050832
comp71329_c0_seq1	GO:0000418	GO:0000419	GO:0003677	GO:0003899	GO:0005665	GO:0006351	GO:0008270	GO:0046872
comp36367_c0_seq1	GO:0003954	GO:0005509	GO:0031314	GO:0050660	GO:0055114
comp58258_c0_seq2	GO:0005634	GO:0005739	GO:0007346	GO:0008234	GO:0009536	GO:0009630	GO:0016578	GO:0031491	GO:0042393	GO:0045892
comp69147_c0_seq2	GO:0005618	GO:0009651	GO:0030145	GO:0031012	GO:0045735	GO:0048046
comp66402_c0_seq1	GO:0005777	GO:0006637	GO:0016290	GO:0030551
comp64071_c1_seq1	GO:0004222	GO:0005886	GO:0006508	GO:0007155	GO:0008270
comp69605_c0_seq1	GO:0000023	GO:0004610	GO:0004614	GO:0004615	GO:0005829	GO:0006048	GO:0009570	GO:0019252	GO:0042631
comp63805_c0_seq1	GO:0003677	GO:0005634
comp68377_c0_seq1	GO:0000165	GO:0002679	GO:0002831	GO:0005507	GO:0005829	GO:0006612	GO:0006635	GO:0006944	GO:0009409	GO:0009507	GO:0009595	GO:0009697	GO:0009809	GO:0009862	GO:0009867	GO:0010200	GO:0010310	GO:0010337	GO:0010363	GO:0015446	GO:0015700	GO:0016491	GO:0016756	GO:0019684	GO:0031348	GO:0034976	GO:0042344	GO:0042742	GO:0043069	GO:0043900	GO:0046482	GO:0046685	GO:0046686	GO:0046870	GO:0046938	GO:0050832	GO:0052544	GO:0071992
comp59387_c0_seq1	GO:0005634	GO:0005829
comp88923_c0_seq1	GO:0003735	GO:0005730	GO:0005739	GO:0006412	GO:0009507	GO:0022625
comp58236_c0_seq1	GO:0008270	GO:0009941	GO:0016881	GO:0046872
comp62918_c0_seq1	GO:0000166	GO:0003677	GO:0003682	GO:0009987	GO:0016772
comp35785_c0_seq1	GO:0003677	GO:0005516	GO:0005634	GO:0005829	GO:0006355
comp65964_c0_seq1	GO:0005739	GO:0009536	GO:0016020
comp48968_c0_seq1	GO:0005634	GO:0051087
comp57295_c0_seq2	GO:0000166	GO:0004316	GO:0005515	GO:0009507	GO:0046685	GO:0055114
comp42997_c0_seq1	GO:0000151	GO:0004674	GO:0004842	GO:0005524	GO:0005886	GO:0006468	GO:0006950	GO:0016567
comp127637_c0_seq1	GO:0005516	GO:0005739	GO:0009734
comp192103_c0_seq1	GO:0002679	GO:0006351	GO:0009693	GO:0010200	GO:0035556	GO:0050832
comp68297_c0_seq1	GO:0000394	GO:0005886	GO:0009086
comp65361_c0_seq1	GO:0004497	GO:0016705	GO:0046872	GO:0071944
comp87649_c0_seq1	GO:0003676	GO:0003700	GO:0005515	GO:0005634	GO:0008270	GO:0009630	GO:0009741	GO:0009826	GO:0019344	GO:0033169	GO:0043687	GO:0045893	GO:0048577	GO:0048579
comp70450_c0_seq1	GO:0050236	GO:0055114
comp65422_c0_seq1	GO:0004659	GO:0016021
comp38525_c0_seq1	GO:0000166	GO:0004477	GO:0004488	GO:0009396	GO:0009507	GO:0055114
comp69629_c0_seq3	GO:0003700	GO:0005524	GO:0006200	GO:0006355	GO:0016887	GO:0043565
comp70489_c1_seq1	GO:0001510	GO:0003723	GO:0005524	GO:0005730	GO:0008026	GO:0009536	GO:0017151	GO:0051604
comp33383_c0_seq1	GO:0005634
comp64608_c0_seq1	GO:0003735	GO:0005730	GO:0005886	GO:0006412	GO:0009507	GO:0022626
comp68966_c0_seq1	GO:0005634	GO:0006355	GO:0006417	GO:0009414	GO:0009416	GO:0009536	GO:0009611	GO:0009630	GO:0009734	GO:0009753	GO:0010102	GO:0046983
comp68000_c0_seq1	GO:0004435	GO:0004871	GO:0005509	GO:0005622	GO:0005886	GO:0006629	GO:0035556
comp69171_c0_seq1	GO:0005634	GO:0008270	GO:0016874	GO:0046872
comp60277_c1_seq1	GO:0003677	GO:0003723	GO:0003964	GO:0005515	GO:0005634	GO:0006278	GO:0006306	GO:0008168	GO:0016458	GO:0050832	GO:0051567
comp68530_c0_seq1	GO:0000165	GO:0005634	GO:0006499	GO:0006612	GO:0009409	GO:0009605	GO:0009738	GO:0009862	GO:0009867	GO:0010363	GO:0030968	GO:0031348	GO:0043069	GO:0050832
comp58225_c0_seq1	GO:0003735	GO:0005634	GO:0006412	GO:0009651	GO:0022627	GO:0046686
comp53924_c1_seq1	GO:0005488	GO:0005622	GO:0006886	GO:0009630
comp58309_c0_seq1	GO:0005634	GO:0007165	GO:0008270	GO:0035091	GO:0046872
comp67915_c0_seq1	GO:0000166	GO:0003735	GO:0005618	GO:0005730	GO:0005886	GO:0006412	GO:0009507	GO:0022627
comp127873_c0_seq1	GO:0005737	GO:0016706	GO:0044249	GO:0055114	GO:1901576
comp85395_c0_seq1	GO:0005515	GO:0005635	GO:0006913	GO:0048527
comp86187_c0_seq1	GO:0003723	GO:0005634	GO:0009506
comp67609_c0_seq1	GO:0005739	GO:0006400	GO:0006655	GO:0007131	GO:0009073	GO:0009507	GO:0009691	GO:0009793	GO:0010155	GO:0016226	GO:0016740	GO:0032440	GO:0046777	GO:0046872	GO:0051539	GO:0055114
comp65585_c0_seq2	GO:0005634	GO:0005829	GO:0005886	GO:0007165	GO:0019344	GO:0035091
comp59991_c0_seq1	GO:0005634	GO:0005739	GO:0005774	GO:0005783	GO:0005886	GO:0008270	GO:0046872
comp64675_c0_seq1	GO:0006364	GO:0006399	GO:0006457	GO:0009073	GO:0009570	GO:0009658	GO:0010207	GO:0016226	GO:0019288	GO:0045036
comp37000_c0_seq1	GO:0016872	GO:0043231	GO:0044444
comp70034_c0_seq1	GO:0003676	GO:0005681	GO:0008270	GO:0046872	GO:0051604
comp98105_c0_seq1	GO:0003677	GO:0004386	GO:0005524	GO:0005634	GO:0008270	GO:0009506
comp53355_c0_seq1	GO:0004965	GO:0004970	GO:0005217	GO:0005234	GO:0005262	GO:0005576	GO:0006816	GO:0006874	GO:0006883	GO:0007186	GO:0009416	GO:0009630	GO:0010118	GO:0016021	GO:0030007	GO:0030288	GO:0035235	GO:0071230
comp36936_c0_seq1	GO:0005737	GO:0033473	GO:0048367	GO:0080030
comp70945_c0_seq1	GO:0005737
comp75184_c0_seq1	GO:0004845	GO:0005525	GO:0005829	GO:0006223	GO:0009570	GO:0016036	GO:0032502	GO:0044206
comp41514_c0_seq1	GO:0005634	GO:0008270	GO:0046872
comp66410_c3_seq1	GO:0005488
comp57247_c0_seq1	GO:0000166	GO:0003676	GO:0005634
comp36706_c0_seq1	GO:0005215	GO:0005507	GO:0005525	GO:0005773	GO:0005798	GO:0005829	GO:0005886	GO:0006471	GO:0006499	GO:0006886	GO:0007264	GO:0009506	GO:0009536	GO:0016004	GO:0016192	GO:0016787	GO:0046686
comp110098_c0_seq1	GO:0004180
comp71046_c0_seq1	GO:0003735	GO:0006364	GO:0006412	GO:0009570	GO:0009941	GO:0010027	GO:0015995	GO:0016020	GO:0019288	GO:0019843	GO:0022625
comp57688_c0_seq1	GO:0005618	GO:0006073	GO:0009414	GO:0016762	GO:0033946	GO:0048046
comp39304_c0_seq1	GO:0000166	GO:0005507	GO:0005739	GO:0016491	GO:0019288	GO:0042744	GO:0055114
comp66842_c1_seq2	GO:0005524	GO:0005739	GO:0005774	GO:0005886	GO:0042026	GO:0046686
comp38793_c0_seq1	GO:0005634	GO:0010089	GO:0044036
comp69980_c0_seq2	GO:0000932	GO:0005829	GO:0006487	GO:0010606	GO:0017148	GO:0031087	GO:0042803
comp68804_c0_seq1	GO:0004674	GO:0005524	GO:0005634	GO:0005774	GO:0005794	GO:0005829	GO:0005886	GO:0006468	GO:0009506	GO:0009507	GO:0010075	GO:0019344	GO:0043424
comp38460_c0_seq1	GO:0003735	GO:0005739	GO:0005840	GO:0006412	GO:0016020
comp233255_c0_seq1	GO:0009987	GO:0016023	GO:0016491	GO:0044699	GO:0046872	GO:0055114
comp69055_c0_seq3	GO:0000082	GO:0003677	GO:0003700	GO:0005667	GO:0005737	GO:0006355	GO:0010090	GO:0042023	GO:0046982	GO:0051302
comp67673_c0_seq1	GO:0005515	GO:0005634	GO:0005829	GO:0006007	GO:0006499	GO:0006606	GO:0006612	GO:0006862	GO:0006888	GO:0006944	GO:0008565	GO:0010363	GO:0015696	GO:0015802	GO:0030581	GO:0043069	GO:0043090	GO:0043269	GO:0043657	GO:0080034
comp58727_c0_seq2	GO:0005509	GO:0005515
comp60800_c0_seq2	GO:0003735	GO:0005730	GO:0006412	GO:0022625
comp69565_c0_seq1	GO:0000166	GO:0005739	GO:0005783	GO:0005886	GO:0006612	GO:0006817	GO:0006862	GO:0006888	GO:0006944	GO:0010363	GO:0015696	GO:0015802	GO:0016036	GO:0032440	GO:0043069	GO:0043090	GO:0043269	GO:0055114
comp36114_c0_seq1	GO:0000166	GO:0005739	GO:0016772	GO:0080008
comp69256_c0_seq1	GO:0008270	GO:0046872
comp37461_c1_seq1	GO:0000151	GO:0003723	GO:0003964	GO:0004842	GO:0005634	GO:0005737	GO:0006278	GO:0042787
comp71830_c0_seq1	GO:0005777	GO:0047617
comp57876_c0_seq1	GO:0008171	GO:0009699	GO:0044464
comp61229_c0_seq1	GO:0003700	GO:0005730	GO:0005737	GO:0006355	GO:0008097	GO:0008270	GO:0009410	GO:0048522	GO:0080084
comp64192_c0_seq1	GO:0004439	GO:0032957	GO:0046855
comp51066_c0_seq1	GO:0006886	GO:0008320	GO:0009507	GO:0016021	GO:0016023
comp70312_c2_seq4	GO:0005634
comp67847_c0_seq1	GO:0003723	GO:0005634	GO:0005829	GO:0006333	GO:0006352	GO:0006357	GO:0009506	GO:0009630	GO:0016788	GO:0032784
comp68616_c0_seq1	GO:0005774	GO:0005778	GO:0005829	GO:0007005	GO:0007031	GO:0009536	GO:0031307
comp70542_c1_seq6	GO:0000166	GO:0003854	GO:0005829	GO:0008202	GO:0009611	GO:0010051	GO:0047787	GO:0055114
comp57217_c0_seq1	GO:0006364	GO:0009535	GO:0009637	GO:0009765	GO:0009941	GO:0010114	GO:0010218	GO:0010287	GO:0016168	GO:0030076
comp70372_c0_seq1	GO:0004364	GO:0004672	GO:0005524	GO:0006468	GO:0016021
comp32151_c0_seq1	GO:0005576	GO:0005783	GO:0006333	GO:0016023
comp110397_c0_seq1	GO:0000186	GO:0004709	GO:0005524	GO:0005634	GO:0010260
comp61115_c0_seq1	GO:0005743	GO:0007585	GO:0009409	GO:0009916	GO:0016021	GO:0022900	GO:0031930	GO:0045333	GO:0046872	GO:0070469
comp68818_c0_seq1	GO:0004252	GO:0005739	GO:0005774	GO:0005886	GO:0006508	GO:0008240	GO:0009507	GO:0009630	GO:0022626
comp69887_c0_seq1	GO:0000166	GO:0003723	GO:0005730	GO:0008270	GO:0009409	GO:0009414	GO:0009651	GO:0046872
comp68940_c0_seq1	GO:0044763	GO:0050896
comp91254_c0_seq1	GO:0006952	GO:0009696	GO:0010167	GO:0015706	GO:0018874	GO:0046482	GO:0052639	GO:0052640	GO:0052641	GO:0080002	GO:0080044	GO:0080046
comp69161_c3_seq2	GO:0004842	GO:0005634	GO:0006511	GO:0007275	GO:0008270	GO:0016567	GO:0046872
comp66091_c0_seq1	GO:0009411	GO:0009611	GO:0009620	GO:0009699	GO:0016207	GO:0047077	GO:0055114
comp65999_c0_seq3	GO:0005634
comp64515_c0_seq2	GO:0003676	GO:0005634	GO:0008270
comp36762_c0_seq1	GO:0000786	GO:0003677	GO:0005730	GO:0005739	GO:0005774	GO:0005794	GO:0005829	GO:0005886	GO:0006334	GO:0009414	GO:0009506	GO:0009507	GO:0009579	GO:0046982
comp78888_c0_seq1	GO:0008375	GO:0016020
comp66337_c0_seq2	GO:0000165	GO:0002679	GO:0004430	GO:0005777	GO:0005829	GO:0006499	GO:0006612	GO:0006944	GO:0009409	GO:0009414	GO:0009507	GO:0009605	GO:0009611	GO:0009738	GO:0009862	GO:0009867	GO:0010200	GO:0010363	GO:0030968	GO:0031348	GO:0042538	GO:0043069	GO:0046854	GO:0050832
comp68339_c0_seq2	GO:0005634	GO:0006623	GO:0008270	GO:0016192
comp69835_c1_seq2	GO:0003676	GO:0005634	GO:0005732	GO:0005829	GO:0016925
comp66826_c0_seq3	GO:0009535
comp43481_c0_seq1	GO:0004674	GO:0005524	GO:0005634	GO:0006468
comp70422_c1_seq1	GO:0000325	GO:0005509	GO:0005774	GO:0005886	GO:0007030	GO:0007033	GO:0009506	GO:0009507	GO:0016021	GO:0042744	GO:0055085
comp60861_c0_seq1	GO:0004575	GO:0008152	GO:0033926
comp66685_c0_seq1	GO:0003677	GO:0006355	GO:0008270
comp63113_c0_seq1	GO:0003735	GO:0005730	GO:0005783	GO:0005886	GO:0006412	GO:0009507	GO:0022625
comp53972_c0_seq1	GO:0005737	GO:0019904
comp37712_c0_seq1	GO:0000166	GO:0003676	GO:0005634	GO:0005829	GO:0009627	GO:0034976
comp36671_c0_seq1	GO:0005777	GO:0047617
comp69469_c0_seq1	GO:0009611	GO:0009695
comp38570_c1_seq1	GO:0005739	GO:0005768	GO:0005794	GO:0005802	GO:0007020	GO:0016757
comp66775_c1_seq1	GO:0016020	GO:0043231
comp50610_c0_seq1	GO:0044464
comp58583_c0_seq1	GO:0000149	GO:0000325	GO:0000902	GO:0004872	GO:0005483	GO:0005634	GO:0005770	GO:0005774	GO:0005802	GO:0005886	GO:0006623	GO:0006869	GO:0006891	GO:0006896	GO:0006944	GO:0009630	GO:0010351	GO:0016049	GO:0016197	GO:0016558	GO:0030140
comp66128_c0_seq1	GO:0005381	GO:0005886	GO:0006879	GO:0009941	GO:0016021	GO:0034755
comp65118_c0_seq2	GO:0001510	GO:0005743	GO:0009507	GO:0009853	GO:0015450	GO:0042719	GO:0045039	GO:0046872
comp57264_c0_seq1	GO:0003700	GO:0005634	GO:0009409	GO:0009414	GO:0009737	GO:0043565	GO:0045893
comp33265_c0_seq1	GO:0001510	GO:0005743	GO:0009793	GO:0009853	GO:0015450	GO:0042719	GO:0045039	GO:0046872
comp118903_c0_seq1	GO:0016757
comp38489_c0_seq1	GO:0003677	GO:0005634	GO:0006364	GO:0006399	GO:0008865	GO:0009658	GO:0009793	GO:0010027	GO:0010228	GO:0016226	GO:0016310	GO:0042644	GO:0042793	GO:0045893	GO:0048481
comp68409_c0_seq2	GO:0006629	GO:0016788
comp67672_c0_seq3	GO:0005634
comp72474_c0_seq1	GO:0000166	GO:0005777	GO:0005886	GO:0008670	GO:0055114
comp37014_c0_seq1	GO:0005737	GO:0008794	GO:0009055	GO:0015035	GO:0019243	GO:0045454
comp36314_c0_seq2	GO:0004091	GO:0005634	GO:0008152	GO:0009860
comp64849_c0_seq1	GO:0005634	GO:0005886
comp36970_c0_seq1	GO:0008270	GO:0009507
comp37428_c0_seq1	GO:0005783	GO:0006508	GO:0008233	GO:0016020
comp68474_c0_seq2	GO:0000398	GO:0003677	GO:0003735	GO:0005524	GO:0005634	GO:0005663	GO:0005840	GO:0006261	GO:0006312	GO:0006346	GO:0006412	GO:0009560	GO:0009793	GO:0009909	GO:0016246	GO:0016887	GO:0019243	GO:0019843	GO:0031048	GO:0031348	GO:0042254	GO:0048449	GO:0051567
comp71769_c0_seq1	GO:0005634	GO:0005787	GO:0006465	GO:0008233	GO:0016021	GO:0019932
comp109935_c0_seq1	GO:0000741	GO:0003924	GO:0005509	GO:0005525	GO:0005741	GO:0005829	GO:0006184	GO:0006312	GO:0006325	GO:0006499	GO:0006626	GO:0007131	GO:0007264	GO:0009560	GO:0009640	GO:0009737	GO:0009845	GO:0009860	GO:0009909	GO:0009933	GO:0010090	GO:0010162	GO:0010182	GO:0010228	GO:0010638	GO:0016567	GO:0019725	GO:0019915	GO:0030048	GO:0033044	GO:0048825	GO:0050826	GO:0051301	GO:0051604	GO:0051645	GO:0051646	GO:0060151
comp64702_c0_seq1	GO:0009507
comp87553_c0_seq1	GO:0005768	GO:0005794	GO:0005802	GO:0008168	GO:0032259
comp67983_c0_seq1	GO:0000165	GO:0001666	GO:0006612	GO:0009409	GO:0009697	GO:0009707	GO:0009738	GO:0009862	GO:0009867	GO:0009877	GO:0010363	GO:0016036	GO:0019375	GO:0030968	GO:0031348	GO:0042631	GO:0043069	GO:0043661	GO:0046481	GO:0050832
comp43573_c0_seq1	GO:0001510	GO:0005487	GO:0005515	GO:0005643	GO:0005730	GO:0005886	GO:0006913	GO:0009506	GO:0009507	GO:0017056
comp70634_c1_seq11	GO:0005886	GO:0006457	GO:0006886	GO:0009408	GO:0009644	GO:0030125	GO:0034976	GO:0042542	GO:0045893
comp67233_c0_seq1	GO:0005509	GO:0008266	GO:0009535	GO:0009570	GO:0009654	GO:0009941	GO:0015979	GO:0019898	GO:0031977	GO:0032440	GO:0042742	GO:0048046	GO:0055114
comp64629_c0_seq1	GO:0016746	GO:0044710
comp79038_c0_seq1	GO:0005739	GO:0005886	GO:0006508	GO:0008236	GO:0016021
comp58676_c1_seq1	GO:0000287	GO:0005829	GO:0008967	GO:0009570	GO:0019509	GO:0043874	GO:0046570
comp43298_c0_seq1	GO:0000325	GO:0005794	GO:0005829	GO:0005886	GO:0006007	GO:0015991	GO:0016471	GO:0016820	GO:0046933
comp33377_c0_seq1	GO:0004575	GO:0005634	GO:0005829	GO:0008152	GO:0033926
comp121899_c0_seq1	GO:0000085	GO:0005634	GO:0005739	GO:0009536	GO:0009640	GO:0009910	GO:0010388	GO:0016567	GO:0016571	GO:0016579	GO:0045893
comp38907_c0_seq1	GO:0005622	GO:0008270	GO:0050896
comp69626_c0_seq1	GO:0000166	GO:0004028	GO:0005618	GO:0005777	GO:0005829	GO:0008802	GO:0009414	GO:0009507	GO:0009516	GO:0009651	GO:0009698	GO:0031456	GO:0055114
comp68961_c0_seq1	GO:0005615	GO:0006816	GO:0007030	GO:0009651	GO:0019344	GO:0042546
comp70245_c0_seq1	GO:0005739	GO:0009535
comp70212_c0_seq1	GO:0004571	GO:0005509	GO:0005768	GO:0005794	GO:0005802	GO:0005886	GO:0006491	GO:0009735	GO:0043161	GO:0043248	GO:0048767	GO:0051788
comp65993_c0_seq1	GO:0000165	GO:0000166	GO:0002831	GO:0003960	GO:0005739	GO:0005777	GO:0005829	GO:0005886	GO:0006096	GO:0006612	GO:0006635	GO:0006833	GO:0006972	GO:0006979	GO:0007030	GO:0008270	GO:0008752	GO:0009266	GO:0009570	GO:0009651	GO:0009697	GO:0009862	GO:0009867	GO:0010167	GO:0010200	GO:0010310	GO:0010363	GO:0015706	GO:0016045	GO:0016404	GO:0016747	GO:0031348	GO:0042742	GO:0043900	GO:0046686	GO:0050832
comp38415_c0_seq1	GO:0005634	GO:0043621	GO:0044030	GO:0070918
comp70173_c0_seq1	GO:0005351	GO:0005886	GO:0008643	GO:0016021	GO:0032440	GO:0055085	GO:0055114
comp100050_c0_seq1	GO:0005506	GO:0016023	GO:0032940	GO:0045487	GO:0052634	GO:0055114
comp66635_c0_seq1	GO:0005739	GO:0005773
comp60515_c1_seq1	GO:0004349	GO:0004350	GO:0005524	GO:0006979	GO:0009269	GO:0009507	GO:0009737	GO:0009793	GO:0016020	GO:0016310	GO:0042538	GO:0048364	GO:0055114	GO:0055129
comp70358_c0_seq1	GO:0005768	GO:0005774	GO:0005794	GO:0005802	GO:0005886	GO:0009506	GO:0016021	GO:0016023
comp69568_c0_seq1	GO:0005886	GO:0006508	GO:0008233	GO:0009536	GO:0010207	GO:0019288
comp130683_c0_seq1	GO:0005634
comp104374_c0_seq1	GO:0003677	GO:0005622
comp64669_c0_seq1	GO:0005829	GO:0006886	GO:0016192	GO:0030125	GO:0030131	GO:0030132
comp63116_c0_seq1	GO:0005783	GO:0005886	GO:0008289	GO:0009414	GO:0009651	GO:0009958	GO:0031965	GO:0043565	GO:0045892
comp219949_c0_seq1	GO:0005739	GO:0009451	GO:0009507
comp96332_c0_seq1	GO:0005739	GO:0005768	GO:0005794	GO:0005802	GO:0016020	GO:0016023	GO:0016757	GO:0045489
comp57578_c0_seq1	GO:0003677	GO:0003700	GO:0005634	GO:0006355	GO:0010321
comp83949_c0_seq1	GO:0005886	GO:0006612	GO:0009963	GO:0010363
comp135488_c0_seq1	GO:0000394	GO:0003677	GO:0003725	GO:0009086	GO:0009506	GO:0009616	GO:0009630	GO:0010050	GO:0043621	GO:0044424	GO:0080188
comp70350_c0_seq1	GO:0005506	GO:0005773	GO:0005886	GO:0006809	GO:0009055	GO:0009416	GO:0009610	GO:0009703	GO:0020037	GO:0030151	GO:0042128	GO:0043546	GO:0050463	GO:0050660	GO:0055114
comp69679_c0_seq1	GO:0004053	GO:0005739	GO:0006527	GO:0008783	GO:0009507	GO:0033388	GO:0042742	GO:0050897
comp35669_c0_seq1	GO:0004871	GO:0005743	GO:0006744	GO:0007165	GO:0009416
comp112696_c0_seq1	GO:0003677	GO:0003700	GO:0005634	GO:0007155	GO:0009630	GO:0009638	GO:0009723	GO:0009734	GO:0009741	GO:0009785	GO:0010090	GO:0010311	GO:0010583	GO:0040008	GO:0045010	GO:0045893	GO:0046983	GO:0048366	GO:0048765	GO:0071555
comp81640_c0_seq1	GO:0005783	GO:0006351	GO:0008242
comp62209_c0_seq1	GO:0009535
comp58814_c1_seq1	GO:0005634
comp41441_c0_seq1	GO:0004650	GO:0005576	GO:0005975	GO:0009507
comp50536_c0_seq1	GO:0000151	GO:0004674	GO:0004842	GO:0005524	GO:0005886	GO:0006468	GO:0006950	GO:0016567
comp65935_c0_seq1	GO:0016758
comp56283_c0_seq1	GO:0005739	GO:0009507
comp58318_c0_seq1	GO:0001510	GO:0005618	GO:0005730	GO:0005829	GO:0009220	GO:0009506	GO:0009560	GO:0042991
comp56262_c0_seq2	GO:0004386	GO:0005351	GO:0005354	GO:0005524	GO:0005886	GO:0015757	GO:0016021	GO:0032440	GO:0055085	GO:0055114
comp63229_c1_seq1	GO:0006342	GO:0009908	GO:0016570
comp61371_c1_seq1	GO:0004571	GO:0005509	GO:0006487	GO:0007346	GO:0016020
comp117355_c0_seq1	GO:0003676	GO:0005634	GO:0005886	GO:0008270
comp97058_c0_seq1	GO:0005515	GO:0005739	GO:0005768	GO:0005794	GO:0005802	GO:0006857	GO:0010167	GO:0015706
comp152624_c0_seq1	GO:0000085	GO:0005576	GO:0006396	GO:0009640	GO:0009855	GO:0009944	GO:0010014	GO:0010075	GO:0010388	GO:0016567	GO:0016571	GO:0016579	GO:0045893
comp53917_c0_seq2	GO:0003677	GO:0005739	GO:0008270	GO:0046872
comp75491_c0_seq1	GO:0003677	GO:0003700	GO:0005515	GO:0005654	GO:0005886	GO:0006355	GO:0009909	GO:0010048	GO:0032880	GO:0034613
comp68223_c0_seq1	GO:0004322	GO:0006826	GO:0006879	GO:0008199	GO:0009409	GO:0009535	GO:0009570	GO:0009617	GO:0009737	GO:0009908	GO:0010039	GO:0010043	GO:0015979	GO:0042542	GO:0048366	GO:0055114
comp72632_c0_seq1	GO:0005739	GO:0005886
comp67916_c0_seq1	GO:0009651	GO:0009817
comp58144_c0_seq1	GO:0000166	GO:0005737	GO:0006777	GO:0006790	GO:0009734	GO:0016787	GO:0018315
comp180426_c0_seq1	GO:0005635	GO:0005739	GO:0005828	GO:0006661	GO:0007052	GO:0008274	GO:0009524	GO:0009574	GO:0043388	GO:0051082	GO:0051418	GO:0072686
comp64670_c0_seq1	GO:0005739
comp67400_c0_seq1	GO:0000186	GO:0004709	GO:0005524	GO:0005634	GO:0005737	GO:0005886	GO:0010260	GO:0016036	GO:0019375	GO:0042631	GO:0043424	GO:0046777	GO:0048573
comp69257_c1_seq2	GO:0005886
comp80802_c0_seq1	GO:0003713	GO:0005730	GO:0006364	GO:0006606	GO:0051604
comp38003_c0_seq1	GO:0003723	GO:0005524	GO:0005739	GO:0008026	GO:0009220	GO:0009507
comp100518_c0_seq1	GO:0003700	GO:0005634	GO:0006355	GO:0008270	GO:0009407	GO:0043565
comp146422_c0_seq1	GO:0009062	GO:0080043	GO:0080044
comp70238_c1_seq1	GO:0003677	GO:0003682	GO:0009414	GO:0009651	GO:0009723	GO:0009733	GO:0009737	GO:0009739	GO:0009751	GO:0009753	GO:0010200	GO:0046686	GO:0048527
comp58624_c0_seq1	GO:0005524	GO:0005886	GO:0009693	GO:0016887
comp65034_c0_seq2	GO:0004222	GO:0005829	GO:0006508	GO:0006626	GO:0030048	GO:0051645	GO:0051646	GO:0060151
comp67524_c0_seq2	GO:0004683	GO:0004713	GO:0005524	GO:0005886	GO:0007165	GO:0009749	GO:0010167	GO:0046777	GO:0048364
comp68900_c0_seq7	GO:0003838	GO:0005783	GO:0005794	GO:0005829	GO:0006007	GO:0006084	GO:0009825	GO:0010051	GO:0016126	GO:0016132	GO:0019288	GO:0030797	GO:0032259	GO:0032876
comp58545_c0_seq1	GO:0004180	GO:0016752	GO:0019748	GO:0071704
comp68580_c0_seq1	GO:0010327
comp62059_c0_seq1	GO:0000166	GO:0005516	GO:0009706	GO:0015031	GO:0016630	GO:0055114
comp68278_c0_seq1	GO:0005739
comp62580_c0_seq1	GO:0000151	GO:0004842	GO:0016567
comp66266_c0_seq1	GO:0016020	GO:0044464
comp37722_c0_seq1	GO:0005432	GO:0010260	GO:0016021	GO:0035725	GO:0044464	GO:0046482
comp69312_c0_seq2	GO:0004842	GO:0005634	GO:0005739	GO:0006511	GO:0007275	GO:0008270	GO:0016567	GO:0046872
comp59473_c0_seq1	GO:0006284	GO:0008725	GO:0009536
comp69645_c0_seq1	GO:0003723	GO:0003964	GO:0005739	GO:0006278	GO:0009706	GO:0016021
comp58968_c0_seq1	GO:0005737
comp47947_c0_seq1	GO:0010162
comp115290_c0_seq1	GO:0003700	GO:0005634	GO:0006355	GO:0006995	GO:0007155	GO:0008284	GO:0009733	GO:0009944	GO:0009965	GO:0010051	GO:0010067	GO:0010072	GO:0010075	GO:0010089	GO:0010090	GO:0043565	GO:0045010	GO:0045597	GO:0048263	GO:0048439	GO:0048519	GO:0048765	GO:0071555	GO:0080060
comp38541_c0_seq1	GO:0003993	GO:0005576	GO:0005774	GO:0005829	GO:0009507	GO:0016132
comp77520_c0_seq1	GO:0005634
comp69885_c0_seq2	GO:0005515	GO:0005680	GO:0007276	GO:0008283	GO:0010087	GO:0016604	GO:0030071	GO:0031145	GO:0032876	GO:0043248	GO:0051302	GO:0051510	GO:0051788
comp82192_c0_seq1	GO:0005739	GO:0005768	GO:0005794	GO:0005802	GO:0009507	GO:0009616	GO:0010050	GO:0016757
comp60117_c0_seq1	GO:0003677	GO:0003682	GO:0003700	GO:0005634
comp37232_c0_seq1	GO:0000023	GO:0009535	GO:0019252	GO:0043085
comp47102_c0_seq1	GO:0005634	GO:0005739	GO:0005777
comp59316_c0_seq1	GO:0005634	GO:0009941
comp57466_c0_seq1	GO:0004180	GO:0005783	GO:0006007	GO:0006888	GO:0009507	GO:0016023	GO:0030246
comp70368_c0_seq2	GO:0009507
comp61558_c0_seq1	GO:0004089	GO:0005388	GO:0005516	GO:0005524	GO:0005886	GO:0006730	GO:0006754	GO:0006882	GO:0008270	GO:0009506	GO:0009624	GO:0016021	GO:0043621	GO:0046872	GO:0048281	GO:0048367	GO:0070588
comp118129_c0_seq1	GO:0005634	GO:0005694	GO:0008270	GO:0018024	GO:0034968	GO:0040029	GO:0042393
comp64352_c0_seq1	GO:0003333	GO:0015171	GO:0016021
comp82603_c0_seq1	GO:0008270	GO:0016874	GO:0046872
comp35816_c0_seq1	GO:0016023	GO:0043168
comp63887_c1_seq1	GO:0005634	GO:0005829	GO:0005886	GO:0006635	GO:0008541	GO:0009407	GO:0009506	GO:0009793	GO:0030234	GO:0042023	GO:0042176	GO:0043161	GO:0050790	GO:0051510	GO:0051788	GO:0080129
comp71027_c0_seq1	GO:0000023	GO:0005886	GO:0019252	GO:0043085
comp63043_c0_seq1	GO:0005634	GO:0008380	GO:0009294	GO:0070063
comp70038_c1_seq1	GO:0005488	GO:0005768	GO:0005802	GO:0005829	GO:0006499	GO:0010227	GO:0032857
comp36797_c0_seq1	GO:0003677	GO:0003899	GO:0005666	GO:0009304	GO:0046983
comp184643_c0_seq1	GO:0000166	GO:0004672	GO:0008610	GO:0009620	GO:0010033	GO:0016020	GO:0016310	GO:0044249	GO:0044255	GO:0044260	GO:0044464	GO:0044763
comp65586_c0_seq1	GO:0004641	GO:0005507	GO:0005524	GO:0005739	GO:0006189	GO:0006744	GO:0009220	GO:0009570
comp69472_c0_seq1	GO:0000151	GO:0004842	GO:0005871	GO:0016567	GO:0019894	GO:0070696
comp33215_c0_seq1	GO:0009507	GO:0016020
comp67736_c0_seq4	GO:0000303	GO:0004784	GO:0005829	GO:0006801	GO:0009651	GO:0010039	GO:0010193	GO:0042742	GO:0046688	GO:0046872	GO:0055114
comp69161_c1_seq1	GO:0003756	GO:0005576	GO:0005774	GO:0005788	GO:0005794	GO:0005829	GO:0005886	GO:0006094	GO:0006096	GO:0006457	GO:0006662	GO:0009055	GO:0009505	GO:0009553	GO:0009567	GO:0009627	GO:0009651	GO:0009793	GO:0015035	GO:0034976	GO:0045454	GO:0046686	GO:0048868
comp67782_c0_seq2	GO:0001676	GO:0002213	GO:0004467	GO:0005634	GO:0005794	GO:0005829	GO:0005886	GO:0006633	GO:0009611	GO:0009805
comp64932_c0_seq2	GO:0005515	GO:0005634	GO:0005737	GO:0009723	GO:0009737	GO:0009845	GO:0009863	GO:0009867	GO:0009939	GO:0010162	GO:0010325	GO:0016787	GO:0042538	GO:0048444
comp65267_c0_seq2	GO:0001708	GO:0003700	GO:0004181	GO:0005576	GO:0005634	GO:0006508	GO:0008270	GO:0010082	GO:0010103	GO:0042127
comp129479_c0_seq1	GO:0005576	GO:0007020	GO:0009505	GO:0009506	GO:0080167
comp65087_c0_seq1	GO:0005509	GO:0009543	GO:0009654	GO:0010207	GO:0016556	GO:0019344	GO:0019898	GO:0030095
comp67191_c0_seq1	GO:0005509	GO:0005544
comp37824_c0_seq1	GO:0005215	GO:0005743	GO:0006839	GO:0009536	GO:0016021	GO:0055085
comp63343_c1_seq1	GO:0005634
comp69939_c0_seq1	GO:0003824	GO:0005576	GO:0005975	GO:0010264	GO:2001070
comp67090_c0_seq1	GO:0005515	GO:0005643	GO:0006997	GO:0016973	GO:0034399
comp48697_c0_seq1	GO:0016772
comp80106_c0_seq1	GO:0000956	GO:0005634	GO:0006487	GO:0009536	GO:0016779	GO:0048573
comp70322_c0_seq5	GO:0000325	GO:0005524	GO:0005774	GO:0005886	GO:0006200	GO:0008559	GO:0010044	GO:0015421	GO:0016021	GO:0035672	GO:0043190
comp51923_c0_seq1	GO:0000226	GO:0000910	GO:0005737	GO:0007021
comp65546_c0_seq1	GO:0005886
comp70691_c1_seq12	GO:0005524	GO:0006468	GO:0008353	GO:0030247
comp69426_c0_seq1	GO:0004044	GO:0005618	GO:0005829	GO:0006189	GO:0006364	GO:0006541	GO:0009113	GO:0009116	GO:0009560	GO:0009570	GO:0009658	GO:0009965	GO:0046872	GO:0051539
comp61242_c0_seq1	GO:0005774	GO:0005886	GO:0006855	GO:0008728	GO:0009414	GO:0009507	GO:0009611	GO:0009620	GO:0009695	GO:0009723	GO:0009733	GO:0009738	GO:0009753	GO:0009835	GO:0015238	GO:0015297	GO:0042538	GO:0048765
comp70314_c1_seq2	GO:0005524	GO:0005634	GO:0005829	GO:0005886	GO:0006094	GO:0006096	GO:0006635	GO:0007292	GO:0008233	GO:0008540	GO:0008568	GO:0009407	GO:0009408	GO:0009651	GO:0009853	GO:0009933	GO:0009965	GO:0010078	GO:0010311	GO:0035266	GO:0042023	GO:0043161	GO:0046686	GO:0048232	GO:0048829	GO:0051510	GO:0051788	GO:0060968	GO:0080129	GO:0090351
comp64845_c0_seq1	GO:0005634	GO:0005886	GO:0009407	GO:0016740
comp60404_c0_seq1	GO:0000166	GO:0003743	GO:0005515	GO:0005634	GO:0005829	GO:0005852	GO:0006413
comp60946_c0_seq1	GO:0005515	GO:0005775	GO:0005776	GO:0006508	GO:0006914	GO:0015031	GO:0016807	GO:0019786
comp35236_c0_seq1	GO:0004672	GO:0005524	GO:0006468	GO:0042594
comp70512_c0_seq1	GO:0009536
comp69077_c0_seq3	GO:0003677	GO:0003682	GO:0003700	GO:0005515	GO:0005634	GO:0006355	GO:0009651	GO:0009737	GO:0009751	GO:0009753	GO:0010063	GO:0010091	GO:0010228	GO:0048629	GO:0048765	GO:2000039
comp70511_c1_seq1	GO:0005524	GO:0005618	GO:0005739	GO:0005774	GO:0005794	GO:0005829	GO:0005886	GO:0006457	GO:0009408	GO:0009615	GO:0009617	GO:0009644	GO:0016567	GO:0031625	GO:0034976	GO:0042542	GO:0046686	GO:0048046
comp65208_c0_seq1	GO:0005739	GO:0009507	GO:0016021
comp86465_c0_seq1	GO:0008535	GO:0016021
comp67368_c0_seq1	GO:0000023	GO:0006364	GO:0009517	GO:0009523	GO:0010027	GO:0010103	GO:0010196	GO:0010207	GO:0016021	GO:0016168	GO:0019252	GO:0019344	GO:0043085	GO:0051738	GO:0080167
comp171019_c0_seq1	GO:0003723	GO:0003964	GO:0004674	GO:0005524	GO:0006278	GO:0006468	GO:0008270	GO:0016874	GO:0046872
comp64109_c0_seq1	GO:0005215	GO:0005739	GO:0005773	GO:0006833	GO:0009414	GO:0009651	GO:0009941	GO:0016021	GO:0046658
comp110567_c0_seq1	GO:0000166	GO:0003723	GO:0005634	GO:0048573
comp195986_c0_seq1	GO:0005739	GO:0008152	GO:0009507	GO:0016853
comp68934_c1_seq1	GO:0005777	GO:0009507	GO:0009611	GO:0009620	GO:0009693	GO:0009695	GO:0009753	GO:0015824	GO:0016787
comp64997_c0_seq1	GO:0003333	GO:0003996	GO:0005313	GO:0005634	GO:0005739	GO:0006826	GO:0010106	GO:0010167	GO:0015180	GO:0015181	GO:0015185	GO:0015189	GO:0015706	GO:0015808	GO:0015809	GO:0015812	GO:0015813	GO:0015819	GO:0016021	GO:0016132	GO:0016740	GO:0048527	GO:0048589	GO:0048765
comp67591_c0_seq1	GO:0006355
comp59242_c0_seq1	GO:0000165	GO:0000166	GO:0002679	GO:0002831	GO:0005507	GO:0005829	GO:0006612	GO:0006635	GO:0006944	GO:0008270	GO:0009409	GO:0009507	GO:0009595	GO:0009697	GO:0009809	GO:0009862	GO:0009867	GO:0010200	GO:0010310	GO:0010337	GO:0010363	GO:0015446	GO:0015700	GO:0016616	GO:0016756	GO:0019684	GO:0031348	GO:0034976	GO:0042344	GO:0042742	GO:0043069	GO:0043900	GO:0046482	GO:0046685	GO:0046686	GO:0046870	GO:0046938	GO:0048037	GO:0050832	GO:0052544	GO:0071992
comp113450_c0_seq1	GO:0004642	GO:0005524	GO:0005739	GO:0006189	GO:0009570	GO:0016740	GO:0055046
comp63107_c0_seq2	GO:0009507
comp70392_c0_seq3	GO:0008762	GO:0050468	GO:0050660	GO:0055114
comp67901_c0_seq2	GO:0003676	GO:0003724	GO:0005524	GO:0005739	GO:0008026	GO:0009507	GO:0009663	GO:0009793	GO:0010497
comp67926_c0_seq8	GO:0005515	GO:0097159	GO:1901363
comp68182_c0_seq1	GO:0003333	GO:0005313	GO:0005886	GO:0015181	GO:0015189	GO:0015326	GO:0015819	GO:0016021	GO:0043091	GO:0051938
comp70666_c1_seq1	GO:0009987
comp36556_c0_seq1	GO:0003779	GO:0005618	GO:0005730	GO:0005819	GO:0005886	GO:0008154	GO:0009507	GO:0009524	GO:0009826	GO:0015629
comp65399_c1_seq1	GO:0000166	GO:0003676	GO:0030529
comp38429_c0_seq1	GO:0005524	GO:0006200	GO:0009793	GO:0009941	GO:0015408
comp217235_c0_seq1	GO:0005739	GO:0009926	GO:0009941	GO:0010224
comp62541_c0_seq1	GO:0000741	GO:0003924	GO:0005509	GO:0005525	GO:0005741	GO:0005829	GO:0006184	GO:0006312	GO:0006325	GO:0006626	GO:0007131	GO:0007264	GO:0009560	GO:0009640	GO:0009737	GO:0009845	GO:0009860	GO:0009909	GO:0009933	GO:0010090	GO:0010162	GO:0010182	GO:0010228	GO:0010638	GO:0016567	GO:0019725	GO:0019915	GO:0030048	GO:0033044	GO:0048825	GO:0050826	GO:0051301	GO:0051604	GO:0051645	GO:0051646	GO:0060151
comp65512_c1_seq2	GO:0004828	GO:0004849	GO:0005524	GO:0005829	GO:0006222	GO:0006434	GO:0009737	GO:0016310	GO:0016773
comp132015_c0_seq1	GO:0003676	GO:0005515	GO:0005524	GO:0005634	GO:0006364	GO:0006606	GO:0008026	GO:0009561	GO:0009791	GO:0090406
comp32938_c0_seq1	GO:0005886	GO:0016023	GO:0030001	GO:0046873	GO:0055085
comp69463_c0_seq2	GO:0005634	GO:0009506	GO:0009507
comp88913_c0_seq1	GO:0005634	GO:0030001	GO:0046872
comp119118_c0_seq1	GO:0005634	GO:0005739	GO:0006400	GO:0008176	GO:0036265
comp71656_c0_seq1	GO:0003723	GO:0003964	GO:0004788	GO:0005524	GO:0005634	GO:0006278	GO:0006298	GO:0006397	GO:0006772	GO:0008380	GO:0009229	GO:0017111	GO:0030529	GO:0030983
comp174225_c0_seq1	GO:0005739	GO:0009506	GO:0046658
comp83959_c0_seq1	GO:0009672	GO:0009926	GO:0016021	GO:0055085
comp64967_c0_seq1	GO:0003700	GO:0005515	GO:0005634	GO:0009651
comp59269_c0_seq1	GO:0003735	GO:0006412	GO:0022625
comp175933_c0_seq1	GO:0005634
comp65013_c0_seq1	GO:0003700	GO:0003723	GO:0005634	GO:0006281	GO:0009508	GO:0009570	GO:0032211	GO:0042162	GO:0045893	GO:0045910	GO:0050832
comp70164_c0_seq1	GO:0004301	GO:0004715	GO:0005777	GO:0005829	GO:0008152
comp38624_c0_seq1	GO:0005773
comp39197_c0_seq1	GO:0005634
comp69598_c0_seq1	GO:0004427	GO:0005739	GO:0005886	GO:0009414	GO:0009651	GO:0009678	GO:0009705	GO:0009926	GO:0009941	GO:0010008	GO:0015992	GO:0016021	GO:0032440	GO:0048366	GO:0055114
comp61208_c0_seq1	GO:0003700	GO:0005634	GO:0006355	GO:0043565	GO:0046982
comp57741_c0_seq1	GO:0004601	GO:0005576	GO:0020037	GO:0042744	GO:0046872	GO:0055114
comp68193_c0_seq1	GO:0009055	GO:0046577	GO:0050660	GO:0055114
comp36646_c0_seq2	GO:0005739	GO:0005886	GO:0006354	GO:0009055	GO:0009522	GO:0009533	GO:0009535	GO:0009773	GO:0016021	GO:0016491	GO:0046872	GO:0051539
comp109386_c0_seq1	GO:0005097	GO:0005737	GO:0030048	GO:0032851	GO:0051645	GO:0051646	GO:0060151
comp62086_c0_seq1	GO:0005634	GO:0016021
comp66347_c1_seq1	GO:0003723	GO:0003913	GO:0003964	GO:0005739	GO:0006278	GO:0006281	GO:0016787	GO:0046983
comp70203_c0_seq2	GO:0003676	GO:0005622	GO:0008270
comp69324_c0_seq1	GO:0005634	GO:0005773	GO:0006508	GO:0008234	GO:0009269	GO:0009651	GO:0042742
comp69442_c0_seq1	GO:0000394	GO:0003743	GO:0005672	GO:0006355	GO:0006367	GO:0006413	GO:0042742
comp75641_c0_seq1	GO:0005634	GO:0010228	GO:0016043	GO:0044763	GO:0044767	GO:0050789
comp65631_c0_seq1	GO:0003935	GO:0007623	GO:0008686	GO:0009231	GO:0009570	GO:0016020	GO:0048767
comp69649_c0_seq1	GO:0006814	GO:0008508	GO:0009220	GO:0009793	GO:0009941	GO:0010020	GO:0042651	GO:0090143
comp179893_c0_seq1	GO:0005739	GO:0005783
comp42959_c0_seq1	GO:0004683	GO:0005524	GO:0006468
comp54822_c0_seq1	GO:0000085	GO:0000166	GO:0005634	GO:0005777	GO:0005829	GO:0005886	GO:0006281	GO:0008641	GO:0009062	GO:0009414	GO:0009640	GO:0009734	GO:0009735	GO:0009793	GO:0009845	GO:0009909	GO:0009933	GO:0009965	GO:0010162	GO:0010182	GO:0010228	GO:0010252	GO:0010388	GO:0010564	GO:0016567	GO:0016571	GO:0016579	GO:0019915	GO:0045893	GO:0050826
comp36003_c0_seq1	GO:0000209	GO:0005634	GO:0006281	GO:0006511	GO:0009536	GO:0009755	GO:0009908	GO:0010100	GO:0010182	GO:0016874	GO:0031625	GO:0048366	GO:0048575	GO:0048825	GO:0080008
comp64066_c0_seq1	GO:0004561	GO:0005773	GO:0008152	GO:0009507	GO:0016023
comp67342_c0_seq1	GO:0003824	GO:0005739
comp63060_c0_seq1	GO:0000085	GO:0000956	GO:0003677	GO:0004386	GO:0005524	GO:0005634	GO:0006259	GO:0006396	GO:0007062	GO:0009408	GO:0009414	GO:0009640	GO:0009651	GO:0010388	GO:0016567	GO:0016571	GO:0016579	GO:0031048	GO:0033044	GO:0045132	GO:0045893
comp52399_c0_seq1	GO:0000271	GO:0005634	GO:0005768	GO:0005774	GO:0005794	GO:0005802	GO:0005886	GO:0008168	GO:0008270	GO:0009825	GO:0009932	GO:0010817	GO:0032259	GO:0043481	GO:0046872	GO:0048767	GO:0071555
comp150311_c0_seq1	GO:0005507	GO:0005829	GO:0015446	GO:0015700	GO:0016756	GO:0042344	GO:0042742	GO:0046685	GO:0046686	GO:0046870	GO:0046938	GO:0052544	GO:0071992	GO:0071994
comp67253_c1_seq1	GO:0006301	GO:0006817	GO:0009640	GO:0016036	GO:0016881	GO:0055062
comp96057_c0_seq1	GO:0005509	GO:0005774	GO:0010029	GO:0010119	GO:0015269	GO:0016021	GO:0030007	GO:0051260	GO:0071805
comp80359_c0_seq1	GO:0010413	GO:0016874	GO:0045492
comp67207_c0_seq1	GO:0003677	GO:0009725	GO:0010468	GO:0018130	GO:0019438	GO:0031326	GO:0044271	GO:0048581	GO:0051171	GO:1901362
comp38115_c0_seq1	GO:0005739	GO:0006499	GO:0006865	GO:0009414	GO:0009507	GO:0009611	GO:0009630	GO:0009723	GO:0009733	GO:0009738	GO:0009753	GO:0010150	GO:0035556	GO:0042538	GO:0042732
comp58181_c0_seq1	GO:0004842	GO:0005524	GO:0005634	GO:0006511	GO:0016579
comp64201_c0_seq1	GO:0009909	GO:0010048	GO:0016571
comp70127_c0_seq2	GO:0005739	GO:0006139	GO:0006464	GO:0009791	GO:0043414	GO:0044763
comp69497_c0_seq1	GO:0000166	GO:0003723	GO:0005739	GO:0009536
comp121071_c0_seq1	GO:0005634	GO:0006364	GO:0009707	GO:0009902	GO:0010027	GO:0010207	GO:0035304	GO:0042793	GO:0045893
comp85116_c0_seq1	GO:0002238	GO:0005737	GO:0006826	GO:0010106	GO:0010167	GO:0015706
comp69763_c0_seq1	GO:0043169
comp33739_c0_seq1	GO:0016021
comp83057_c0_seq1	GO:0005768	GO:0005794	GO:0005802	GO:0005886	GO:0006486	GO:0006944	GO:0016021	GO:0048193
comp41496_c0_seq1	GO:0003735	GO:0005840	GO:0005886	GO:0006412	GO:0006486	GO:0006629	GO:0008963	GO:0015450	GO:0016021
comp68226_c0_seq1	GO:0004674	GO:0005524	GO:0005886	GO:0006468	GO:0048544
comp68162_c0_seq2	GO:0003899	GO:0005634	GO:0006351	GO:0009062	GO:0009507
comp51726_c1_seq1	GO:0005739	GO:0009560	GO:0009793
comp50288_c0_seq1	GO:0005215	GO:0005886	GO:0006857	GO:0009624	GO:0016023
comp69742_c0_seq1	GO:0003677	GO:0003700	GO:0005634	GO:0006355
comp57479_c0_seq1	GO:0005634	GO:0005829	GO:0005886	GO:0006457	GO:0009165	GO:0009644	GO:0010286	GO:0034976	GO:0042542	GO:0046686
comp57438_c0_seq1	GO:0000325	GO:0004221	GO:0005524	GO:0005774	GO:0005886	GO:0006200	GO:0006511	GO:0016021	GO:0032440	GO:0042626	GO:0055085	GO:0055114
comp56324_c0_seq1	GO:0004252	GO:0005739	GO:0006508	GO:0070008
comp69859_c0_seq2	GO:0005515	GO:0005634	GO:0005774
comp62317_c1_seq1	GO:0005794	GO:0005886	GO:0015780	GO:0016021	GO:0016023	GO:0055085
comp70076_c1_seq1	GO:0003677	GO:0003700	GO:0005634	GO:0005886	GO:0042742	GO:0045893
comp57964_c0_seq1	GO:0000166	GO:0005515	GO:0005635	GO:0005737	GO:0005834	GO:0006626	GO:0006635	GO:0043161	GO:0043248	GO:0051788
comp63358_c0_seq2	GO:0004439	GO:0004445	GO:0004519	GO:0004527	GO:0005634	GO:0046854	GO:0046855	GO:0052658	GO:0080008
comp35757_c0_seq1	GO:0005253	GO:0009705	GO:0015743
comp90527_c0_seq1	GO:0000023	GO:0005983	GO:0006470	GO:0008138	GO:0009507	GO:0019252	GO:0043085	GO:0050308	GO:2001070
comp59988_c0_seq1	GO:0016021
comp75003_c0_seq1	GO:0005249	GO:0005634	GO:0006813	GO:0008076	GO:0051260
comp104385_c0_seq1	GO:0005739	GO:0006412	GO:0008168	GO:0032259
comp61622_c0_seq1	GO:0009536
comp72890_c0_seq1	GO:0004672	GO:0005524	GO:0005886	GO:0006468	GO:0016021	GO:0016023	GO:0031348
comp36529_c0_seq1	GO:0009507	GO:0009627	GO:0031347
comp64630_c0_seq1	GO:0005515	GO:0005634	GO:0005829
comp67945_c0_seq1	GO:0005886	GO:0007165	GO:0016023	GO:0016301	GO:0016310
comp61094_c0_seq1	GO:0005524	GO:0006952	GO:0017111	GO:0043531
comp86553_c0_seq1	GO:0002161	GO:0004822	GO:0005524	GO:0005829	GO:0006094	GO:0006096	GO:0006428	GO:0006450	GO:0007010	GO:0009651	GO:0010498	GO:0046686
comp120081_c0_seq1	GO:0005794	GO:0016051	GO:0047262
comp89974_c0_seq1	GO:0005525	GO:0005795	GO:0005798	GO:0005802	GO:0005829	GO:0005886	GO:0007264	GO:0009408	GO:0009855	GO:0009944	GO:0010014	GO:0010075	GO:0015031	GO:0016787
comp67628_c0_seq1	GO:0005634	GO:0006486	GO:0007062	GO:0007129	GO:0007131	GO:0009887	GO:0009888	GO:0010332	GO:0010413	GO:0010638	GO:0016926	GO:0032204	GO:0032504	GO:0042138	GO:0043247	GO:0045132	GO:0045492
comp70188_c0_seq1	GO:0005886
comp63330_c0_seq1	GO:0005634	GO:0005886
comp62680_c0_seq1	GO:0005215	GO:0006810	GO:0007623	GO:0009409	GO:0009414	GO:0009507	GO:0009737	GO:0016020
comp59103_c0_seq1	GO:0000956	GO:0005634	GO:0042631	GO:0042802	GO:0071472
comp65359_c0_seq1	GO:0005524	GO:0005886	GO:0008568	GO:0019538
comp64016_c0_seq1	GO:0000166	GO:0003723	GO:0009651	GO:0046686
comp60420_c0_seq1	GO:0016491
comp36103_c0_seq1	GO:0004722	GO:0006470	GO:0008287	GO:0046872
comp65855_c0_seq1	GO:0000186	GO:0004709	GO:0004713	GO:0005524	GO:0005739	GO:0008219	GO:0009414	GO:0009617	GO:0009620	GO:0009723	GO:0046777
comp43109_c0_seq1	GO:0003700	GO:0005634	GO:0006355	GO:0007155	GO:0008289	GO:0009855	GO:0009880	GO:0009944	GO:0009956	GO:0009965	GO:0010051	GO:0010072	GO:0010075	GO:0010090	GO:0016049	GO:0043565	GO:0045010	GO:0045595	GO:0048439	GO:0048519	GO:0048765	GO:0071555	GO:0080060
comp35632_c1_seq1	GO:0044424
comp69412_c0_seq1	GO:0000166	GO:0004321	GO:0005777	GO:0009695	GO:0009851	GO:0016207	GO:0047077	GO:0055114
comp70193_c1_seq4	GO:0003872	GO:0005524	GO:0005945	GO:0006002	GO:0006094	GO:0006096	GO:0007010	GO:0009507	GO:0010498	GO:0016310
comp99815_c0_seq1	GO:0005488
comp69663_c1_seq2	GO:0003700	GO:0005515	GO:0005634	GO:0005829	GO:0006355	GO:0009416	GO:0009722	GO:0043565	GO:0048513	GO:0071345
comp187060_c0_seq1	GO:0000293	GO:0005739	GO:0005886	GO:0009617	GO:0015688	GO:0016021	GO:0016174	GO:0033215	GO:0033216	GO:0055114
comp64122_c0_seq1	GO:0005783	GO:0005794	GO:0016020
comp63197_c0_seq1	GO:0005634	GO:0010228	GO:0016926	GO:0050665
comp69439_c0_seq2	GO:0000023	GO:0006098	GO:0007568	GO:0009535	GO:0009941	GO:0019252	GO:0043085
comp109822_c0_seq1	GO:0005634	GO:0009693	GO:0009827	GO:0009860	GO:0016491	GO:0048354	GO:0050660	GO:0055114
comp52126_c0_seq1	GO:0003677	GO:0003700	GO:0005634	GO:0006355	GO:0009725	GO:0016491	GO:0044710	GO:0046983	GO:1901700
comp43087_c0_seq1	GO:0005886
comp67531_c0_seq1	GO:0005471	GO:0005507	GO:0005515	GO:0005618	GO:0005730	GO:0005743	GO:0005774	GO:0005886	GO:0006094	GO:0006612	GO:0006888	GO:0006944	GO:0007010	GO:0009941	GO:0010363	GO:0010498	GO:0015696	GO:0015802	GO:0015865	GO:0016021	GO:0043069	GO:0043090	GO:0043269	GO:0055085
comp57789_c0_seq1	GO:0010181	GO:0016491	GO:0055114
comp61831_c0_seq2	GO:0004722	GO:0008152	GO:0009536	GO:0009627	GO:0016747	GO:0031348	GO:0046872
comp36125_c1_seq1	GO:0004674	GO:0004715	GO:0005524	GO:0006468	GO:0016597
comp53813_c0_seq1	GO:0005739	GO:0009507
comp66865_c0_seq1	GO:0005506	GO:0005739	GO:0006412	GO:0008463	GO:0009570	GO:0010027	GO:0019288	GO:0042586
comp36617_c0_seq1	GO:0000165	GO:0002831	GO:0005515	GO:0005886	GO:0006098	GO:0006364	GO:0006612	GO:0008121	GO:0009409	GO:0009496	GO:0009512	GO:0009535	GO:0009595	GO:0009657	GO:0009697	GO:0009767	GO:0009862	GO:0009867	GO:0009941	GO:0010196	GO:0010200	GO:0010207	GO:0010310	GO:0010363	GO:0016021	GO:0031348	GO:0042742	GO:0043900	GO:0045158	GO:0046028	GO:0046872	GO:0050832	GO:0051537	GO:0080167
comp99280_c0_seq1	GO:0004650	GO:0005576	GO:0005773	GO:0005975	GO:0016023	GO:0047911
comp38996_c0_seq1	GO:0005509	GO:0009507
comp70633_c0_seq5	GO:0005506	GO:0009055	GO:0020037	GO:0033772	GO:0055114
comp121151_c0_seq1	GO:0005886	GO:0008271	GO:0008272	GO:0009970	GO:0016021	GO:0055085	GO:0080160
comp67467_c0_seq1	GO:0004601	GO:0005576	GO:0009507	GO:0010264	GO:0051920	GO:0055114
comp52758_c0_seq1	GO:0001510	GO:0005634	GO:0006606	GO:0006626	GO:0032440	GO:0055114
comp139278_c0_seq1	GO:0019745	GO:0042299	GO:0042300
comp37281_c0_seq1	GO:0008152	GO:0016620
comp56646_c0_seq1	GO:0004674	GO:0005524	GO:0005634	GO:0006468
comp32312_c0_seq1	GO:0006612	GO:0008152	GO:0009863	GO:0009867	GO:0010363	GO:0015020	GO:0030968	GO:0047213	GO:0050403	GO:0050502
comp60121_c1_seq1	GO:0004177	GO:0005634	GO:0005737	GO:0006508
comp58510_c0_seq1	GO:0001558	GO:0005634	GO:0005886	GO:0007346	GO:0008283	GO:0009507	GO:0009579	GO:0009790	GO:0009860	GO:0010252	GO:0040014	GO:0042742	GO:0046686	GO:0048046	GO:0048527	GO:0048768	GO:0090406
comp89285_c0_seq1	GO:0005794	GO:0016051	GO:0030048	GO:0047262	GO:0090406
comp61469_c0_seq1	GO:0004715	GO:0005524	GO:0005886	GO:0006468	GO:0006612	GO:0006944	GO:0009627	GO:0009693	GO:0009697	GO:0010363	GO:0043069
comp48608_c0_seq1	GO:0003824	GO:0005768	GO:0005794	GO:0005802	GO:0016020
comp61701_c1_seq1	GO:0000278	GO:0004930	GO:0005515	GO:0005774	GO:0005794	GO:0005886	GO:0006571	GO:0007186	GO:0007202	GO:0009094	GO:0009735	GO:0009742	GO:0009785	GO:0009788	GO:0009845	GO:0009908	GO:0009939	GO:0010231	GO:0010244	GO:0016021	GO:0030552	GO:0032960	GO:0044214
comp67238_c0_seq1	GO:0005515	GO:0005634	GO:0009555	GO:0009620	GO:0009628	GO:0009863	GO:0009867	GO:0009908	GO:0031347	GO:0033554	GO:0035556	GO:0042742	GO:0043067	GO:0045087	GO:0048519
comp58624_c1_seq1	GO:0005524	GO:0005886	GO:0009693	GO:0016887
comp60273_c1_seq1	GO:0005576	GO:0008270	GO:0016740	GO:0046872
comp70503_c0_seq1	GO:0016491	GO:0046872
comp68268_c0_seq1	GO:0005515	GO:0005654	GO:0005730	GO:0005737	GO:0006396	GO:0010091	GO:0010224	GO:0010628	GO:0042023
comp35815_c0_seq1	GO:0004697	GO:0005524	GO:0005634	GO:0005829	GO:0005886	GO:0006468	GO:0009524
comp67929_c0_seq1	GO:0016301
comp87643_c0_seq1	GO:0005634	GO:0008270	GO:0046872
comp62994_c0_seq1	GO:0016772
comp32819_c0_seq1	GO:0000302	GO:0004854	GO:0004855	GO:0005506	GO:0005829	GO:0006145	GO:0008762	GO:0009055	GO:0009414	GO:0042554	GO:0046110	GO:0050660	GO:0051537	GO:0055114
comp68982_c0_seq1	GO:0003824	GO:0008152	GO:0009507
comp69277_c0_seq1	GO:0004190	GO:0005576	GO:0005794	GO:0006508	GO:0009416	GO:0016126	GO:0033591	GO:0052541	GO:0052546
comp79842_c0_seq1	GO:0000226	GO:0000911	GO:0005829	GO:0007155	GO:0010090	GO:0016020	GO:0045010
comp145563_c0_seq1	GO:0005634	GO:0009165	GO:0042254
comp65027_c0_seq1	GO:0008430	GO:0016023
comp70548_c1_seq4	GO:0003743	GO:0005515	GO:0005634	GO:0005829	GO:0005852	GO:0006413
comp94026_c0_seq1	GO:0005524	GO:0005634	GO:0017111
comp37028_c0_seq2	GO:0001104	GO:0005515	GO:0006357	GO:0016592
comp192965_c0_seq1	GO:0005739	GO:0006891	GO:0006944	GO:0016021	GO:0016746
comp224197_c0_seq1	GO:0005739	GO:0006814	GO:0008508	GO:0016020
comp67944_c0_seq1	GO:0008839	GO:0009089	GO:0009570	GO:0055114	GO:0070402
comp35548_c0_seq1	GO:0005634	GO:0016021	GO:0016429	GO:0030488	GO:0031515
comp101426_c0_seq1	GO:0003677	GO:0005886
comp61881_c0_seq1	GO:0000166	GO:0003723	GO:0003964	GO:0005634	GO:0005739	GO:0006278	GO:0009507
comp65614_c1_seq1	GO:0044464
comp68058_c0_seq4	GO:0005634	GO:0006950	GO:0008152	GO:0009535	GO:0009628	GO:0009941	GO:0009987	GO:0016740
comp57413_c0_seq1	GO:0003002	GO:0003777	GO:0005524	GO:0005795	GO:0005874	GO:0005875	GO:0005886	GO:0007018	GO:0007155	GO:0010014	GO:0010090	GO:0010228	GO:0016049	GO:0016926	GO:0022402	GO:0033044	GO:0045010	GO:0045595	GO:0048449	GO:0048589	GO:0048765	GO:0050665	GO:0071555
comp69004_c0_seq1	GO:0005774	GO:0005794	GO:0005886	GO:0009506
comp96858_c0_seq1	GO:0000166	GO:0005634	GO:0005829	GO:0009506
comp95263_c0_seq1	GO:0004325	GO:0005739	GO:0006783	GO:0006979	GO:0009507
comp124687_c0_seq1	GO:0003677	GO:0005524	GO:0005774	GO:0005886	GO:0006200	GO:0006487	GO:0015171	GO:0015408	GO:0015419	GO:0016021
comp60918_c0_seq1	GO:0008270	GO:0016020	GO:0016874	GO:0046872
comp90658_c0_seq1	GO:0005794	GO:0005886	GO:0006812	GO:0008324	GO:0009624	GO:0015562	GO:0016021	GO:0055085
comp70137_c0_seq1	GO:0004725	GO:0009570	GO:0035335
comp70498_c0_seq4	GO:0004497	GO:0005506	GO:0005774	GO:0005783	GO:0005794	GO:0005886	GO:0006661	GO:0009055	GO:0009507	GO:0016192	GO:0016705	GO:0020037	GO:0055114
comp99374_c0_seq1	GO:0003723	GO:0006355	GO:0006399	GO:0008649	GO:0009536	GO:0009658	GO:0031167	GO:0045036
comp61101_c0_seq2	GO:0005634	GO:0009941
comp36585_c0_seq1	GO:0004842	GO:0005524	GO:0005634	GO:0009737	GO:0016567	GO:0016579	GO:0016925	GO:0019789
comp68264_c0_seq1	GO:0006098	GO:0006364	GO:0009507	GO:0009637	GO:0009644	GO:0009744	GO:0009765	GO:0010114	GO:0010155	GO:0010218	GO:0016020	GO:0016168	GO:0019288	GO:0019761	GO:0030003	GO:0030076	GO:0070838
comp70417_c0_seq2	GO:0005829	GO:0006499	GO:0006886	GO:0009506	GO:0016192	GO:0030131	GO:0030663
comp38435_c1_seq1	GO:0006355	GO:0009735
comp66223_c0_seq1	GO:0004817	GO:0005524	GO:0005739	GO:0005829	GO:0006423	GO:0009507	GO:0046686
comp38581_c0_seq1	GO:0008152	GO:0016791
comp70526_c0_seq4	GO:0005739
comp68392_c0_seq1	GO:0004316	GO:0005507	GO:0006633	GO:0009570	GO:0009941	GO:0051287	GO:0055114
comp62248_c1_seq1	GO:0003992	GO:0005739	GO:0005774	GO:0005794	GO:0005829	GO:0005886	GO:0005985	GO:0006020	GO:0006540	GO:0006541	GO:0006635	GO:0006816	GO:0006979	GO:0007030	GO:0008270	GO:0009407	GO:0009450	GO:0009507	GO:0009651	GO:0009860	GO:0009865	GO:0010154	GO:0010183	GO:0019484	GO:0022621	GO:0030170	GO:0034387	GO:0043161	GO:0046686	GO:0048364	GO:0050897	GO:0051788	GO:0080129
comp71212_c0_seq1	GO:0003723	GO:0003735	GO:0005840	GO:0006412	GO:0009570	GO:0009793	GO:0009941	GO:0010027	GO:0010103	GO:0010228	GO:0010267	GO:0016020	GO:0016226	GO:0019288	GO:0035196	GO:0042254	GO:0048481	GO:0051607
comp38861_c0_seq1	GO:0004861	GO:0005634	GO:0007050	GO:0016301	GO:0016310
comp104854_c0_seq1	GO:0009718	GO:0035251
comp37036_c0_seq1	GO:0000166	GO:0005634	GO:0016925	GO:0019948
comp36735_c0_seq1	GO:0004127	GO:0004849	GO:0005524	GO:0005634	GO:0005829	GO:0006222	GO:0009041	GO:0044209	GO:0046899	GO:0046939	GO:0048046
comp66954_c0_seq1	GO:0000287	GO:0000932	GO:0003729	GO:0005634	GO:0006635	GO:0010072	GO:0016441	GO:0016558	GO:0030145	GO:0031087	GO:0042803	GO:0050072
comp68290_c0_seq1	GO:0003849	GO:0009073	GO:0009423	GO:0009507	GO:0016020	GO:0016829	GO:0033587
comp53438_c0_seq1	GO:0005886	GO:0006855	GO:0009835	GO:0015238	GO:0015297
comp64754_c0_seq1	GO:0000165	GO:0002831	GO:0003959	GO:0004324	GO:0005515	GO:0005829	GO:0006098	GO:0006364	GO:0006612	GO:0008266	GO:0009409	GO:0009535	GO:0009570	GO:0009595	GO:0009657	GO:0009697	GO:0009773	GO:0009817	GO:0009853	GO:0009862	GO:0009867	GO:0010103	GO:0010200	GO:0010207	GO:0010310	GO:0010363	GO:0019761	GO:0031348	GO:0042742	GO:0043900	GO:0048046	GO:0050660	GO:0050661
comp53287_c0_seq1	GO:0005794	GO:0008270	GO:0009833	GO:0016021	GO:0016760	GO:0030244	GO:0046872
comp68145_c0_seq1	GO:0004784	GO:0005524	GO:0006826	GO:0009396	GO:0010106	GO:0010167	GO:0015706	GO:0016023	GO:0030145	GO:0030272	GO:0045735	GO:0048046	GO:0055114
comp66375_c0_seq1	GO:0000166	GO:0009807	GO:0047526	GO:0055114
comp99318_c0_seq1	GO:0003723	GO:0005524	GO:0005634	GO:0005739	GO:0008026
comp66816_c1_seq1	GO:0005739	GO:0009706
comp58567_c0_seq1	GO:0004672	GO:0009860	GO:0016310	GO:0016324	GO:0090404
comp87466_c0_seq1	GO:0005794	GO:0016051	GO:0047262
comp73779_c0_seq1	GO:0003677	GO:0003700	GO:0005634	GO:0006355	GO:0009718	GO:0009744	GO:0010224	GO:0046983
comp32281_c0_seq1	GO:0000015	GO:0000287	GO:0004634	GO:0005634	GO:0006096
comp180534_c0_seq1	GO:0005829	GO:0016020
comp36439_c0_seq2	GO:0003700	GO:0005737	GO:0006355
comp59649_c0_seq1	GO:0005829	GO:0005886	GO:0008152	GO:0008967
comp70327_c0_seq2	GO:0003700	GO:0005516	GO:0005634	GO:0006355	GO:0006857	GO:0009409	GO:0009410	GO:0009862	GO:0010043	GO:0010167	GO:0010260	GO:0015706	GO:0030968	GO:0042742	GO:0043565
comp69133_c1_seq5	GO:0005783	GO:0005886	GO:0008430	GO:0009507	GO:0045454
comp36514_c0_seq1	GO:0003723	GO:0003964	GO:0006278	GO:0006486	GO:0009507
comp62704_c0_seq1	GO:0009507
comp64721_c0_seq1	GO:0004185	GO:0005576	GO:0005773	GO:0005777	GO:0005789	GO:0005829	GO:0006508	GO:0016023
comp62619_c0_seq1	GO:0005097	GO:0005622	GO:0032851
comp64797_c0_seq1	GO:0005618	GO:0005741	GO:0005774	GO:0005886	GO:0006096	GO:0008308	GO:0009060	GO:0009617	GO:0009941	GO:0015288	GO:0044070	GO:0046686	GO:0046930	GO:0055085
comp63013_c0_seq1	GO:0005634	GO:0005829	GO:0005886
comp70494_c0_seq1	GO:0005737	GO:0006499	GO:0006865	GO:0010200
comp69608_c1_seq1	GO:0003999	GO:0005794	GO:0005829	GO:0005886	GO:0006168	GO:0009116	GO:0015114
comp70221_c0_seq3	GO:0000165	GO:0004674	GO:0004715	GO:0005524	GO:0005886	GO:0006468	GO:0006499	GO:0006612	GO:0009409	GO:0009611	GO:0009625	GO:0009697	GO:0009738	GO:0009862	GO:0009867	GO:0009963	GO:0010363	GO:0016036	GO:0019375	GO:0030968	GO:0031348	GO:0042538	GO:0042631	GO:0042742	GO:0043069	GO:0050832
comp38508_c0_seq1	GO:0000303	GO:0004674	GO:0005524	GO:0005794	GO:0006468	GO:0006635	GO:0006869	GO:0006891	GO:0008219	GO:0009555	GO:0009630	GO:0009846	GO:0009863	GO:0009873	GO:0010351	GO:0016558	GO:0044265	GO:0048573	GO:0080008
comp57405_c0_seq1	GO:0000186	GO:0004709	GO:0004713	GO:0005524	GO:0005634	GO:0005737	GO:0005886	GO:0006979	GO:0009626
comp69363_c0_seq1	GO:0003723	GO:0003735	GO:0005730	GO:0005886	GO:0006412	GO:0009955	GO:0022625	GO:0048569
comp62482_c0_seq1	GO:0044424	GO:0097159	GO:1901363
comp70595_c0_seq2	GO:0003735	GO:0005618	GO:0005730	GO:0005886	GO:0006412	GO:0009507	GO:0022626
comp49263_c0_seq1	GO:0000166	GO:0001510	GO:0003824	GO:0005730	GO:0006364	GO:0006406	GO:0006606	GO:0007062	GO:0009640	GO:0009845	GO:0009880	GO:0009909	GO:0010072	GO:0010162	GO:0010182	GO:0010228	GO:0010564	GO:0016567	GO:0019915	GO:0032040	GO:0045595	GO:0048366	GO:0048825	GO:0050826	GO:0051301
comp65362_c0_seq2	GO:0005634	GO:0008270	GO:0035064	GO:0046872
comp84397_c0_seq1	GO:0001510	GO:0003676	GO:0005737	GO:0008168	GO:0019243
comp68857_c0_seq1	GO:0009507	GO:0009627	GO:0031347
comp59768_c0_seq2	GO:0003952	GO:0005524	GO:0005829	GO:0009435	GO:0016810	GO:0046686
comp36736_c0_seq1	GO:0003743	GO:0006413
comp75777_c0_seq1	GO:0005576	GO:0005773	GO:0006541	GO:0006833	GO:0009611	GO:0009651	GO:0009750	GO:0009805	GO:0034722	GO:0046686	GO:0046900
comp60926_c1_seq1	GO:0005507	GO:0005543	GO:0005794	GO:0005829	GO:0006346	GO:0007267	GO:0008060	GO:0008270	GO:0009089	GO:0009570	GO:0009616	GO:0009693	GO:0009855	GO:0009862	GO:0009965	GO:0010014	GO:0010050	GO:0010051	GO:0010073	GO:0010267	GO:0010285	GO:0019904	GO:0031048	GO:0032312	GO:0035196	GO:0048439	GO:0051567
comp65638_c1_seq1	GO:0009626	GO:0042742
comp67933_c1_seq1	GO:0016740	GO:0016787	GO:0016884
comp37079_c1_seq1	GO:0005576	GO:0005634	GO:0009507	GO:0010027	GO:0016209	GO:0016491	GO:0055114
comp68949_c0_seq1	GO:0003824	GO:0043169
comp47713_c0_seq1	GO:0001666	GO:0009723	GO:0016021
comp41428_c0_seq1	GO:0005634
comp61117_c0_seq1	GO:0003676	GO:0006950	GO:0008270
comp69712_c1_seq1	GO:0004674	GO:0004713	GO:0005524	GO:0005886	GO:0006468	GO:0006855	GO:0008081	GO:0008728	GO:0008893	GO:0009414	GO:0009507	GO:0009611	GO:0009620	GO:0009695	GO:0009723	GO:0009733	GO:0009738	GO:0009753	GO:0015238	GO:0015297	GO:0015969	GO:0042538	GO:0046872	GO:0048765
comp46800_c0_seq1	GO:0006508	GO:0006623	GO:0016192
comp64503_c0_seq1	GO:0003682	GO:0003700	GO:0005634	GO:0006355	GO:0006950	GO:0007389	GO:0044767	GO:0048507
comp60946_c1_seq1	GO:0000775	GO:0005515	GO:0005634	GO:0005775	GO:0005776	GO:0006508	GO:0006914	GO:0007067	GO:0009507	GO:0015031	GO:0016807	GO:0019786
comp69642_c1_seq2	GO:0005634
comp36448_c1_seq1	GO:0003735	GO:0005634	GO:0005886	GO:0006414	GO:0022626
comp65193_c0_seq1	GO:0000413	GO:0003755	GO:0005737	GO:0006457	GO:0006979
comp63704_c0_seq1	GO:0009570	GO:0015979
comp60960_c1_seq1	GO:0005773
comp68533_c0_seq1	GO:0030003	GO:0070838
comp58540_c0_seq1	GO:0044237	GO:0044238	GO:0071704
comp66603_c0_seq1	GO:0008661	GO:0009228	GO:0009536	GO:0016114	GO:0046872	GO:0052865
comp69952_c0_seq4	GO:0004311	GO:0005515	GO:0008299	GO:0009507	GO:0032440	GO:0051501	GO:0055114
comp59930_c0_seq1	GO:0003987	GO:0005739	GO:0005829	GO:0008152	GO:0016023
comp38886_c0_seq1	GO:0005634	GO:0005829	GO:0006312	GO:0006400	GO:0006979	GO:0008284	GO:0009560	GO:0009787	GO:0009965	GO:0010928	GO:0016301	GO:0016310	GO:0031538	GO:0032784	GO:0033588	GO:0035265	GO:0048530	GO:0080178	GO:2000024
comp70694_c0_seq2	GO:0005886	GO:0009941	GO:0046686	GO:0050236	GO:0055114
comp68309_c1_seq1	GO:0005215	GO:0005507	GO:0005618	GO:0005730	GO:0005743	GO:0005773	GO:0005886	GO:0009941	GO:0015865	GO:0016021	GO:0055085
comp57489_c0_seq3	GO:0006807	GO:0009507	GO:0016491	GO:0036361	GO:0044710	GO:0046872
comp67267_c0_seq1	GO:0006098	GO:0009055	GO:0009535	GO:0009773	GO:0010598	GO:0019252	GO:0019288	GO:0019761	GO:0030003	GO:0046872	GO:0051536	GO:0070838
comp74871_c0_seq1	GO:0004842	GO:0005515	GO:0005789	GO:0006970	GO:0009409	GO:0009414	GO:0009611	GO:0009723	GO:0016567	GO:0043161	GO:0043169
comp59133_c0_seq1	GO:0003995	GO:0003997	GO:0005739	GO:0005777	GO:0005829	GO:0006623	GO:0006635	GO:0007030	GO:0007033	GO:0009793	GO:0016192	GO:0016558	GO:0044265	GO:0046459	GO:0050660
comp113971_c0_seq1	GO:0004872	GO:0005515	GO:0005634	GO:0009738
comp65451_c0_seq1	GO:0003677	GO:0006310	GO:0009055	GO:0009536	GO:0022900
comp65328_c0_seq1	GO:0000166	GO:0003676
comp89135_c0_seq1	GO:0004185	GO:0005576	GO:0006508	GO:0009627	GO:0016023	GO:0034976
comp67178_c0_seq2	GO:0005739	GO:0005774	GO:0005886	GO:0006096	GO:0006301	GO:0009060	GO:0009507	GO:0046686
comp60061_c0_seq1	GO:0005886
comp68198_c0_seq3	GO:0016772
comp65961_c0_seq1	GO:0000023	GO:0000272	GO:0003677	GO:0005515	GO:0005634	GO:0006098	GO:0006655	GO:0009535	GO:0009664	GO:0009902	GO:0010027	GO:0010075	GO:0016491	GO:0019252	GO:0019288	GO:0019760	GO:0034660	GO:0042646
comp70556_c0_seq2	GO:0005509	GO:0005768	GO:0005802	GO:0005887	GO:0006623	GO:0009627	GO:0009697	GO:0009744	GO:0009749	GO:0009750	GO:0010167	GO:0015706	GO:0016023	GO:0017119	GO:0034976
comp64332_c0_seq1	GO:0005730
comp66123_c0_seq1	GO:0005634	GO:0005739	GO:0009644	GO:0042542
comp69920_c1_seq2	GO:0004332	GO:0005739	GO:0006096	GO:0006098	GO:0006979	GO:0009534	GO:0009651	GO:0010287	GO:0046686
comp36598_c0_seq1	GO:0003723	GO:0003735	GO:0005840	GO:0006098	GO:0006364	GO:0006412	GO:0009570	GO:0009773	GO:0009793	GO:0009902	GO:0009941	GO:0010027	GO:0010207	GO:0015995	GO:0019288
comp59093_c0_seq1	GO:0009535
comp70809_c0_seq1	GO:0003677	GO:0005507	GO:0005525	GO:0005634	GO:0005739	GO:0005773	GO:0005798	GO:0005886	GO:0006355	GO:0007264	GO:0009536	GO:0009734	GO:0015031	GO:0016192	GO:0016787	GO:0046686	GO:0046983
comp62655_c0_seq2	GO:0000188	GO:0005516	GO:0005634	GO:0005886	GO:0006470	GO:0006661	GO:0008138	GO:0009507	GO:0009611	GO:0010193	GO:0016301	GO:0033549	GO:0034605	GO:0070417	GO:0071472
comp65557_c0_seq1	GO:0000166	GO:0005739	GO:0017111	GO:0019538
comp69037_c0_seq2	GO:0004674	GO:0005524	GO:0006468	GO:0030247	GO:0048544
comp99742_c0_seq1	GO:0005634	GO:0005768	GO:0005794	GO:0005802	GO:0008168	GO:0032259
comp68968_c0_seq1	GO:0003677	GO:0003700	GO:0005525	GO:0005634	GO:0005794	GO:0005829	GO:0006007	GO:0006306	GO:0006346	GO:0006499	GO:0007264	GO:0007267	GO:0009616	GO:0009734	GO:0010150	GO:0010267	GO:0016004	GO:0035196	GO:0046686	GO:0046983
comp69648_c0_seq1	GO:0000312	GO:0003735	GO:0006412	GO:0009570	GO:0009941	GO:0016020	GO:0019843	GO:0022627
comp67612_c0_seq2	GO:0003677	GO:0003682	GO:0010090	GO:0010468	GO:0048354
comp65168_c1_seq1	GO:0004674	GO:0004715	GO:0005524	GO:0006468	GO:0009555
comp63520_c0_seq1	GO:0000413	GO:0003735	GO:0003755	GO:0005515	GO:0005634	GO:0005783	GO:0005829	GO:0005840	GO:0005886	GO:0006094	GO:0006096	GO:0006412	GO:0006457	GO:0006511	GO:0006833	GO:0006972	GO:0007030	GO:0009266	GO:0009506	GO:0009651	GO:0009853	GO:0019843	GO:0046686	GO:0051726	GO:0051788	GO:0080129
comp120902_c0_seq1	GO:0003676	GO:0005634	GO:0005732	GO:0010228
comp65076_c0_seq1	GO:0003700	GO:0005634	GO:0010158
comp64850_c0_seq1	GO:0004594	GO:0005515	GO:0005524	GO:0005829	GO:0006487	GO:0015937	GO:0016310
comp63142_c0_seq1	GO:0005739	GO:0008661	GO:0016114
comp69376_c0_seq2	GO:0005886	GO:0006995	GO:0015204	GO:0015370	GO:0016021	GO:0035725	GO:0071918
comp67497_c0_seq1	GO:0000085	GO:0003676	GO:0004824	GO:0005524	GO:0005829	GO:0006430	GO:0009165	GO:0009506	GO:0009640	GO:0010388
comp129413_c0_seq1	GO:0009987
comp38943_c0_seq1	GO:0016021	GO:0031969
comp86193_c0_seq1	GO:0005515	GO:0005635	GO:0005730	GO:0006406	GO:0006606	GO:0009220	GO:0009507
comp155270_c0_seq1	GO:0004601	GO:0005618	GO:0016023	GO:0020037	GO:0042744	GO:0046872	GO:0048046	GO:0055114
comp189295_c0_seq1	GO:0003723	GO:0003964	GO:0005743	GO:0005886	GO:0006278	GO:0006397	GO:0008137	GO:0016021	GO:0022900	GO:0048038	GO:0070469
comp88255_c0_seq1	GO:0001708	GO:0008270	GO:0009880	GO:0046983	GO:0090421
comp70033_c0_seq1	GO:0004827	GO:0005524	GO:0005739	GO:0006433	GO:0009553	GO:0009570	GO:0009658	GO:0009793	GO:0010027	GO:0010109	GO:0010228	GO:0016226	GO:0048481
comp184913_c0_seq1	GO:0004338	GO:0004812	GO:0005524	GO:0005886	GO:0005975	GO:0009505	GO:0016023
comp70259_c0_seq2	GO:0043231	GO:0044444
comp35068_c0_seq1	GO:0005634	GO:0006355	GO:0006417	GO:0009536	GO:0009734	GO:0046983
comp89153_c0_seq1	GO:0004326	GO:0005524	GO:0005759	GO:0006730	GO:0009853	GO:0046901	GO:0090351
comp49156_c0_seq2	GO:0000166	GO:0005783	GO:0006626	GO:0016023	GO:0043161	GO:0043248	GO:0051788
comp83996_c0_seq1	GO:0005886	GO:0009705	GO:0015112	GO:0015706	GO:0016021	GO:0055085
comp70632_c0_seq1	GO:0000210	GO:0009626	GO:0009651	GO:0009870	GO:0010193	GO:0017110	GO:0035529	GO:0042742	GO:0042803	GO:0047631	GO:0051287	GO:0070212	GO:0080151
comp38810_c0_seq1	GO:0005634
comp62324_c0_seq1	GO:0005484	GO:0005634	GO:0005783	GO:0005886	GO:0006612	GO:0006944	GO:0008565	GO:0016021	GO:0016192
comp57402_c0_seq1	GO:0003677	GO:0003700	GO:0005634	GO:0006355	GO:0010048	GO:0043481	GO:0046983	GO:0048440	GO:0048510
comp69780_c1_seq1	GO:0009737	GO:0044238	GO:0044249	GO:0044260	GO:1901576
comp67789_c0_seq1	GO:0005739	GO:0006979	GO:0009533	GO:0009535	GO:0010027	GO:0015979	GO:0016688	GO:0020037	GO:0055114
comp64158_c0_seq1	GO:0009791	GO:0010467	GO:0016070	GO:0034645	GO:0043229	GO:0048608	GO:0050789	GO:1901362
comp64402_c0_seq1	GO:0000103	GO:0004020	GO:0005524	GO:0009507	GO:0010439	GO:0016310	GO:0032440	GO:0048232	GO:0055114	GO:0070814
comp69444_c0_seq3	GO:0004674	GO:0004713	GO:0005215	GO:0005524	GO:0005783	GO:0005886	GO:0006468	GO:0006810	GO:0006979	GO:0009506	GO:0009788	GO:0034484	GO:0046685	GO:0047268	GO:0047274	GO:0052692	GO:0080167
comp32536_c0_seq1	GO:0008270	GO:0016567	GO:0016740	GO:0016874	GO:0046872
comp68782_c3_seq1	GO:0005634	GO:0008270	GO:0016874	GO:0046872
comp66376_c0_seq3	GO:0003676	GO:0005524	GO:0005730	GO:0005777	GO:0005886	GO:0008026	GO:0009507
comp61545_c0_seq1	GO:0005739	GO:0005794	GO:0005829	GO:0006887	GO:0006944	GO:0048193	GO:0048278
comp70379_c1_seq1	GO:0005829	GO:0006457	GO:0009408	GO:0009506	GO:0009644	GO:0016020	GO:0034976	GO:0042542
comp59104_c0_seq1	GO:0004340	GO:0005515	GO:0005524	GO:0006096	GO:0008865	GO:0009409	GO:0009536	GO:0009651	GO:0016310	GO:0031307	GO:0080147
comp104016_c0_seq1	GO:0000151	GO:0004842	GO:0016567	GO:0032491
comp81578_c0_seq1	GO:0004571	GO:0005509	GO:0006487	GO:0007346	GO:0016020
comp61670_c0_seq1	GO:0005794	GO:0010051	GO:0010154	GO:0010417	GO:0015018	GO:0016020	GO:0042285	GO:0048367
comp97577_c0_seq1	GO:0003677
comp94235_c0_seq1	GO:0004221	GO:0004672	GO:0004843	GO:0005524	GO:0005829	GO:0006468	GO:0006511	GO:0008242	GO:0008270	GO:0009793	GO:0016579	GO:0046872	GO:0048767
comp77170_c0_seq1	GO:0005198	GO:0005783	GO:0005886	GO:0006612	GO:0009963	GO:0010363
comp64843_c0_seq1	GO:0009507
comp38565_c0_seq1	GO:0005886	GO:0043231
comp37212_c0_seq1	GO:0003677	GO:0005634	GO:0006261	GO:0006355	GO:0008270	GO:0046872
comp70072_c1_seq1	GO:0000902	GO:0003677	GO:0003700	GO:0005634	GO:0006355	GO:0009414	GO:0009873	GO:0010017	GO:0016049	GO:0048193	GO:0071472
comp38213_c0_seq1	GO:0000394	GO:0003677	GO:0003899	GO:0005515	GO:0005665	GO:0005773	GO:0006306	GO:0006366	GO:0009506	GO:0009507	GO:0010228	GO:0016926	GO:0031047	GO:0033009	GO:0050665
comp70167_c0_seq1	GO:0005354	GO:0005355	GO:0005365	GO:0005886	GO:0015148	GO:0015168	GO:0015575	GO:0015576	GO:0015591	GO:0015752	GO:0015753	GO:0015757	GO:0015758	GO:0015793	GO:0015795	GO:0015797	GO:0015798	GO:0016021	GO:0032440	GO:0055085	GO:0055114
comp69229_c0_seq1	GO:0004842	GO:0005886	GO:0008270	GO:0009536	GO:0009611	GO:0009690	GO:0009867	GO:0042742	GO:0046872
comp74900_c0_seq1	GO:0009734	GO:0043231
comp69670_c0_seq1	GO:0006662	GO:0006833	GO:0008047	GO:0009055	GO:0009534	GO:0009570	GO:0009651	GO:0009750	GO:0015035	GO:0016671	GO:0022900	GO:0043085	GO:0045454
comp146107_c0_seq1	GO:0005634
comp67642_c0_seq3	GO:0005634	GO:0009409	GO:0009505	GO:0009734	GO:0010103	GO:0019684	GO:0030003	GO:0030145	GO:0031012	GO:0042742	GO:0045735	GO:0048046	GO:0050162	GO:0070838
comp67643_c1_seq1	GO:0000166	GO:0009536	GO:0016719	GO:0055114
comp66934_c0_seq8	GO:0005506	GO:0005515	GO:0006354	GO:0009523	GO:0009535	GO:0009635	GO:0009772	GO:0010207	GO:0010287	GO:0016021	GO:0016168	GO:0016491	GO:0030076	GO:0045156
comp62512_c1_seq1	GO:0005488	GO:0009266	GO:0009414	GO:0009755	GO:0010565	GO:0016874	GO:0032502	GO:0040007	GO:0043436	GO:0045088	GO:0048519	GO:0051707	GO:1901701
comp73568_c0_seq1	GO:0005829	GO:0005886	GO:0006508	GO:0008236
comp66738_c0_seq1	GO:0005739	GO:0009528	GO:0015120	GO:0015121	GO:0015713	GO:0015714	GO:0016021	GO:0031969
comp37820_c0_seq1	GO:0005739	GO:0005886	GO:0006855	GO:0009624	GO:0009697	GO:0009941	GO:0015238	GO:0015297	GO:0031348
comp67695_c0_seq2	GO:0000911	GO:0004842	GO:0005634	GO:0005829	GO:0006511	GO:0007062	GO:0007155	GO:0008284	GO:0009630	GO:0009639	GO:0009880	GO:0009911	GO:0009960	GO:0010072	GO:0010090	GO:0010228	GO:0010413	GO:0010431	GO:0019005	GO:0031625	GO:0045010	GO:0045492	GO:0045595	GO:0048765	GO:0071555
comp60259_c0_seq1	GO:0005739	GO:0010286
comp64214_c0_seq2	GO:0005634
comp193516_c0_seq1	GO:0009414	GO:0009535	GO:0009570	GO:0042538	GO:0045549
comp77376_c0_seq1	GO:0005488
comp100682_c0_seq1	GO:0005509
comp67016_c0_seq1	GO:0005829	GO:0009506
comp66644_c0_seq1	GO:0005886	GO:0007275	GO:0009506	GO:0009507
comp60114_c0_seq1	GO:0005886	GO:0006839	GO:0009507	GO:0009853	GO:0016021	GO:0031966
comp65559_c0_seq1	GO:0004103	GO:0004305	GO:0005737	GO:0006657	GO:0009611	GO:0016310
comp65621_c1_seq1	GO:0019904
comp67246_c0_seq1	GO:0005337	GO:0005886	GO:0015864	GO:0016021
comp90138_c0_seq1	GO:0008152	GO:0016491
comp69480_c0_seq1	GO:0006950	GO:0007165	GO:0009719	GO:0010033	GO:0080167
comp129558_c0_seq1	GO:0000186	GO:0000271	GO:0001578	GO:0002237	GO:0004709	GO:0004721	GO:0004903	GO:0005496	GO:0005524	GO:0005768	GO:0005886	GO:0009647	GO:0009729	GO:0009742	GO:0009825	GO:0009911	GO:0009932	GO:0010103	GO:0010224	GO:0010268	GO:0010584	GO:0010817	GO:0016021	GO:0042742	GO:0042803	GO:0043234	GO:0043481	GO:0046982	GO:0048366	GO:0048657	GO:0048767	GO:0060548	GO:0071555	GO:1900140
comp38990_c0_seq1	GO:0008152	GO:0035251
comp69379_c2_seq1	GO:0005488	GO:0044424
comp96970_c0_seq1	GO:0005634	GO:0010228	GO:0042800	GO:0048440	GO:0048443	GO:0051568
comp68909_c0_seq1	GO:0005576
comp67938_c0_seq1	GO:0004582	GO:0004686	GO:0005783	GO:0005886	GO:0006486	GO:0030244	GO:0033185	GO:0048193	GO:0060359
comp60163_c0_seq2	GO:0000325	GO:0005388	GO:0005516	GO:0005524	GO:0005774	GO:0006754	GO:0006970	GO:0016021	GO:0046872	GO:0051707	GO:0065007	GO:0070588
comp69745_c0_seq1	GO:0000166	GO:0003723	GO:0005515	GO:0005730	GO:0005737	GO:0006396	GO:0010628	GO:0016604	GO:0035145
comp218271_c0_seq1	GO:0005739	GO:0005886	GO:0016740
comp76209_c0_seq1	GO:0005524	GO:0005739	GO:0009220	GO:0009507	GO:0009560	GO:0009640	GO:0009737	GO:0009845	GO:0009909	GO:0009933	GO:0010162	GO:0010182	GO:0010228	GO:0010564	GO:0016567	GO:0019915	GO:0048366	GO:0048825	GO:0050826	GO:0051301
comp71280_c0_seq1	GO:0009534	GO:0009941	GO:0016556
comp67200_c0_seq1	GO:0004359	GO:0005829	GO:0006541	GO:0008615	GO:0009793	GO:0016740	GO:0046982
comp174059_c0_seq1	GO:0000272	GO:0000911	GO:0001578	GO:0005634	GO:0005819	GO:0005829	GO:0005982	GO:0006275	GO:0007000	GO:0007020	GO:0007067	GO:0007129	GO:0007131	GO:0008017	GO:0008283	GO:0009524	GO:0009574	GO:0009664	GO:0009909	GO:0010005	GO:0010389	GO:0016458	GO:0016572	GO:0019344	GO:0030244	GO:0031116	GO:0034968	GO:0042023	GO:0043622	GO:0045010	GO:0046983	GO:0048193	GO:0048528	GO:0051225	GO:0051302	GO:0051322
comp87984_c0_seq1	GO:0008152	GO:0009536	GO:0031072	GO:0051082
comp82412_c0_seq1	GO:0003677	GO:0003735	GO:0004190	GO:0005576	GO:0005840	GO:0006412	GO:0006508	GO:0010200	GO:0016023	GO:0050832
comp68755_c0_seq1	GO:0005080	GO:0005777	GO:0005829	GO:0005886	GO:0006790	GO:0008270	GO:0009150	GO:0009536	GO:0047627
comp44320_c0_seq2	GO:0009616	GO:0010050	GO:0010267	GO:0035196
comp35906_c0_seq2	GO:0005634	GO:0016787
comp59354_c0_seq1	GO:0000786	GO:0003677	GO:0005730	GO:0005739	GO:0005774	GO:0005794	GO:0005829	GO:0005886	GO:0006334	GO:0009414	GO:0009506	GO:0009507	GO:0009579	GO:0046982
comp35498_c0_seq1	GO:0016020	GO:0016023
comp64678_c0_seq1	GO:0005524	GO:0006200	GO:0015416	GO:0016020
comp96743_c0_seq1	GO:0003700	GO:0005634	GO:0006355
comp108519_c0_seq1	GO:0005524	GO:0005739	GO:0017111
comp59879_c0_seq1	GO:0002100	GO:0005634	GO:0005886	GO:0008251	GO:0008270	GO:0009507
comp65075_c0_seq1	GO:0006662	GO:0008047	GO:0009055	GO:0009570	GO:0010497	GO:0010647	GO:0015035	GO:0043085	GO:0045454	GO:0048509
comp36758_c0_seq1	GO:0005506	GO:0009611	GO:0009737	GO:0009753	GO:0009816	GO:0016165	GO:0031408	GO:0048364	GO:0055114
comp41529_c0_seq1	GO:0019905
comp69518_c1_seq1	GO:0004176	GO:0004222	GO:0004252	GO:0005524	GO:0005739	GO:0005886	GO:0006508	GO:0008568	GO:0009536	GO:0016021	GO:0030163	GO:0046872	GO:0051301
comp67933_c0_seq1	GO:0016787	GO:0016884
comp65985_c0_seq1	GO:0005634	GO:0006816	GO:0006882	GO:0009624
comp141538_c0_seq1	GO:0004553	GO:0005975	GO:0016301	GO:0016310	GO:0043169
comp67289_c0_seq1	GO:0004028	GO:0004029	GO:0004030	GO:0005739	GO:0005773	GO:0005783	GO:0006081	GO:0009269	GO:0009651	GO:0009737	GO:0009941	GO:0016020	GO:0033721	GO:0055114
comp58834_c0_seq1	GO:0005886	GO:0009705	GO:0015112	GO:0015706	GO:0016021	GO:0055085
comp66164_c0_seq1	GO:0005777	GO:0005789	GO:0006633	GO:0006635	GO:0007031	GO:0008236
comp63014_c0_seq2	GO:0003723	GO:0005730	GO:0009507	GO:0009744	GO:0009749	GO:0010252
comp67836_c0_seq1	GO:0005739	GO:0008152	GO:0016787
comp66400_c0_seq4	GO:0005886	GO:0006857	GO:0009414	GO:0010167	GO:0015112	GO:0015706	GO:0016021
comp70631_c0_seq1	GO:0004556	GO:0005509	GO:0005576	GO:0005983	GO:0007623	GO:0009570	GO:0033910
comp146082_c0_seq1	GO:0044763
comp35072_c0_seq1	GO:0016746
comp61422_c1_seq1	GO:0005634	GO:0005829	GO:0008469	GO:0009909	GO:0010228	GO:0016277	GO:0019919	GO:0034968	GO:0034969	GO:0035241	GO:0035242
comp66594_c0_seq1	GO:0000478	GO:0003883	GO:0005829	GO:0006221	GO:0009793	GO:0046686
comp69123_c0_seq1	GO:0003676	GO:0005515	GO:0005634	GO:0009738	GO:0045893
comp38774_c0_seq1	GO:0003989	GO:0006633	GO:0009317
comp69923_c0_seq2	GO:0004221	GO:0005634	GO:0005829	GO:0006511	GO:0008233	GO:0008270	GO:0046872
comp69778_c0_seq1	GO:0001666	GO:0003743	GO:0005524	GO:0005730	GO:0006364	GO:0006397	GO:0006413	GO:0008026	GO:0016020	GO:0016607	GO:0035145
comp70608_c0_seq1	GO:0000741	GO:0005516	GO:0005524	GO:0005634	GO:0005829	GO:0005886	GO:0006094	GO:0006635	GO:0007010	GO:0008233	GO:0008540	GO:0009407	GO:0009555	GO:0009560	GO:0009630	GO:0010255	GO:0016887	GO:0043161	GO:0051788	GO:0080129
comp111214_c0_seq1	GO:0005634	GO:0006506	GO:0017176
comp61814_c0_seq1	GO:0003735	GO:0005840	GO:0006412	GO:0009534	GO:0009570	GO:0019843
comp64006_c1_seq1	GO:0005829	GO:0006904	GO:0008565	GO:0009306	GO:0009630
comp62608_c0_seq1	GO:0000166	GO:0004672	GO:0005886	GO:0016310
comp64571_c0_seq1	GO:0009507
comp74686_c0_seq1	GO:0016020
comp63806_c1_seq1	GO:0009506
comp70392_c0_seq2	GO:0008762	GO:0050468	GO:0050660	GO:0055114
comp69962_c0_seq2	GO:0005739	GO:0005773	GO:0005886	GO:0006979	GO:0008762	GO:0009505	GO:0048046	GO:0050468	GO:0050660	GO:0055114
comp69832_c0_seq1	GO:0003924	GO:0004620	GO:0004806	GO:0005524	GO:0005525	GO:0005615	GO:0005634	GO:0005759	GO:0006546	GO:0006636	GO:0006733	GO:0006766	GO:0007264	GO:0008134	GO:0009073	GO:0009107	GO:0009117	GO:0009507	GO:0009640	GO:0009695	GO:0009965	GO:0015995	GO:0016020	GO:0016992	GO:0019288	GO:0019344	GO:0019748	GO:0030154	GO:0032922	GO:0045893	GO:0046872	GO:0047714	GO:0051539
comp37957_c0_seq1	GO:0003690	GO:0003700	GO:0005634	GO:0006406	GO:0008270	GO:0008284	GO:0009585	GO:0009737	GO:0009740	GO:0009909	GO:0010074	GO:0010099	GO:0010114	GO:0010218	GO:0010224	GO:0019722	GO:0031539	GO:0042753	GO:0043565	GO:0043687	GO:0045893	GO:0046872	GO:0046983	GO:0051276	GO:0080167
comp100842_c0_seq1	GO:0005488
comp36560_c0_seq1	GO:0035251
comp77825_c0_seq1	GO:0005739	GO:0009536	GO:0016020
comp152745_c0_seq1	GO:0005643	GO:0006606	GO:0008565	GO:0043484
comp48253_c0_seq2	GO:0005737	GO:0008610	GO:0008825	GO:0016491	GO:0032259	GO:0055114
comp62359_c0_seq1	GO:0005634	GO:0005777	GO:0005886
comp58901_c0_seq1	GO:0001510	GO:0005739
comp57241_c1_seq1	GO:0008270	GO:0046872
comp68243_c0_seq3	GO:0004616	GO:0004739	GO:0005730	GO:0005739	GO:0005777	GO:0005886	GO:0006098	GO:0009651	GO:0042742	GO:0050661
comp39555_c0_seq1	GO:0005351	GO:0005743	GO:0006970	GO:0008643	GO:0009507	GO:0009631	GO:0015706	GO:0016021	GO:0016651	GO:0022900	GO:0045271	GO:0050897	GO:0055062	GO:0055085
comp103547_c0_seq1	GO:0005886	GO:0009860	GO:0016021	GO:0042936	GO:0042938
comp70174_c0_seq1	GO:0005313	GO:0006814	GO:0009534	GO:0009624	GO:0009941	GO:0015131	GO:0015367	GO:0015729	GO:0015813	GO:0016020	GO:0019676	GO:0071423
comp97920_c0_seq1	GO:0005739	GO:0006096	GO:0006857	GO:0009060	GO:0009507	GO:0016020	GO:0046686
comp66777_c0_seq1	GO:0005737	GO:0009793
comp65739_c1_seq1	GO:0016874
comp58478_c0_seq1	GO:0005829	GO:0006623	GO:0006904	GO:0006944	GO:0007030	GO:0007033	GO:0008565	GO:0009306	GO:0009705	GO:0048193
comp70184_c1_seq1	GO:0004362	GO:0004872	GO:0005507	GO:0005524	GO:0005739	GO:0006626	GO:0006749	GO:0009055	GO:0009407	GO:0009570	GO:0009658	GO:0009836	GO:0045454	GO:0048481	GO:0050660	GO:0050661	GO:0055114
comp69922_c0_seq2	GO:0003872	GO:0005524	GO:0005886	GO:0005945	GO:0006002	GO:0006096	GO:0016310	GO:0047334
comp127469_c0_seq1	GO:0004674	GO:0005524	GO:0006468	GO:0009734	GO:0044464
comp67180_c1_seq2	GO:0004430	GO:0009536	GO:0043424	GO:0046854
comp64154_c0_seq1	GO:0003991	GO:0004042	GO:0005737	GO:0006526
comp153756_c0_seq1	GO:0004842	GO:0005634	GO:0006486	GO:0006511
comp80710_c0_seq1	GO:0005634	GO:0005737	GO:0009061
comp69431_c0_seq1	GO:0000166	GO:0005739	GO:0006979	GO:0008270	GO:0009579	GO:0010287	GO:0016853	GO:0042631	GO:0044237	GO:0046872	GO:0050662
comp66116_c1_seq1	GO:0000287	GO:0004749	GO:0005524	GO:0005739	GO:0005886	GO:0006783	GO:0009116	GO:0009165	GO:0009507	GO:0016301	GO:0016310
comp101225_c0_seq1	GO:0016301
comp66447_c0_seq2	GO:0009570	GO:0009658	GO:0031425	GO:0045036	GO:0045727
comp32498_c0_seq1	GO:0005507	GO:0005739	GO:0008152	GO:0008270	GO:0016787
comp66732_c0_seq1	GO:0000166	GO:0005829	GO:0005886	GO:0009809	GO:0016621	GO:0045552	GO:0050662	GO:0055114
comp69954_c0_seq1	GO:0004674	GO:0004712	GO:0005524	GO:0005634	GO:0009506	GO:0009741	GO:0009744	GO:0009749	GO:0009750	GO:0009826	GO:0009850	GO:0042732	GO:0046777	GO:0048364	GO:0055028
comp70644_c1_seq4	GO:0005385	GO:0005739	GO:0016021	GO:0030001	GO:0032440	GO:0055114	GO:0071577
comp37375_c0_seq1	GO:0005829	GO:0008478	GO:0008615	GO:0009443	GO:0010054	GO:0016310	GO:0042538
comp36952_c0_seq1	GO:0000139	GO:0000149	GO:0005768	GO:0005773	GO:0005801	GO:0005802	GO:0005829	GO:0006888	GO:0006891	GO:0006944	GO:0009737	GO:0015031	GO:0016021	GO:0030244
comp66952_c0_seq1	GO:0005635	GO:0005829	GO:0005886	GO:0006606	GO:0006612	GO:0006862	GO:0006869	GO:0006888	GO:0006891	GO:0006944	GO:0008536	GO:0008565	GO:0010351	GO:0010363	GO:0015696	GO:0015802	GO:0016558	GO:0043069	GO:0043090	GO:0043269
comp83227_c0_seq1	GO:0003677	GO:0003682	GO:0005634	GO:0006457	GO:0031072	GO:0051082
comp68884_c0_seq1	GO:0006364	GO:0009496	GO:0009512	GO:0009535	GO:0009657	GO:0010207
comp66504_c1_seq1	GO:0000166	GO:0009408	GO:0009414	GO:0009737	GO:0009809	GO:0016621	GO:0045552	GO:0046686	GO:0050662	GO:0055114
comp60963_c0_seq1	GO:0043231
comp64544_c0_seq1	GO:0009507	GO:0009508
comp93455_c0_seq1	GO:0005634	GO:0005774
comp38417_c0_seq1	GO:0004014	GO:0006557	GO:0006597	GO:0008295	GO:0008792
comp119232_c0_seq1	GO:0002238	GO:0004689	GO:0004713	GO:0005524	GO:0005634	GO:0005886	GO:0006468	GO:0006950
comp64720_c0_seq1	GO:0003677	GO:0003682	GO:0006355	GO:0008270	GO:0009536	GO:0009651	GO:0009723	GO:0009737	GO:0009739	GO:0009751	GO:0009753	GO:0046686
comp68467_c0_seq1	GO:0006661	GO:0017176
comp70340_c0_seq2	GO:0005634	GO:0005829
comp68262_c0_seq1	GO:0005622	GO:0008270	GO:0035556	GO:0046872	GO:0047134	GO:0055114
comp64805_c0_seq1	GO:0005886	GO:0016702	GO:0048244
comp80775_c0_seq1	GO:0005783	GO:0005887	GO:0008643	GO:0016023	GO:0051119
comp74904_c0_seq1	GO:0046983
comp70629_c0_seq4	GO:0000166	GO:0003676	GO:0005634	GO:0030529
comp68012_c0_seq1	GO:0000166	GO:0005737	GO:0008270	GO:0009611	GO:0009805	GO:0016747	GO:0046872	GO:0051903	GO:0055114
comp32150_c0_seq1	GO:0005739	GO:0005774	GO:0005886	GO:0010167	GO:0015706	GO:0019344
comp65955_c0_seq2	GO:0005634	GO:0006914	GO:0008270	GO:0009755	GO:0010260
comp70072_c2_seq1	GO:0009628	GO:0050794
comp32354_c0_seq1	GO:0005886	GO:0006857	GO:0009793	GO:0010098	GO:0019761	GO:0043562	GO:0080054	GO:0080055
comp66812_c0_seq1	GO:0006364	GO:0009496	GO:0009535	GO:0009657	GO:0010207
comp68046_c1_seq4	GO:0004674	GO:0005524	GO:0005634	GO:0006468
comp36916_c0_seq1	GO:0005739
comp66386_c0_seq1	GO:0005737	GO:0006944	GO:0048193
comp58597_c1_seq1	GO:0006351
comp67999_c0_seq1	GO:0005886	GO:0006096	GO:0006833	GO:0006972	GO:0007030	GO:0007165	GO:0009266	GO:0009627	GO:0009651	GO:0016301	GO:0016310	GO:0032440	GO:0034976	GO:0042744	GO:0046686	GO:0055114
comp58951_c0_seq3	GO:0000166	GO:0003723	GO:0005829
comp70889_c0_seq1	GO:0005515	GO:0005739	GO:0005768	GO:0005794	GO:0005802	GO:0006857	GO:0010167	GO:0015706
comp57185_c1_seq1	GO:0006633	GO:0009507	GO:0045300	GO:0046914	GO:0055114
comp60072_c0_seq1	GO:0006486	GO:0008536	GO:0016874
comp67709_c0_seq1	GO:0000085	GO:0003677	GO:0003723	GO:0004091	GO:0004806	GO:0005515	GO:0005847	GO:0006306	GO:0006342	GO:0006378	GO:0006379	GO:0007267	GO:0009220	GO:0009506	GO:0009616	GO:0009640	GO:0009793	GO:0010267	GO:0010388	GO:0016042	GO:0016569	GO:0035196
comp38145_c0_seq1	GO:0004842	GO:0006486	GO:0006511	GO:0009536
comp38023_c0_seq1	GO:0000165	GO:0004707	GO:0005524	GO:0006468
comp57660_c0_seq1	GO:0004177	GO:0005730	GO:0005886	GO:0006508	GO:0008235	GO:0009987
comp67098_c0_seq1	GO:0009567	GO:0009793	GO:0048046
comp36949_c0_seq1	GO:0004252	GO:0005524	GO:0006364	GO:0006508	GO:0009534	GO:0009840	GO:0009902	GO:0009941	GO:0010027	GO:0010207	GO:0010287	GO:0035304	GO:0042793	GO:0045893
comp70457_c0_seq2	GO:0043231
comp61381_c1_seq1	GO:0001104	GO:0006357	GO:0016592
comp37904_c0_seq1	GO:0000815	GO:0005515	GO:0005886	GO:0015031	GO:0016192
comp64947_c0_seq1	GO:0000085	GO:0001510	GO:0004177	GO:0005730	GO:0005829	GO:0005886	GO:0006164	GO:0006508	GO:0006606	GO:0008235	GO:0009220	GO:0009640	GO:0010150	GO:0010388
comp69103_c0_seq2	GO:0003993	GO:0005739	GO:0009507
comp69551_c0_seq1	GO:0005737	GO:0005886	GO:0008270
comp68216_c0_seq1	GO:0005737
comp59476_c1_seq1	GO:0000155	GO:0000156	GO:0002237	GO:0005524	GO:0005789	GO:0006355	GO:0009408	GO:0009625	GO:0009651	GO:0009690	GO:0009727	GO:0009733	GO:0009737	GO:0009739	GO:0009873	GO:0010119	GO:0016021	GO:0023014	GO:0035556	GO:0042742	GO:0046872	GO:0050665	GO:0051740	GO:0052544
comp59098_c0_seq1	GO:0007049	GO:0016310	GO:0031323	GO:0044260	GO:0060255	GO:0080090
comp38331_c0_seq1	GO:0003723	GO:0003735	GO:0005840	GO:0006412	GO:0009570	GO:0009941	GO:0019288
comp35962_c0_seq1	GO:0000023	GO:0008801	GO:0009534	GO:0009570	GO:0009773	GO:0009902	GO:0010027	GO:0016117	GO:0016491	GO:0016787	GO:0019252	GO:0019288	GO:0034660
comp69387_c0_seq1	GO:0004871	GO:0005515	GO:0005525	GO:0005634	GO:0005737	GO:0005834	GO:0007186	GO:0009817	GO:0009845	GO:0010540	GO:0010541	GO:0018342	GO:0018345	GO:0048527
comp47658_c0_seq1	GO:0005576	GO:0006633	GO:0009409	GO:0009416	GO:0016020	GO:0016747
comp63968_c1_seq1	GO:0004842	GO:0005524	GO:0016567
comp79340_c0_seq1	GO:0004091	GO:0005737	GO:0050253	GO:0080030	GO:0080031	GO:0080032
comp58544_c0_seq1	GO:0004674	GO:0005524	GO:0005739	GO:0005886	GO:0006468	GO:0007169	GO:0009409	GO:0009414	GO:0009808	GO:0009846	GO:0009942	GO:0009945	GO:0010073	GO:0010152	GO:0016021	GO:0016023	GO:0048508	GO:0048653	GO:0051260
comp69735_c0_seq2	GO:0005634	GO:0008270	GO:0010200
comp70440_c3_seq1	GO:0003677	GO:0003682	GO:0005634
comp67111_c0_seq2	GO:0003735	GO:0005730	GO:0006412	GO:0022627
comp57215_c0_seq1	GO:0003824	GO:0008152	GO:0044424
comp36550_c0_seq1	GO:0004462	GO:0005739	GO:0005773	GO:0005777	GO:0005829	GO:0005886	GO:0006094	GO:0006096	GO:0009651	GO:0009941	GO:0019243	GO:0019344	GO:0046686	GO:0046872
comp73154_c0_seq1	GO:0004222	GO:0005634	GO:0005737	GO:0006508	GO:0008270	GO:0046872
comp50921_c0_seq1	GO:0003676	GO:0005634	GO:0005829	GO:0006139	GO:0008757	GO:0009793	GO:0032259
comp58611_c0_seq1	GO:0003676	GO:0005634	GO:0008270	GO:0046872
comp70416_c0_seq1	GO:0004347	GO:0005737	GO:0006094	GO:0006096
comp69830_c0_seq1	GO:0000166	GO:0000398	GO:0003743	GO:0005852	GO:0005886	GO:0006413	GO:0006511	GO:0006606	GO:0008270	GO:0009853	GO:0051788	GO:0080129
comp70323_c0_seq1	GO:0004674	GO:0004715	GO:0005524	GO:0005739	GO:0005886	GO:0006468	GO:0030246	GO:0048544
comp64638_c0_seq1	GO:0005634	GO:0005768	GO:0005794	GO:0005802	GO:0005829	GO:0005886
comp68626_c1_seq3	GO:0005516	GO:0009507
comp38720_c0_seq1	GO:0003676	GO:0003700	GO:0005634	GO:0005886	GO:0006355	GO:0006661	GO:0006979	GO:0008270	GO:0015996	GO:0044699
comp59032_c1_seq1	GO:0000502	GO:0005634	GO:0005886	GO:0009536	GO:0030234	GO:0042176	GO:0050790
comp64681_c0_seq2	GO:0000166	GO:0005634	GO:0005737	GO:0009718	GO:0043153	GO:0044212	GO:0048573
comp64983_c0_seq2	GO:0000773	GO:0008654	GO:0009507	GO:0016020	GO:0032259	GO:0080101
comp38670_c0_seq1	GO:0000151	GO:0003723	GO:0003964	GO:0004842	GO:0005634	GO:0005737	GO:0006278	GO:0042787
comp57850_c0_seq2	GO:0005634
comp63691_c0_seq1	GO:0000956	GO:0005634	GO:0006281	GO:0008284	GO:0009536	GO:0010224	GO:0048364
comp36100_c0_seq1	GO:0005737	GO:0007346	GO:0015031
comp65425_c0_seq2	GO:0003682	GO:0003700	GO:0005634	GO:0006355	GO:0006944	GO:0042802	GO:0043565	GO:0048193
comp67852_c0_seq1	GO:0007623
comp39002_c0_seq1	GO:0003723	GO:0004673	GO:0004818	GO:0004872	GO:0005515	GO:0005524	GO:0005739	GO:0005783	GO:0006424	GO:0007005	GO:0009570	GO:0009658	GO:0010105	GO:0016020	GO:0018106	GO:0048481	GO:0051740
comp59534_c0_seq1	GO:0006661	GO:0016020	GO:0016023
comp110173_c0_seq1	GO:0000145	GO:0005829	GO:0005886
comp62201_c0_seq2	GO:0004221	GO:0006511	GO:0008233
comp66419_c0_seq1	GO:0000794	GO:0005819	GO:0006511	GO:0009524	GO:0009733	GO:0009753	GO:0009793	GO:0009941	GO:0010265	GO:0031461	GO:0031625	GO:0042752
comp69152_c0_seq2	GO:0005634	GO:0005829	GO:0006094	GO:0006096	GO:0007010	GO:0008541	GO:0009651	GO:0009853	GO:0043161	GO:0046686	GO:0051604	GO:0051788	GO:0080129
comp111401_c0_seq1	GO:0015031	GO:0030117
comp39961_c0_seq1	GO:0005634	GO:0009507	GO:0009965	GO:0030154	GO:0045893
comp70216_c1_seq4	GO:0005525	GO:0005773	GO:0005794	GO:0005829	GO:0005886	GO:0007264	GO:0009506	GO:0009873	GO:0015031	GO:0016787
comp57477_c0_seq1	GO:0005622	GO:0008270
comp69411_c2_seq1	GO:0005829	GO:0006099	GO:0008964	GO:0015977	GO:0032440	GO:0048046
comp36119_c0_seq1	GO:0004722	GO:0004767	GO:0005525	GO:0005739	GO:0005886	GO:0006470	GO:0007264	GO:0008287	GO:0015031	GO:0042742	GO:0046872
comp36324_c0_seq1	GO:0000188	GO:0004725	GO:0005516	GO:0005634	GO:0006661	GO:0008138	GO:0009733	GO:0009737	GO:0033549	GO:0035335
comp68593_c0_seq1	GO:0003954	GO:0005747	GO:0009507	GO:0009793	GO:0009853	GO:0055114
comp44788_c1_seq1	GO:0000303	GO:0003700	GO:0005634	GO:0005829	GO:0006355	GO:0009410	GO:0009414	GO:0009611	GO:0009733	GO:0009738	GO:0009743	GO:0009753	GO:0009873	GO:0030968	GO:0042538	GO:0043565	GO:0046983
comp36734_c0_seq1	GO:0005739	GO:0005774	GO:0005778	GO:0005794	GO:0005829	GO:0005886	GO:0006979	GO:0009506	GO:0009941	GO:0016688	GO:0020037	GO:0055114
comp69107_c0_seq1	GO:0005524	GO:0005634	GO:0006139	GO:0016310	GO:0016773	GO:0019136
comp69710_c0_seq2	GO:0000015	GO:0000287	GO:0004634	GO:0005507	GO:0005634	GO:0005740	GO:0005886	GO:0006096	GO:0009409	GO:0009416	GO:0009507	GO:0009651	GO:0009737	GO:0009986	GO:0046686	GO:0048046
comp64826_c0_seq1	GO:0005773	GO:0005886
comp67784_c0_seq2	GO:0005739	GO:0009220
comp64908_c0_seq2	GO:0008661	GO:0009228	GO:0009507	GO:0015995	GO:0016114	GO:0046872	GO:0052865
comp70050_c0_seq1	GO:0005381	GO:0006875	GO:0009706	GO:0015088	GO:0034755	GO:0042803	GO:0045037
comp68256_c0_seq2	GO:0000164	GO:0004722	GO:0006470	GO:0006499	GO:0010228	GO:0016926	GO:0046872	GO:0050665
comp132403_c0_seq1	GO:0000166	GO:0003676	GO:0003700	GO:0005634	GO:0005739	GO:0006355	GO:0006914	GO:0008270	GO:0009610	GO:0009642	GO:0009651	GO:0009697	GO:0010188	GO:0010310	GO:0015079	GO:0016020	GO:0042742	GO:0046872	GO:0071805
comp48461_c0_seq1	GO:0004674	GO:0005524	GO:0005576	GO:0005886	GO:0006468	GO:0007267	GO:0009616	GO:0009855	GO:0009887	GO:0009944	GO:0010014	GO:0010051	GO:0010075	GO:0010150	GO:0010267	GO:0016021	GO:0032440	GO:0035196	GO:0048438	GO:0048439	GO:0055114
comp69706_c1_seq1	GO:0009536
comp70116_c0_seq1	GO:0004497	GO:0005506	GO:0009055	GO:0016705	GO:0020037	GO:0055114
comp63235_c0_seq1	GO:0005525	GO:0005634	GO:0007264
comp37065_c0_seq1	GO:0006979	GO:0009535	GO:0031977
comp129553_c0_seq1	GO:0016740
comp52707_c0_seq1	GO:0005783	GO:0006984	GO:0009507	GO:0034976	GO:0071216
comp117761_c0_seq1	GO:0009416	GO:0009507	GO:0009651	GO:0009733	GO:0009737
comp116973_c0_seq1	GO:0005739	GO:0008535	GO:0016020
comp36507_c0_seq1	GO:0005773	GO:0005886	GO:0007267	GO:0048032
comp68804_c0_seq2	GO:0005773	GO:0005886	GO:0009507
comp145376_c0_seq1	GO:0003854	GO:0004612	GO:0005524	GO:0006094	GO:0006364	GO:0006694	GO:0032040	GO:0045552	GO:0050662	GO:0055114
comp69094_c0_seq2	GO:0004784	GO:0005773	GO:0005777	GO:0006801	GO:0006979	GO:0046872	GO:0055114
comp75505_c0_seq1	GO:0005215	GO:0005743	GO:0006839	GO:0016021	GO:0055085
comp36889_c0_seq1	GO:0005515	GO:0005634	GO:0005739	GO:0006535	GO:0006569	GO:0008270	GO:0009001	GO:0009409	GO:0009507	GO:0009684	GO:0009970	GO:0019761	GO:0046686
comp55495_c0_seq1	GO:0000166	GO:0004729	GO:0005739	GO:0006782	GO:0009793	GO:0009941	GO:0055114
comp68948_c2_seq1	GO:0003723	GO:0010467	GO:0016070
comp83028_c0_seq1	GO:0003756	GO:0004579	GO:0005576	GO:0005739	GO:0005774	GO:0005783	GO:0005794	GO:0005886	GO:0006499	GO:0006662	GO:0006979	GO:0009055	GO:0009507	GO:0015035	GO:0030244	GO:0034976	GO:0045454	GO:0048193
comp170648_c0_seq1	GO:0000287	GO:0005576	GO:0005634	GO:0005774	GO:0005789	GO:0005829	GO:0005886	GO:0005986	GO:0006665	GO:0009506	GO:0009737	GO:0010228	GO:0016311	GO:0016926	GO:0042392	GO:0046686	GO:0050307	GO:0050665	GO:0090332
comp64293_c1_seq1	GO:0004674	GO:0005524	GO:0005634	GO:0006468
comp67921_c1_seq1	GO:0009737
comp70141_c1_seq5	GO:0046872
comp69367_c2_seq2	GO:0005634	GO:0005737	GO:0006612	GO:0009723	GO:0009738	GO:0009863	GO:0009867	GO:0010200	GO:0010363	GO:0016192	GO:0030968	GO:0035556	GO:0050832
comp62141_c1_seq1	GO:0009058	GO:0009941	GO:0016779
comp140848_c0_seq1	GO:0005618	GO:0005634	GO:0005768	GO:0005794	GO:0005802	GO:0009507	GO:0016757
comp74396_c0_seq1	GO:0003746	GO:0005739	GO:0006414	GO:0009507	GO:0043043
comp64976_c0_seq1	GO:0000023	GO:0000272	GO:0003723	GO:0004347	GO:0005524	GO:0005829	GO:0006094	GO:0006096	GO:0006955	GO:0009570	GO:0009664	GO:0009911	GO:0009941	GO:0016740	GO:0019252	GO:0019288	GO:0043085
comp36667_c0_seq1	GO:0003690	GO:0003697	GO:0003723	GO:0005507	GO:0005524	GO:0005739	GO:0005794	GO:0006364	GO:0006970	GO:0009409	GO:0009845
comp67291_c0_seq1	GO:0004674	GO:0005524	GO:0005886	GO:0006468
comp70414_c0_seq1	GO:0003676	GO:0006355	GO:0009536	GO:0009651	GO:0009723	GO:0009733	GO:0009739	GO:0009753	GO:0046686
comp68545_c0_seq1	GO:0009507
comp64688_c0_seq1	GO:0004579	GO:0005789	GO:0006486	GO:0006915	GO:0016021	GO:0043069
comp67329_c0_seq1	GO:0005515	GO:0009658	GO:0016021	GO:0019031	GO:0031897	GO:0045037
comp68785_c0_seq1	GO:0004674	GO:0005524	GO:0005829	GO:0005886	GO:0006468	GO:0045727
comp37027_c0_seq1	GO:0000166	GO:0003676	GO:0005622	GO:0006810
comp61503_c0_seq1	GO:0003989	GO:0004075	GO:0005524	GO:0006633	GO:0009570	GO:0009941	GO:0046872	GO:2001295
comp117640_c0_seq1	GO:0000271	GO:0005634	GO:0005768	GO:0005774	GO:0005794	GO:0005802	GO:0005886	GO:0008168	GO:0009505	GO:0009506	GO:0009664	GO:0009825	GO:0009832	GO:0009932	GO:0010817	GO:0032259	GO:0043481	GO:0048767
comp63179_c0_seq1	GO:0001653	GO:0004674	GO:0004888	GO:0005524	GO:0005886	GO:0006468	GO:0007169	GO:0009611	GO:0016491	GO:0031347
comp62053_c0_seq1	GO:0005198	GO:0009535	GO:0010287
comp201255_c0_seq1	GO:0005739	GO:0009451	GO:0009507
comp50313_c0_seq1	GO:0000902	GO:0004674	GO:0004715	GO:0005524	GO:0005576	GO:0005886	GO:0006096	GO:0006833	GO:0006972	GO:0007030	GO:0009266	GO:0009506	GO:0009651	GO:0009791	GO:0010193	GO:0010483	GO:0030244	GO:0043680	GO:0046686	GO:0046777	GO:0048193	GO:0048767	GO:0050832
comp62149_c0_seq1	GO:0005634	GO:0005739	GO:0006346	GO:0006396	GO:0009396	GO:0009816	GO:0010048	GO:0016246	GO:0016874	GO:0022402	GO:0031348	GO:0032947	GO:0043687	GO:0045893	GO:0048471
comp69726_c0_seq1	GO:0004871	GO:0005515	GO:0009626	GO:0009816	GO:0009817	GO:0010942	GO:0046658
comp73310_c0_seq1	GO:0005737	GO:0006457	GO:0009644	GO:0031072	GO:0042542	GO:0051082
comp64851_c0_seq2	GO:0005515	GO:0005771	GO:0005829	GO:0006511	GO:0006623	GO:0006896	GO:0006944	GO:0008333	GO:0009507	GO:0009853	GO:0009958	GO:0010252	GO:0030904	GO:0035091	GO:0035556	GO:0048364	GO:0051788	GO:0080129
comp68240_c0_seq1	GO:0005634	GO:0006289	GO:0009536
comp69915_c1_seq2	GO:0005737	GO:0016874
comp70787_c0_seq1	GO:0003743	GO:0005634	GO:0005829	GO:0006413
comp39055_c0_seq1	GO:0000413	GO:0003755	GO:0005528	GO:0005789	GO:0005829	GO:0009707	GO:0046967
comp62581_c0_seq1	GO:0003700	GO:0005515	GO:0005525	GO:0005634	GO:0005769	GO:0005774	GO:0005783	GO:0005886	GO:0006355	GO:0006944	GO:0007034	GO:0007264	GO:0009407	GO:0009408	GO:0009414	GO:0009723	GO:0009733	GO:0009738	GO:0009753	GO:0009958	GO:0010200	GO:0015031	GO:0042538	GO:0043565	GO:0048193	GO:0048527	GO:0048530
comp99241_c0_seq1	GO:0004798	GO:0005524	GO:0005739	GO:0006233	GO:0016020	GO:0016310
comp104036_c0_seq1	GO:0005739	GO:0046910
comp60097_c0_seq1	GO:0004221	GO:0006511	GO:0008234	GO:0008270	GO:0046872
comp33573_c0_seq1	GO:0000166	GO:0003854	GO:0005783	GO:0006694	GO:0016853	GO:0047012	GO:0055114
comp37916_c0_seq1	GO:0044444
comp64663_c0_seq1	GO:0005783	GO:0005886	GO:0006465	GO:0006508	GO:0008233	GO:0009507	GO:0009627	GO:0016021	GO:0034976
comp37229_c0_seq1	GO:0000823	GO:0005634	GO:0005829	GO:0005886	GO:0006355	GO:0006626	GO:0008440	GO:0009846	GO:0009860	GO:0010264	GO:0016310	GO:0042732	GO:0051765	GO:0052725
comp38504_c0_seq1	GO:0000166	GO:0003723	GO:0005634	GO:0006397	GO:0009560	GO:0009793
comp70094_c0_seq3	GO:0002679	GO:0003677	GO:0003700	GO:0005634	GO:0009409	GO:0009873	GO:0010200	GO:0035556	GO:0045893
comp62113_c0_seq1	GO:0003676	GO:0008270
comp66412_c0_seq1	GO:0005215	GO:0005773	GO:0006810	GO:0016020	GO:0016023
comp70540_c1_seq4	GO:0000184	GO:0005634	GO:0005829	GO:0006611	GO:0007029	GO:0009536	GO:0009834
comp68194_c0_seq2	GO:0004607	GO:0004620	GO:0005829	GO:0006944	GO:0009395	GO:0048193
comp57562_c0_seq1	GO:0009560
comp64616_c0_seq1	GO:0000166	GO:0004316	GO:0005515	GO:0008106	GO:0009407	GO:0009507	GO:0010583	GO:0046482	GO:0046685	GO:0055114
comp69516_c0_seq1	GO:0009813	GO:0016210
comp93876_c0_seq1	GO:0005507	GO:0005886	GO:0009055	GO:0031225
comp62087_c1_seq1	GO:0005576	GO:0006508	GO:0006865	GO:0008233	GO:0031225
comp69572_c0_seq1	GO:0005739	GO:0005886	GO:0009555	GO:0015095	GO:0015693	GO:0055085
comp238965_c0_seq1	GO:0004181	GO:0005506	GO:0005737	GO:0006508	GO:0009062	GO:0009639	GO:0009686	GO:0009739	GO:0009826	GO:0009908	GO:0016216	GO:0016707	GO:0017000	GO:0045544	GO:0055114	GO:0080167
comp70306_c2_seq1	GO:0000287	GO:0004749	GO:0005524	GO:0006486	GO:0006783	GO:0009116	GO:0009156	GO:0009165	GO:0009507	GO:0016301	GO:0016310
comp52424_c0_seq1	GO:0000165	GO:0005829	GO:0005886	GO:0006355	GO:0006612	GO:0009505	GO:0009507	GO:0009617	GO:0009862	GO:0009867	GO:0010310	GO:0010363	GO:0016301	GO:0016310	GO:0031348	GO:0032440	GO:0035304	GO:0055114	GO:0080167
comp60094_c0_seq2	GO:0000166	GO:0005737	GO:0048573	GO:0080008
comp67786_c0_seq1	GO:0000156	GO:0000160	GO:0005622	GO:0006355	GO:0035556
comp71063_c0_seq1	GO:0004842	GO:0005524	GO:0016567
comp60701_c0_seq1	GO:0005215	GO:0005886	GO:0006857	GO:0016021
comp110135_c0_seq1	GO:0003723	GO:0003964	GO:0004674	GO:0005524	GO:0005634	GO:0006278	GO:0006468
comp62098_c0_seq1	GO:0005525	GO:0005739	GO:0006897	GO:0009617
comp62720_c0_seq2	GO:0003676	GO:0005576	GO:0005634	GO:0005829	GO:0009505	GO:0009506
comp33074_c0_seq1	GO:0009506	GO:0010413	GO:0032957	GO:0042578	GO:0045492	GO:0046855
comp65289_c1_seq1	GO:0003677	GO:0003700	GO:0005634	GO:0006355
comp66275_c1_seq1	GO:0005739	GO:0006655	GO:0016020	GO:0048235	GO:0080167	GO:0090447
comp43690_c0_seq1	GO:0005576	GO:0010052	GO:0016023	GO:0048730	GO:2000122
comp68104_c0_seq1	GO:0004089	GO:0005388	GO:0005516	GO:0005524	GO:0005886	GO:0006730	GO:0006754	GO:0006882	GO:0008270	GO:0009535	GO:0009624	GO:0009651	GO:0009705	GO:0016021	GO:0042742	GO:0043069	GO:0046872	GO:0055081	GO:0070588
comp147369_c0_seq1	GO:0005829
comp36679_c0_seq1	GO:0005739	GO:0005778	GO:0016021
comp130044_c0_seq1	GO:0003824
comp51438_c1_seq1	GO:0009409
comp36649_c0_seq1	GO:0000394	GO:0000418	GO:0000419	GO:0003677	GO:0003899	GO:0005665	GO:0006366	GO:0009860
comp65343_c0_seq1	GO:0004058	GO:0004837	GO:0005737	GO:0006520	GO:0009611	GO:0030170	GO:1901695
comp63824_c1_seq1	GO:0004017	GO:0005524	GO:0005739	GO:0006354	GO:0044209	GO:0046899	GO:0046939
comp221358_c0_seq1	GO:0005783	GO:0005886
comp228740_c0_seq1	GO:0003677	GO:0003700	GO:0005634	GO:0006355
comp58758_c0_seq1	GO:0000166	GO:0004650	GO:0005576	GO:0005737	GO:0005975	GO:0008270	GO:0032440	GO:0055114
comp69979_c0_seq2	GO:0009987	GO:0043231	GO:0048366	GO:0050789	GO:0050896
comp60574_c0_seq1	GO:0000023	GO:0009507	GO:0010103	GO:0019252	GO:0019288	GO:0045893
comp174275_c0_seq1	GO:0003746	GO:0003924	GO:0005525	GO:0005886	GO:0006184	GO:0006414	GO:0043022	GO:0045727
comp55458_c0_seq1	GO:0000910	GO:0005484	GO:0005886	GO:0006944	GO:0008565	GO:0009504	GO:0009506	GO:0009507	GO:0016192
comp70681_c0_seq3	GO:0005829	GO:0009165	GO:0009813	GO:0010167	GO:0015706	GO:0016706	GO:0055114
comp69738_c2_seq1	GO:0004672	GO:0006468	GO:0006950	GO:0007275	GO:0009628	GO:0016020	GO:0044723	GO:0044763	GO:0051704	GO:0071944
comp68307_c0_seq1	GO:0005488	GO:0005576	GO:0005783	GO:0005794	GO:0016023	GO:0030244	GO:0048193
comp58927_c0_seq1	GO:0003002	GO:0007568	GO:0009507	GO:0009653	GO:0016021	GO:0016023	GO:0048513
comp80776_c0_seq1	GO:0009507	GO:0016556
comp106244_c0_seq1	GO:0000271	GO:0008356	GO:0008361	GO:0009672	GO:0009825	GO:0009926	GO:0009932	GO:0009942	GO:0009958	GO:0009986	GO:0010082	GO:0010218	GO:0010315	GO:0010329	GO:0012506	GO:0016021	GO:0016328	GO:0043481	GO:0048766	GO:0048767	GO:0055085	GO:0071555
comp58433_c0_seq2	GO:0005507	GO:0009055	GO:0016023
comp36502_c0_seq1	GO:0004674	GO:0005524	GO:0005634	GO:0005774	GO:0005794	GO:0005829	GO:0005886	GO:0006468	GO:0009506	GO:0009507	GO:0010075	GO:0019344	GO:0043424
comp59595_c0_seq1	GO:0006810	GO:0044238	GO:0044249	GO:0097159	GO:1901363	GO:1901576
comp133102_c0_seq1	GO:0005198	GO:0005634	GO:0005829	GO:0006886	GO:0009506	GO:0016192	GO:0030126	GO:0030276
comp65810_c0_seq3	GO:0003735	GO:0005840	GO:0006412	GO:0019843
comp69926_c0_seq1	GO:0000165	GO:0005515	GO:0006355	GO:0006612	GO:0008270	GO:0009617	GO:0009641	GO:0009658	GO:0009718	GO:0009862	GO:0009867	GO:0010099	GO:0010310	GO:0010363	GO:0015995	GO:0016607	GO:0031348	GO:0035304
comp67170_c1_seq1	GO:0003747	GO:0005739	GO:0006415	GO:0006783	GO:0009507
comp69125_c0_seq1	GO:0003700	GO:0003992	GO:0005507	GO:0005634	GO:0005739	GO:0006355	GO:0006526	GO:0009414	GO:0009570	GO:0009873	GO:0010143	GO:0010166	GO:0030170	GO:0042742	GO:0043565	GO:0044419	GO:0048481
comp36613_c0_seq1	GO:0005737	GO:0006952	GO:0009607
comp60507_c0_seq1	GO:0008152	GO:0047213
comp147128_c0_seq1	GO:0004806	GO:0006833	GO:0008970	GO:0009507	GO:0009650	GO:0009651	GO:0009750	GO:0016036	GO:0016117	GO:0019344	GO:0019375	GO:0019761	GO:0071493
comp69048_c0_seq1	GO:0004441	GO:0006790	GO:0008441	GO:0009536	GO:0016773	GO:0046854
comp59520_c0_seq1	GO:0001729	GO:0004143	GO:0005634	GO:0006672	GO:0007205	GO:0016310	GO:0030264
comp69574_c0_seq1	GO:0004846	GO:0005777	GO:0006144	GO:0009877	GO:0019628	GO:0055114
comp38189_c0_seq1	GO:0003723	GO:0003964	GO:0006278	GO:0016021
comp65680_c0_seq3	GO:0005634	GO:0006355	GO:0045036
comp153131_c0_seq1	GO:0000028	GO:0001510	GO:0003735	GO:0005794	GO:0006164	GO:0006414	GO:0022627
comp132272_c0_seq1	GO:0008168	GO:0010287	GO:0032259
comp68332_c0_seq2	GO:0005576	GO:0016020
comp63133_c0_seq1	GO:0005634	GO:0005777	GO:0047617
comp75160_c0_seq1	GO:0003677	GO:0003700	GO:0005634	GO:0006355	GO:0010073	GO:0010093	GO:0032440	GO:0048316	GO:0055114
comp89303_c0_seq1	GO:0004672	GO:0005524	GO:0006468	GO:0009507	GO:0015743	GO:0016021
comp60537_c0_seq1	GO:0002679	GO:0003700	GO:0005634	GO:0005829	GO:0006355	GO:0009410	GO:0010200	GO:0035556
comp37308_c0_seq1	GO:0006950	GO:0008762	GO:0043231	GO:0044444	GO:0050468	GO:0050660	GO:0055114	GO:0071944
comp36643_c0_seq1	GO:0004497	GO:0005618	GO:0009573	GO:0009579	GO:0009637	GO:0009853	GO:0009941	GO:0010114	GO:0010218	GO:0016020	GO:0016984	GO:0019253	GO:0022626	GO:0048046	GO:0055114	GO:0080158
comp58078_c0_seq1	GO:0005515	GO:0005794	GO:0005829	GO:0016020	GO:0016192
comp111627_c0_seq1	GO:0004674	GO:0005524	GO:0005576	GO:0006468	GO:0006952	GO:0009536	GO:0043531
comp145911_c0_seq1	GO:0009507	GO:0010224	GO:0050403	GO:0050502
comp64988_c0_seq1	GO:0000186	GO:0004709	GO:0005524	GO:0005886	GO:0043424	GO:0044424	GO:0048573
comp68922_c0_seq2	GO:0003700	GO:0005634	GO:0006355	GO:0043565
comp76039_c0_seq1	GO:0000902	GO:0005737	GO:0006858	GO:0006897	GO:0016020	GO:0016049	GO:0042626	GO:0048193
comp47875_c0_seq1	GO:0003677	GO:0003700	GO:0004386	GO:0005524	GO:0005730	GO:0007062	GO:0007131	GO:0031047	GO:0033044	GO:0042138	GO:0043687	GO:0045132	GO:0045893
comp134429_c0_seq1	GO:0009909	GO:0010048	GO:0016571
comp118427_c0_seq1	GO:0000272	GO:0004568	GO:0006032	GO:0008061	GO:0043169
comp36823_c0_seq1	GO:0005576	GO:0016023
comp38646_c1_seq1	GO:0003677	GO:0004190	GO:0005576	GO:0006508	GO:0009505	GO:0009506	GO:0009664	GO:0016020	GO:0016023	GO:0042545	GO:0080167
comp66163_c0_seq1	GO:0004056	GO:0006164	GO:0009570	GO:0042450
comp93832_c0_seq1	GO:0005215	GO:0005794	GO:0006810	GO:0010228	GO:0016926	GO:0050665
comp68566_c0_seq3	GO:0004819	GO:0005524	GO:0005829	GO:0006424	GO:0006425	GO:0009640	GO:0009793	GO:0009845	GO:0009909	GO:0009933	GO:0010162	GO:0010182	GO:0010228	GO:0016567	GO:0019915	GO:0048481	GO:0050826
comp127881_c0_seq1	GO:0005247	GO:0005886	GO:0006821	GO:0009705	GO:0016021	GO:0055085
comp81308_c0_seq1	GO:0016020
comp58143_c0_seq1	GO:0005507
comp66956_c0_seq2	GO:0005739	GO:0005768	GO:0005774	GO:0005794	GO:0005802	GO:0005886	GO:0006499	GO:0009505	GO:0009506	GO:0016021
comp59582_c0_seq3	GO:0008171	GO:0032259	GO:0046983
comp57997_c0_seq2	GO:0004252	GO:0005794	GO:0006508	GO:0009506	GO:0016021
comp117659_c0_seq1	GO:0005829	GO:0006164	GO:0006406	GO:0008469	GO:0009560	GO:0009640	GO:0009793	GO:0009845	GO:0009909	GO:0009933	GO:0010074	GO:0010162	GO:0010182	GO:0010220	GO:0010228	GO:0016301	GO:0016310	GO:0016567	GO:0019915	GO:0034969	GO:0048449	GO:0050826
comp122503_c0_seq1	GO:0005783	GO:0005794	GO:0005886	GO:0006810	GO:0009832	GO:0016021	GO:0016760	GO:0030244	GO:0046482
comp242083_c0_seq1	GO:0004674	GO:0004715	GO:0005524	GO:0005739	GO:0005886	GO:0006468	GO:0009506	GO:0009742	GO:0009791	GO:0051510
comp60885_c0_seq1	GO:0004842	GO:0005634	GO:0005829	GO:0006301	GO:0006464
comp36428_c0_seq1	GO:0005774	GO:0005886	GO:0009611	GO:0009695	GO:0031225
comp70391_c1_seq2	GO:0009570
comp70530_c0_seq2	GO:0003918	GO:0005524	GO:0005739	GO:0005886	GO:0006200	GO:0006265	GO:0006810	GO:0009536	GO:0015416	GO:0019243	GO:0043190
comp57516_c0_seq1	GO:0000166	GO:0005215	GO:0005886	GO:0006810	GO:0009067	GO:0016620	GO:1901607
comp66834_c0_seq2	GO:0005634
comp36921_c0_seq1	GO:0005634	GO:0009536	GO:0016740
comp117637_c0_seq1	GO:0005524	GO:0006754	GO:0015444	GO:0015693	GO:0016021	GO:0046872
comp67503_c0_seq1	GO:0005737	GO:0033473	GO:0048367	GO:0080030
comp145638_c0_seq1	GO:0002238	GO:0003676	GO:0006950
comp66202_c0_seq1	GO:0009611	GO:0009694	GO:0009696	GO:0009862	GO:0016298	GO:0050529	GO:0080030	GO:0080031	GO:0080032
comp220168_c0_seq1	GO:0000724	GO:0005515	GO:0006270	GO:0006275	GO:0006301	GO:0006306	GO:0007062	GO:0008283	GO:0009555	GO:0009941	GO:0010090	GO:0016444	GO:0031047	GO:0042023	GO:0042555	GO:0043601	GO:0051302	GO:0051567	GO:0051726
comp104338_c0_seq1	GO:0003887	GO:0005634	GO:0009793
comp96692_c0_seq1	GO:0003677	GO:0003682	GO:0003948	GO:0004067	GO:0005576	GO:0006516	GO:0033345	GO:0051604
comp69061_c0_seq1	GO:0009061	GO:0044464	GO:0050896
comp107937_c0_seq1	GO:0003676	GO:0003700	GO:0005634	GO:0006355	GO:0006826	GO:0008270	GO:0010106	GO:0010167	GO:0015706	GO:0022626
comp36611_c0_seq1	GO:0005509	GO:0005513	GO:0005515	GO:0005634	GO:0005774	GO:0005829	GO:0005886	GO:0006084	GO:0006944	GO:0009612	GO:0009846	GO:0010099	GO:0019722	GO:0030163	GO:0032440	GO:0048193	GO:0055114
comp6916_c0_seq1	GO:0005737	GO:0080008
comp67219_c0_seq1	GO:0009536
comp74851_c0_seq1	GO:0000398	GO:0005634	GO:0006364	GO:0051604
comp70492_c0_seq3	GO:0005643	GO:0016973
comp67900_c0_seq2	GO:0005634	GO:0005737	GO:0008152	GO:0016787
comp35626_c0_seq1	GO:0005739	GO:0005768	GO:0005794	GO:0005802	GO:0016757
comp143286_c0_seq1	GO:0000910	GO:0005634	GO:0005739	GO:0007020	GO:0007267	GO:0007389	GO:0008017	GO:0009524	GO:0009536	GO:0009574	GO:0009616	GO:0010267	GO:0031116	GO:0035196	GO:0048438	GO:0048439	GO:0051322
comp36928_c1_seq1	GO:0005886	GO:0006626	GO:0009535	GO:0009543	GO:0009941	GO:0019684
comp147948_c0_seq1	GO:0006952	GO:0043531
comp66934_c0_seq5	GO:0003735	GO:0006412	GO:0009507	GO:0015934	GO:0019843
comp58475_c0_seq1	GO:0005576
comp89760_c0_seq1	GO:0000911	GO:0004842	GO:0005634	GO:0006511	GO:0007062	GO:0007155	GO:0009639	GO:0009880	GO:0009911	GO:0009960	GO:0010072	GO:0010090	GO:0010228	GO:0010413	GO:0010431	GO:0019005	GO:0031625	GO:0045010	GO:0045492	GO:0045595	GO:0048765	GO:0071555
comp70369_c0_seq4	GO:0000311	GO:0003735	GO:0005634	GO:0006412	GO:0008266	GO:0009535	GO:0009570	GO:0019288	GO:0019344	GO:0019843	GO:0022626
comp221369_c0_seq1	GO:0005794	GO:0008270	GO:0009833	GO:0010214	GO:0016021	GO:0016049	GO:0016760	GO:0030244	GO:0043622	GO:0046872
comp64136_c0_seq1	GO:0001522	GO:0003723	GO:0005634	GO:0005739	GO:0008033	GO:0008270	GO:0009982	GO:0046872
comp66096_c0_seq1	GO:0009523	GO:0009535	GO:0009772	GO:0016021	GO:0016168	GO:0018298	GO:0030076	GO:0045156
comp32987_c0_seq1	GO:0008061	GO:0009506	GO:0009627	GO:0016301	GO:0016998	GO:0022857	GO:0034976	GO:0046658	GO:0055085
comp68106_c0_seq1	GO:0005886	GO:0009507	GO:0010207
comp69783_c0_seq1	GO:0005634	GO:0006508	GO:0008236
comp118419_c0_seq1	GO:0000413	GO:0003755	GO:0005829	GO:0006457	GO:0010050	GO:0010582
comp228926_c0_seq1	GO:0005739	GO:0009507	GO:0016491	GO:0046914	GO:0055114
comp61274_c0_seq1	GO:0005634	GO:0009165	GO:0042254
comp60058_c0_seq1	GO:0005737	GO:0006457	GO:0006950	GO:0031072
comp36929_c0_seq1	GO:0000166	GO:0003723	GO:0005829	GO:0030529
comp62629_c0_seq1	GO:0004842	GO:0005634	GO:0005737	GO:0006511	GO:0007275	GO:0008270	GO:0016567	GO:0046872
comp60480_c0_seq1	GO:0000166	GO:0003723	GO:0005634	GO:0008270	GO:0046872	GO:0048573
comp65818_c0_seq1	GO:0005794	GO:0009630
comp66530_c0_seq1	GO:0005739	GO:0008152	GO:0016787
comp70360_c0_seq1	GO:0005576	GO:0005975	GO:0008422	GO:0043169
comp70482_c0_seq2	GO:0005739	GO:0005829	GO:0006626
comp67247_c0_seq2	GO:0005515	GO:0005730	GO:0009062	GO:0009651	GO:0009737
comp57328_c0_seq1	GO:0001047	GO:0004842	GO:0005515	GO:0005634	GO:0006355	GO:0006511	GO:0007165	GO:0007623	GO:0009637	GO:0009881	GO:0009911	GO:0016567	GO:0018298
comp60349_c0_seq1	GO:0005774	GO:0006661	GO:0008270	GO:0016023	GO:0016874	GO:0046872
comp36454_c0_seq1	GO:0004842	GO:0005515	GO:0005524	GO:0005634	GO:0006635	GO:0006661	GO:0016558	GO:0016567
comp223891_c0_seq1	GO:0005886	GO:0016740
comp39808_c0_seq1	GO:0005794	GO:0009507
comp129617_c0_seq1	GO:0004675	GO:0005524	GO:0005886	GO:0006468	GO:0007178	GO:0009505	GO:0009555	GO:0016021
comp67399_c1_seq1	GO:0005634	GO:0005783	GO:0016021
comp95947_c0_seq1	GO:0016874
comp52800_c0_seq2	GO:0005739	GO:0016020
comp64926_c0_seq1	GO:0004722	GO:0005515
comp68209_c0_seq1	GO:0001053	GO:0003677	GO:0003700	GO:0003899	GO:0005515	GO:0006098	GO:0006352	GO:0006355	GO:0006364	GO:0006399	GO:0006833	GO:0009507	GO:0009637	GO:0009651	GO:0009750	GO:0009902	GO:0010027	GO:0010114	GO:0010218	GO:0016117	GO:0019288	GO:0071461	GO:0071482	GO:0080005
comp32864_c0_seq1	GO:0001676	GO:0004467	GO:0005739	GO:0006633	GO:0009941	GO:0016020
comp145343_c0_seq1	GO:0004022	GO:0004316	GO:0005507	GO:0006633	GO:0009570	GO:0009941	GO:0051287	GO:0055114
comp66905_c1_seq1	GO:0000186	GO:0004709	GO:0005524	GO:0005886	GO:0009693	GO:0016023	GO:0030246	GO:0046777	GO:0048544	GO:0050254
comp37668_c0_seq1	GO:0001510	GO:0003735	GO:0005730	GO:0005774	GO:0005794	GO:0005886	GO:0006412	GO:0022625
comp76013_c0_seq1	GO:0005739	GO:0005783	GO:0005794	GO:0015824	GO:0016020
comp136650_c0_seq1	GO:0006364	GO:0006508	GO:0008236	GO:0009526	GO:0009535	GO:0009902	GO:0010027	GO:0010207	GO:0010267	GO:0016021	GO:0019761	GO:0035196	GO:0035304	GO:0042793	GO:0045893	GO:0051604	GO:0051607
comp84904_c0_seq1	GO:0004674	GO:0005524	GO:0005634	GO:0006468
comp6259_c0_seq1	GO:0004674	GO:0005524	GO:0005739	GO:0006468	GO:0006886	GO:0008270	GO:0008284	GO:0009630	GO:0016192
comp34125_c1_seq1	GO:0009725	GO:0051726	GO:1901700
comp57839_c0_seq1	GO:0003987	GO:0005829	GO:0006094	GO:0007010	GO:0009570	GO:0010498	GO:0016208	GO:0019427	GO:0031348
comp52864_c0_seq1	GO:0003676	GO:0003824	GO:0005622	GO:0005886	GO:0006259
comp61097_c0_seq1	GO:0003677	GO:0003700	GO:0005634	GO:0006355	GO:0009739
comp59062_c0_seq1	GO:0003746	GO:0005507	GO:0005618	GO:0005773	GO:0005853	GO:0005886	GO:0006414	GO:0010043	GO:0016740	GO:0046686
comp57495_c0_seq1	GO:0003676	GO:0004534	GO:0005634	GO:0006635	GO:0007062	GO:0007131	GO:0008270	GO:0009887	GO:0009888	GO:0010332	GO:0010587	GO:0010638	GO:0016558	GO:0031048	GO:0032204	GO:0042138	GO:0043247	GO:0045132	GO:0046872
comp82077_c0_seq1	GO:0005634	GO:0009536
comp87314_c0_seq1	GO:0000398	GO:0000956	GO:0003677	GO:0003723	GO:0004683	GO:0005516	GO:0005524	GO:0005773	GO:0005886	GO:0006355	GO:0006468	GO:0009268	GO:0009506	GO:0010118	GO:0010150	GO:0016607	GO:0019722	GO:0035061	GO:0042742	GO:0050832
comp68684_c0_seq1	GO:0003924	GO:0005198	GO:0005525	GO:0005618	GO:0005874	GO:0005886	GO:0006184	GO:0007018	GO:0009507	GO:0046686	GO:0051258
comp61887_c0_seq1	GO:0005829	GO:0006333	GO:0009451	GO:0009982
comp61882_c0_seq1	GO:0005634	GO:0005829	GO:0006623	GO:0006888	GO:0042406
comp36487_c0_seq1	GO:0000398	GO:0000956	GO:0005515	GO:0005681	GO:0005730	GO:0006499	GO:0009651	GO:0009737	GO:0010228	GO:0010555	GO:0042752	GO:0045893
comp67128_c0_seq1	GO:0004674	GO:0004715	GO:0005524	GO:0005886	GO:0006468	GO:0048544
comp65028_c0_seq1	GO:0003824	GO:0005886	GO:0008152	GO:0016023	GO:0043167
comp67316_c0_seq2	GO:0000166	GO:0000398	GO:0003723	GO:0016023
comp69325_c0_seq2	GO:0000041	GO:0005783	GO:0009611	GO:0009805	GO:0009963	GO:0016787
comp67710_c0_seq1	GO:0000166	GO:0005829	GO:0016491	GO:0055114
comp67025_c0_seq2	GO:0000287	GO:0004743	GO:0005524	GO:0006096	GO:0006633	GO:0009570	GO:0016310	GO:0030955
comp53545_c0_seq1	GO:0005634
comp70248_c0_seq2	GO:0005634
comp80130_c0_seq1	GO:0034641	GO:0044238	GO:0071704
comp69653_c0_seq4	GO:0000303	GO:0005515	GO:0005634	GO:0005737	GO:0006605	GO:0006809	GO:0009266	GO:0009414	GO:0009651	GO:0009737	GO:0009790	GO:0009816	GO:0009863	GO:0009867	GO:0009873	GO:0010102	GO:0010193	GO:0016043	GO:0016192	GO:0031347	GO:0033554	GO:0042542	GO:0043067	GO:0044723	GO:0048519	GO:2000377
comp67644_c0_seq1	GO:0000256	GO:0004848	GO:0005829	GO:0019344	GO:0048573
comp58455_c0_seq1	GO:0009536	GO:0016021
comp37841_c0_seq1	GO:0005634	GO:0005739	GO:0005774	GO:0005886	GO:0009507	GO:0015824
comp128040_c0_seq1	GO:0000023	GO:0004335	GO:0004556	GO:0005524	GO:0005829	GO:0006012	GO:0009506	GO:0009702	GO:0010021	GO:0010368	GO:0019156	GO:0019252	GO:0019566	GO:0043085	GO:0043169	GO:0046835
comp85135_c0_seq1	GO:0004526	GO:0005739	GO:0008033	GO:0009507	GO:0022857	GO:0055085
comp118136_c0_seq1	GO:0006606
comp70266_c1_seq1	GO:0000023	GO:0004252	GO:0005524	GO:0006508	GO:0009534	GO:0009840	GO:0009941	GO:0019252
comp35980_c0_seq1	GO:0005634
comp69552_c0_seq1	GO:0005737
comp103789_c0_seq1	GO:0003995	GO:0005829	GO:0009610	GO:0016772	GO:0048767	GO:0050660	GO:0055114
comp92625_c0_seq1	GO:0004675	GO:0004693	GO:0005524	GO:0005739	GO:0005886	GO:0006468	GO:0007049	GO:0007178	GO:0009751	GO:0030246
comp62264_c0_seq1	GO:0004578	GO:0005739	GO:0016126	GO:0030244	GO:0046520	GO:0048193
comp65389_c0_seq2	GO:0004601	GO:0006979	GO:0009505	GO:0020037	GO:0046872	GO:0055114
comp36885_c0_seq1	GO:0003919	GO:0008531	GO:0008967	GO:0009231	GO:0009507	GO:0016036	GO:0016310	GO:0019375	GO:0045892
comp69720_c0_seq2	GO:0000394	GO:0000418	GO:0000419	GO:0003677	GO:0003899	GO:0005665	GO:0006366
comp64803_c0_seq1	GO:0000023	GO:0005739	GO:0006098	GO:0009535	GO:0019252	GO:0019288	GO:0019760	GO:0043085
comp35953_c0_seq1	GO:0005576	GO:0005789	GO:0005801	GO:0006886	GO:0008320	GO:0009627	GO:0016021	GO:0030134	GO:0034976
comp65821_c0_seq1	GO:0005634	GO:0007267	GO:0009616	GO:0009855	GO:0010014	GO:0010050	GO:0010073	GO:0010267	GO:0035196
comp155890_c0_seq1	GO:0003735	GO:0005840	GO:0006412	GO:0009507
comp68491_c1_seq1	GO:0005886	GO:0009741
comp67696_c1_seq1	GO:0005783	GO:0009555	GO:0009672	GO:0009926	GO:0010252	GO:0016021	GO:0055085	GO:0080162
comp67052_c0_seq1	GO:0005634	GO:0008270	GO:0035064	GO:0046872
comp62160_c2_seq1	GO:0006508	GO:0008236	GO:0010267	GO:0035196	GO:0042720	GO:0051607
comp69774_c0_seq1	GO:0004722	GO:0005634	GO:0005886	GO:0006470	GO:0008287	GO:0009610	GO:0009737	GO:0016036	GO:0019375	GO:0042631	GO:0046872
comp69913_c2_seq1	GO:0005739	GO:0005829	GO:0006094	GO:0006096	GO:0008219	GO:0008660	GO:0009534	GO:0009651	GO:0009693	GO:0009706	GO:0009793	GO:0009816	GO:0009965	GO:0010027	GO:0010228	GO:0010277	GO:0015996	GO:0016226	GO:0016630	GO:0019148	GO:0019288	GO:0019447	GO:0019761	GO:0022900	GO:0030154	GO:0032441	GO:0032880	GO:0042744	GO:0045893	GO:0046686	GO:0048481	GO:0050897	GO:0051537
comp65496_c0_seq1	GO:0009536
comp86072_c0_seq1	GO:0005886
comp53166_c0_seq1	GO:0005739
comp66035_c1_seq1	GO:0002679	GO:0004568	GO:0005576	GO:0005618	GO:0005975	GO:0006032	GO:0008061	GO:0009626	GO:0010167	GO:0010200	GO:0010262	GO:0015706	GO:0015824	GO:0016998
comp139361_c0_seq1	GO:0003677	GO:0005768	GO:0005794	GO:0005802	GO:0008168	GO:0016020	GO:0032259
comp51694_c0_seq1	GO:0004674	GO:0004713	GO:0005524	GO:0005634	GO:0005829	GO:0005886	GO:0006468
comp65940_c0_seq1	GO:0046983
comp64293_c0_seq1	GO:0004674	GO:0005524	GO:0005634	GO:0006468
comp131618_c0_seq1	GO:0004001	GO:0004017	GO:0004674	GO:0004712	GO:0005507	GO:0005524	GO:0005634	GO:0005739	GO:0005774	GO:0005794	GO:0005829	GO:0005886	GO:0006094	GO:0006096	GO:0006167	GO:0006169	GO:0006468	GO:0006511	GO:0007165	GO:0009506	GO:0009507	GO:0009651	GO:0009744	GO:0009749	GO:0009750	GO:0009853	GO:0019344	GO:0046686	GO:0046939	GO:0048046	GO:0051788	GO:0080094	GO:0080129
comp69985_c0_seq1	GO:0005886	GO:0006457	GO:0006886	GO:0009408	GO:0009644	GO:0030125	GO:0034976	GO:0042542	GO:0045893
comp67278_c0_seq1	GO:0005768	GO:0005794	GO:0005802	GO:0009505	GO:0016757
comp37981_c0_seq1	GO:0004853	GO:0006569	GO:0006782	GO:0009570	GO:0009684	GO:0046686
comp65713_c0_seq1	GO:0005773	GO:0005886	GO:0006071	GO:0006629	GO:0008889	GO:0016023	GO:0047389
comp70366_c0_seq2	GO:0004672	GO:0005739	GO:0009507
comp37298_c0_seq1	GO:0000413	GO:0001510	GO:0003755	GO:0005739	GO:0005794	GO:0005829	GO:0006364	GO:0006457	GO:0007165	GO:0016018	GO:0046686
comp65064_c0_seq1	GO:0005794	GO:0006457	GO:0030968	GO:0031072	GO:0048193	GO:0048527	GO:0051082
comp38428_c0_seq1	GO:0000226	GO:0000911	GO:0003723	GO:0009615	GO:0009630	GO:0009737	GO:0044238	GO:0044260
comp67726_c0_seq1	GO:0003735	GO:0005840	GO:0006412	GO:0009570	GO:0009941	GO:0016020	GO:0019243	GO:0019288
comp96843_c0_seq1	GO:0005524	GO:0008568	GO:0009825	GO:0009832	GO:0010091	GO:0043622
comp69310_c0_seq1	GO:0000085	GO:0004221	GO:0004843	GO:0005516	GO:0005634	GO:0006511	GO:0009506	GO:0009640	GO:0010388	GO:0016567	GO:0016571	GO:0016579	GO:0045893
comp39007_c0_seq1	GO:0006261	GO:0006310	GO:0006355	GO:0007049	GO:0043412
comp63408_c0_seq1	GO:0000394	GO:0003700	GO:0003743	GO:0005634	GO:0006352	GO:0006366	GO:0006413
comp61014_c1_seq1	GO:0000166	GO:0005886	GO:0008460	GO:0008830	GO:0008831	GO:0009536	GO:0010192	GO:0010214	GO:0010253	GO:0010280	GO:0010315	GO:0019305	GO:0045226	GO:0050377	GO:0050662	GO:0051555
comp69413_c0_seq1	GO:0003844	GO:0004553	GO:0005978	GO:0009501	GO:0009507	GO:0019252	GO:0043169
comp68076_c0_seq3	GO:0000166	GO:0003676	GO:0005742	GO:0005774	GO:0005886	GO:0006626	GO:0009536	GO:0015450	GO:0030529
comp61097_c1_seq1	GO:0003677	GO:0003700	GO:0005634	GO:0006355	GO:0009739
comp66894_c1_seq1	GO:0005216	GO:0005886	GO:0009507	GO:0009526	GO:0010020
comp66746_c0_seq1	GO:0000166	GO:0001510	GO:0005737	GO:0006400	GO:0008618
comp67197_c0_seq1	GO:0005576	GO:0016023
comp69801_c0_seq1	GO:0005515	GO:0005739	GO:0008270	GO:0009055	GO:0015035	GO:0045454	GO:0046872	GO:0048653
comp66604_c0_seq2	GO:0005634	GO:0010093	GO:0010103	GO:0048440	GO:0048507
comp69429_c0_seq3	GO:0005634	GO:0009220
comp34815_c0_seq1	GO:0005768	GO:0005802	GO:0006486	GO:0008373	GO:0030173
comp61718_c0_seq1	GO:0008375	GO:0016020
comp40261_c0_seq1	GO:0005783	GO:0005886	GO:0016021	GO:0016760	GO:0030244
comp153410_c0_seq1	GO:0003677	GO:0003700	GO:0005634	GO:0006355	GO:0007623	GO:0009630	GO:0009704	GO:0009740	GO:0010017	GO:0031539	GO:0042802	GO:0046983
comp64657_c0_seq2	GO:0004609	GO:0005509	GO:0005739	GO:0005783	GO:0008270	GO:0008654	GO:0009705
comp36290_c0_seq1	GO:0007568	GO:0009507
comp37895_c0_seq1	GO:0005886
comp58175_c0_seq1	GO:0000413	GO:0003755	GO:0005739	GO:0005768	GO:0005794	GO:0005802	GO:0005886	GO:0006084	GO:0006457	GO:0016126	GO:0016132	GO:0019344
comp57653_c0_seq1	GO:0005886
comp57395_c0_seq2	GO:0004601	GO:0005886	GO:0009507	GO:0016036	GO:0019375	GO:0045892
comp67199_c0_seq1	GO:0003883	GO:0005737	GO:0006221	GO:0046686
comp67618_c0_seq1	GO:0003700	GO:0005634	GO:0008285	GO:0009734	GO:0009737	GO:0009911	GO:0010047	GO:0010150	GO:0010227	GO:0042744	GO:0043565	GO:0045892	GO:0046983	GO:0048481
comp66581_c0_seq1	GO:0009507	GO:0016020
comp66416_c0_seq1	GO:0003682	GO:0005634	GO:0005737	GO:0006334	GO:0008283	GO:0010311	GO:0030154	GO:0042393	GO:0046686
comp65924_c0_seq1	GO:0000791	GO:0003677	GO:0005720	GO:0006342	GO:0009825	GO:0009910	GO:0010016	GO:0010048	GO:0016569	GO:0031047	GO:0035064	GO:0045857	GO:0048364	GO:0048573
comp67728_c1_seq2	GO:0000166	GO:0003960	GO:0008270	GO:0009507	GO:0044435	GO:0055114
comp36549_c0_seq1	GO:0003735	GO:0005618	GO:0005886	GO:0006412	GO:0009507	GO:0022625
comp229940_c0_seq1	GO:0005634	GO:0006333	GO:0006346	GO:0009220	GO:0009909	GO:0031048	GO:0048449	GO:0051567
comp62022_c1_seq1	GO:0000105	GO:0004635	GO:0004636	GO:0009165	GO:0009570
comp67367_c1_seq1	GO:0004514	GO:0009435	GO:0009507
comp70307_c0_seq8	GO:0000413	GO:0003755	GO:0006457	GO:0006979	GO:0009535	GO:0009570	GO:0009642	GO:0009651	GO:0009737	GO:0009941	GO:0010555	GO:0019344	GO:0022626	GO:0031977	GO:0042742	GO:0048046
comp75019_c0_seq1	GO:0000911	GO:0005515	GO:0005634	GO:0009507	GO:0015074	GO:0045892
comp60342_c0_seq1	GO:0005215	GO:0005524	GO:0005634	GO:0006281	GO:0006310	GO:0006346	GO:0006396	GO:0007062	GO:0008278	GO:0009507	GO:0009630	GO:0009855	GO:0009887	GO:0010014	GO:0010073	GO:0010413	GO:0010638	GO:0016246	GO:0030261	GO:0033044	GO:0045492	GO:0045893
comp60374_c0_seq1	GO:0005524	GO:0005634	GO:0005886	GO:0016308	GO:0046854
comp66774_c0_seq1	GO:0004368	GO:0004369	GO:0005743	GO:0006007	GO:0006072	GO:0006127	GO:0009331	GO:0015824	GO:0019563	GO:0019761
comp179820_c0_seq1	GO:0004674	GO:0005524	GO:0005739	GO:0005886	GO:0006468
comp65697_c0_seq1	GO:0003735	GO:0005739	GO:0006354	GO:0006412	GO:0009220	GO:0022627
comp63828_c0_seq1	GO:0005739
comp87779_c0_seq1	GO:0005347	GO:0005743	GO:0009624	GO:0009941	GO:0010117	GO:0010206	GO:0015867	GO:0016021	GO:0042651	GO:0055085
comp36380_c0_seq1	GO:0004672	GO:0005198	GO:0005524	GO:0006468	GO:0009507
comp69863_c0_seq1	GO:0003677	GO:0003887	GO:0005737	GO:0006260
comp37356_c0_seq1	GO:0005576	GO:0005618	GO:0005794	GO:0008466	GO:0009506	GO:0016866	GO:0030244
comp63914_c0_seq1	GO:0005634	GO:0005975	GO:0009507	GO:0030246	GO:0032450
comp59995_c1_seq1	GO:0005737	GO:0005886	GO:0009409	GO:0009414	GO:0009506	GO:0009644	GO:0009651	GO:0009737	GO:0010286
comp281542_c0_seq1	GO:0005739	GO:0005886	GO:0016301	GO:0016310
comp65074_c0_seq1	GO:0000394	GO:0003743	GO:0005634	GO:0005737	GO:0006352	GO:0006355	GO:0006366	GO:0006413	GO:0008270	GO:0017025	GO:0046872
comp36094_c0_seq1	GO:0005739	GO:0006626	GO:0016020
comp54386_c0_seq1	GO:0000911	GO:0000975	GO:0004674	GO:0005524	GO:0005634	GO:0005737	GO:0005886	GO:0007062	GO:0007131	GO:0007155	GO:0008144	GO:0009303	GO:0009407	GO:0009880	GO:0009887	GO:0010072	GO:0010090	GO:0010228	GO:0010431	GO:0010507	GO:0016303	GO:0016310	GO:0030307	GO:0033044	GO:0040019	GO:0042138	GO:0042802	GO:0043621	GO:0045010	GO:0045132	GO:0045595	GO:0045893	GO:0048765	GO:0071555	GO:2000234
comp68861_c0_seq1	GO:0005737	GO:0006457	GO:0006950	GO:0031072	GO:0051082
comp57502_c0_seq1	GO:0005634	GO:0005783	GO:0006655	GO:0016746
comp66201_c0_seq1	GO:0005759
comp69898_c0_seq4	GO:0000166	GO:0005198	GO:0005506	GO:0008219	GO:0009570	GO:0009658	GO:0016021	GO:0016226	GO:0016491	GO:0051536	GO:0055114
comp79849_c0_seq1	GO:0000166	GO:0003723	GO:0045836	GO:0048507
comp62004_c0_seq1	GO:0006661	GO:0016023
comp58268_c0_seq1	GO:0000085	GO:0009630	GO:0009640	GO:0009644	GO:0010388	GO:0042542
comp66088_c0_seq3	GO:0000287	GO:0005739	GO:0005829	GO:0009507	GO:0010333	GO:0016114	GO:0034007	GO:0043693
comp32210_c0_seq1	GO:0000910	GO:0001578	GO:0005634	GO:0005819	GO:0007020	GO:0008017	GO:0009524	GO:0009574	GO:0010005	GO:0031116	GO:0051322
comp63598_c1_seq1	GO:0000023	GO:0003825	GO:0004805	GO:0005739	GO:0005992	GO:0019252	GO:0043085
comp33219_c0_seq1	GO:0005794	GO:0005801	GO:0005829	GO:0006886	GO:0016020
comp37978_c0_seq1	GO:0005643	GO:0005829	GO:0006886	GO:0008565	GO:0009507
comp183769_c0_seq1	GO:0005739	GO:0005774	GO:0005829	GO:0005886	GO:0043234	GO:0051258
comp58166_c0_seq1	GO:0001510	GO:0003735	GO:0005730	GO:0005739	GO:0006412	GO:0022627
comp110703_c0_seq1	GO:0003723	GO:0004335	GO:0005524	GO:0005737	GO:0016310	GO:0030244	GO:0042352	GO:0047341	GO:0048193	GO:0050201
comp35788_c0_seq1	GO:0003924	GO:0005509	GO:0005525	GO:0005768	GO:0005886	GO:0006184	GO:0006623	GO:0006897	GO:0006944	GO:0009506	GO:0048193
comp36486_c0_seq1	GO:0003677	GO:0005576	GO:0005634	GO:0006917	GO:0009814	GO:0034051	GO:0034052	GO:0045595	GO:2000121
comp119340_c0_seq1	GO:0000166	GO:0016787
comp67350_c1_seq1	GO:0003723	GO:0005524	GO:0005634	GO:0008026	GO:0009536
comp61507_c0_seq2	GO:0003712	GO:0004402	GO:0005516	GO:0005634	GO:0006355	GO:0008270	GO:0009409	GO:0009553	GO:0009555	GO:0009651	GO:0009723	GO:0009751	GO:0009954	GO:0010227	GO:0016573	GO:0042542	GO:0048439	GO:0048573
comp47371_c0_seq1	GO:0003676	GO:0003724	GO:0005524	GO:0005634	GO:0005829	GO:0008026	GO:0009506
comp50846_c0_seq1	GO:0004221	GO:0004843	GO:0005634	GO:0006511	GO:0008270	GO:0046872
comp49649_c0_seq1	GO:0015031	GO:0016192	GO:0030117	GO:0044763
comp34820_c0_seq1	GO:0003980	GO:0005739	GO:0005783	GO:0006486	GO:0009507	GO:0009626	GO:0009627	GO:0009751	GO:0010204	GO:0016051	GO:0034976	GO:0046283	GO:0097359
comp64585_c0_seq2	GO:0003954	GO:0005747	GO:0009507	GO:0009853	GO:0016655	GO:0055114
comp38217_c0_seq1	GO:0003924	GO:0005525	GO:0005739	GO:0005777	GO:0006184	GO:0007623	GO:0009707	GO:0010020	GO:0016559	GO:0042802
comp69739_c2_seq2	GO:0000166	GO:0000398	GO:0005634	GO:0005737	GO:0008143	GO:0010193
comp67463_c0_seq1	GO:0005739	GO:0006631	GO:0009409	GO:0009414	GO:0009416	GO:0009651	GO:0009707	GO:0009735	GO:0009739	GO:0016036	GO:0019375	GO:0030246	GO:0030259	GO:0030912	GO:0045892	GO:0046509
comp71348_c0_seq2	GO:0004602	GO:0005739	GO:0005783	GO:0005829	GO:0005886	GO:0006623	GO:0006979	GO:0009407	GO:0009688	GO:0009793	GO:0009827	GO:0009860	GO:0016192	GO:0055114
comp69086_c0_seq2	GO:0005198	GO:0005829	GO:0006094	GO:0006886	GO:0007010	GO:0010498	GO:0016192	GO:0016905	GO:0030126
comp61057_c0_seq1	GO:0002238	GO:0005789	GO:0005794	GO:0005886	GO:0016021	GO:0016023	GO:0016126	GO:0042759	GO:0046520	GO:0050291
comp128816_c0_seq1	GO:0000902	GO:0005634	GO:0009536	GO:0016049	GO:0048193
comp61970_c0_seq1	GO:0009636	GO:0009651	GO:0042178	GO:0050505	GO:0080043
comp38446_c1_seq1	GO:0004298	GO:0005634	GO:0005773	GO:0005819	GO:0005886	GO:0006511	GO:0009507	GO:0009524	GO:0019773	GO:0022626
comp32853_c0_seq1	GO:0005634
comp53756_c0_seq1	GO:0000724	GO:0003677	GO:0005634	GO:0006294	GO:0010213	GO:0010224	GO:0010332	GO:0017108
comp68864_c0_seq1	GO:0003677	GO:0005524	GO:0005634	GO:0005829	GO:0006355	GO:0008270	GO:0016568	GO:0016787	GO:0035064	GO:0045727	GO:0046872	GO:0071472
comp38246_c0_seq1	GO:0000166	GO:0005737	GO:0005834	GO:0007275	GO:0016905
comp105417_c0_seq1	GO:0003779	GO:0005737	GO:0015629	GO:0030036
comp61282_c1_seq1	GO:0006848	GO:0009507	GO:0015137	GO:0015385	GO:0015386	GO:0015746	GO:0016021	GO:0035725	GO:0050833
comp37488_c0_seq1	GO:0006807	GO:0010167	GO:0015706	GO:0060776
comp66986_c0_seq1	GO:0000156	GO:0000160	GO:0005515	GO:0005634	GO:0005737	GO:0006355	GO:0006612	GO:0007623	GO:0009736	GO:0009963	GO:0010114	GO:0010363	GO:0016301	GO:0016310	GO:0035556
comp63005_c1_seq1	GO:0004674	GO:0005524	GO:0005739	GO:0006468	GO:0030247	GO:0032440	GO:0055114
comp32694_c0_seq1	GO:0005634	GO:0005737	GO:0009585	GO:0042752
comp32244_c0_seq1	GO:0000226	GO:0000911	GO:0005634	GO:0005876	GO:0051011	GO:0051322
comp64833_c0_seq1	GO:0005776	GO:0009267	GO:0016020
comp110784_c0_seq1	GO:0005739	GO:0008152	GO:0016757
comp66878_c0_seq1	GO:0003779	GO:0004674	GO:0004713	GO:0004723	GO:0005509	GO:0005524	GO:0005737	GO:0005885	GO:0005886	GO:0006468	GO:0009825	GO:0010090	GO:0010228	GO:0016926	GO:0030833	GO:0050665
comp40638_c0_seq1	GO:0001510	GO:0003723	GO:0003964	GO:0006278	GO:0006396	GO:0008173	GO:0009507
comp58671_c0_seq1	GO:0005525	GO:0009707	GO:0016817	GO:0045036
comp128586_c0_seq1	GO:0000166	GO:0008270	GO:0032440	GO:0055114
comp74640_c0_seq1	GO:0008152	GO:0047213
comp52013_c0_seq1	GO:0005576	GO:0007020	GO:0009505	GO:0009506	GO:0080167
comp121077_c0_seq1	GO:0004672	GO:0005524	GO:0005886	GO:0006406	GO:0006468	GO:0007155	GO:0009855	GO:0009909	GO:0009944	GO:0009965	GO:0010014	GO:0010074	GO:0010082	GO:0010090	GO:0016023	GO:0016570	GO:0019900	GO:0033612	GO:0045010	GO:0048449	GO:0048481	GO:0048765	GO:0071555
comp87895_c0_seq1	GO:0005975	GO:0009506	GO:0042973	GO:0043169	GO:0046658
comp62818_c0_seq1	GO:0004221	GO:0006511	GO:0008233
comp90858_c0_seq1	GO:0003697	GO:0005524	GO:0005739	GO:0006281	GO:0006310	GO:0008094	GO:0009432
comp70324_c0_seq2	GO:0005634	GO:0005829
comp89970_c0_seq1	GO:0003700	GO:0005524	GO:0005886	GO:0006355	GO:0006468	GO:0008353	GO:0009648	GO:0010229
comp61102_c1_seq1	GO:0005739	GO:0038032
comp56706_c0_seq1	GO:0000105	GO:0000107	GO:0009220	GO:0009570	GO:0016833	GO:0016853
comp63076_c0_seq1	GO:0005739	GO:0005794	GO:0016021
comp69737_c1_seq1	GO:0005739	GO:0005886	GO:0009535	GO:0010155	GO:0010258	GO:0010598	GO:0016655	GO:0019684	GO:0046777	GO:0055114
comp109308_c0_seq1	GO:0005576	GO:0005886
comp66422_c2_seq1	GO:0006355	GO:0009651	GO:0009740	GO:0010029	GO:0048519
comp69879_c0_seq1	GO:0005634
comp104177_c0_seq1	GO:0003700	GO:0005515	GO:0005634	GO:0005886	GO:0009640	GO:0009651	GO:0009793	GO:0009845	GO:0009910	GO:0009933	GO:0010162	GO:0010182	GO:0010228	GO:0016114	GO:0016567	GO:0019915	GO:0045893	GO:0050826
comp67814_c0_seq1	GO:0016491	GO:0055114
comp57213_c0_seq1	GO:0005737	GO:0005886	GO:0006415	GO:0016149
comp68575_c0_seq2	GO:0003677	GO:0008409	GO:0009570	GO:0009941	GO:0019761
comp79206_c0_seq1	GO:0005524	GO:0017111
comp68559_c0_seq1	GO:0000085	GO:0005739	GO:0009220	GO:0009640	GO:0009909	GO:0010388	GO:0034968
comp67023_c0_seq1	GO:0009507	GO:0010207	GO:0010264	GO:0016787
comp60579_c0_seq1	GO:0004497	GO:0016705	GO:0044710	GO:0046872
comp69398_c0_seq1	GO:0009987
comp37064_c0_seq1	GO:0003677	GO:0004803	GO:0006313	GO:0008270	GO:0008652	GO:0009543	GO:0019243
comp126516_c0_seq1	GO:0005773	GO:0042546
comp65263_c1_seq1	GO:0005794	GO:0005886	GO:0008270	GO:0009833	GO:0016021	GO:0016760	GO:0030244	GO:0046872
comp69567_c0_seq2	GO:0009941	GO:0010189	GO:0010236	GO:0019031	GO:0032259	GO:0051741
comp69535_c0_seq1	GO:0000166	GO:0003677	GO:0003723	GO:0008270	GO:0046872
comp65500_c0_seq1	GO:0000394	GO:0003677	GO:0003743	GO:0005634	GO:0006352	GO:0006366	GO:0006413	GO:0009860	GO:0010048	GO:0046982	GO:0048573	GO:0051090
comp177968_c0_seq1	GO:0000271	GO:0005089	GO:0005634	GO:0007389	GO:0008356	GO:0008361	GO:0009536	GO:0009825	GO:0009926	GO:0010075	GO:0016301	GO:0016310	GO:0016324	GO:0043481	GO:0048767	GO:0071555	GO:0080092
comp89013_c0_seq1	GO:0003677	GO:0003682	GO:0009620	GO:0009651	GO:0009723	GO:0009737	GO:0009753
comp65435_c1_seq1	GO:0005739	GO:0008270	GO:0016020
comp70782_c0_seq1	GO:0005622
comp47309_c0_seq1	GO:0016787
comp69338_c0_seq2	GO:0005515	GO:0005794	GO:0005886	GO:0006865	GO:0006944	GO:0009543	GO:0009627	GO:0009697	GO:0009723	GO:0009738	GO:0009827	GO:0009860	GO:0015914	GO:0035556	GO:0048193
comp130027_c0_seq1	GO:0005634	GO:0031307
comp117144_c0_seq1	GO:0005488	GO:0048513	GO:0050789
comp60929_c0_seq1	GO:0005524	GO:0005886	GO:0008353	GO:0046777
comp69343_c0_seq1	GO:0000023	GO:0005886	GO:0009506	GO:0019252	GO:0051607
comp58196_c0_seq1	GO:0000166	GO:0000354	GO:0005681	GO:0005686	GO:0005730	GO:0005737	GO:0015030	GO:0017069
comp86345_c0_seq1	GO:0005739
comp32666_c0_seq1	GO:0005886	GO:0009536	GO:0016874
comp70419_c0_seq2	GO:0005975	GO:0043169	GO:0052692
comp70015_c0_seq1	GO:0005739	GO:0005774	GO:0005886	GO:0008270	GO:0008453	GO:0019544	GO:0030170	GO:0046686
comp50693_c0_seq1	GO:0005576	GO:0005774	GO:0005886	GO:0009506	GO:0010413	GO:0016926	GO:0017040	GO:0045492
comp51160_c0_seq1	GO:0005739	GO:0005886	GO:0006508	GO:0008236	GO:0016021
comp70198_c1_seq1	GO:0000162	GO:0000302	GO:0002213	GO:0002238	GO:0003677	GO:0003700	GO:0003958	GO:0005506	GO:0005634	GO:0005789	GO:0005829	GO:0006888	GO:0009698	GO:0009737	GO:0009753	GO:0009759	GO:0010181	GO:0010438	GO:0016301	GO:0045893	GO:0055114
comp40543_c0_seq1	GO:0004553	GO:0005975
comp219884_c0_seq1	GO:0004806	GO:0005525	GO:0005634	GO:0006635	GO:0012511	GO:0016558	GO:0019433	GO:0044265	GO:0048610	GO:0048868
comp36129_c0_seq1	GO:0005634	GO:0015996
comp67898_c0_seq1	GO:0004177	GO:0005829	GO:0005886	GO:0006487	GO:0006869	GO:0006891	GO:0009926	GO:0010013	GO:0010351	GO:0016558	GO:0046872
comp47430_c0_seq1	GO:0043231	GO:0044444
comp58234_c1_seq1	GO:0004335	GO:0004340	GO:0005524	GO:0005829	GO:0006020	GO:0008266	GO:0009702	GO:0016310	GO:0042546	GO:0047912	GO:0047940	GO:0048868
comp103730_c0_seq1	GO:0005739	GO:0008380	GO:0008536	GO:0032981
comp51926_c0_seq1	GO:0000226	GO:0000911	GO:0005215	GO:0005739	GO:0005829	GO:0005886	GO:0006890	GO:0006970	GO:0009408
comp69018_c0_seq2	GO:0004674	GO:0004712	GO:0004715	GO:0005524	GO:0005886	GO:0006468
comp73906_c0_seq1	GO:0005739	GO:0005777	GO:0009536	GO:0009617	GO:0010193	GO:0016020	GO:0016023
comp62697_c1_seq1	GO:0003723
comp65302_c0_seq1	GO:0000287	GO:0003862	GO:0005739	GO:0005829	GO:0006744	GO:0009098	GO:0009570	GO:0009579	GO:0009651	GO:0009941	GO:0019761	GO:0051287	GO:0055114
comp57720_c0_seq1	GO:0005634	GO:0006306	GO:0006346	GO:0033562
comp64535_c0_seq1	GO:0005634	GO:0005886
comp70609_c0_seq7	GO:0000166	GO:0003743	GO:0005515	GO:0005829	GO:0006413	GO:0009506	GO:0009651	GO:0046686	GO:0080008
comp59080_c1_seq1	GO:0000166	GO:0000398	GO:0003723	GO:0005634	GO:0042742
comp60558_c0_seq2	GO:0002238	GO:0005737	GO:0005886	GO:0006950
comp206028_c0_seq1	GO:0005829	GO:0009507
comp61583_c1_seq1	GO:0009813	GO:0016702	GO:0031418	GO:0045486	GO:0046872	GO:0055114
comp38439_c1_seq1	GO:0003677	GO:0005634	GO:0006338	GO:0006355	GO:0008284	GO:0009909	GO:0042742
comp145933_c0_seq1	GO:0003700	GO:0005634	GO:0006355	GO:0009734	GO:0010114	GO:0010218	GO:0010583	GO:0032440	GO:0046983	GO:0055114
comp226589_c0_seq1	GO:0000271	GO:0005509	GO:0005515	GO:0005886	GO:0009705	GO:0009825	GO:0009932	GO:0010817	GO:0019722	GO:0042538	GO:0043266	GO:0043481	GO:0048767	GO:0071555	GO:2000021
comp68212_c0_seq1	GO:0005634	GO:0016023
comp60651_c1_seq1	GO:0009507	GO:0016020
comp119668_c0_seq1	GO:0005524	GO:0006950	GO:0032440	GO:0055114	GO:0071944
comp58256_c0_seq1	GO:0004362	GO:0009055	GO:0009570	GO:0015035	GO:0016226	GO:0045454	GO:0046872	GO:0051537
comp105950_c0_seq1	GO:0005886	GO:0006007	GO:0009506	GO:0071458	GO:0071782	GO:0071786	GO:0080167
comp117427_c0_seq1	GO:0004722	GO:0005634	GO:0005737	GO:0005886	GO:0008152	GO:0046872
comp50357_c0_seq1	GO:0005634	GO:0009611	GO:0009617	GO:0009651	GO:0009737	GO:0009751	GO:0009753	GO:0009961
comp68906_c0_seq1	GO:0000786	GO:0005634	GO:0006334	GO:0009414	GO:0031492
comp35566_c0_seq1	GO:0003676	GO:0005524	GO:0005739	GO:0008026	GO:0009220	GO:0009507
comp77623_c0_seq1	GO:0000287	GO:0004450	GO:0005739	GO:0006099	GO:0006102	GO:0009534	GO:0009570	GO:0051287
comp69222_c1_seq1	GO:0003723	GO:0003964	GO:0005506	GO:0006278	GO:0009055	GO:0020037	GO:0055114	GO:0070330
comp71201_c0_seq1	GO:0005747	GO:0005774	GO:0005886	GO:0006096	GO:0006511	GO:0009060	GO:0009507	GO:0009853	GO:0046686	GO:0051788	GO:0080129
comp64593_c0_seq1	GO:0016787
comp37972_c0_seq1	GO:0003723	GO:0005634	GO:0005737	GO:0030529
comp146047_c0_seq1	GO:0004497	GO:0005506	GO:0009055	GO:0016705	GO:0020037	GO:0055114
comp88630_c0_seq1	GO:0000038	GO:0000271	GO:0003841	GO:0004366	GO:0005783	GO:0006655	GO:0007389	GO:0008361	GO:0009507	GO:0009825	GO:0009926	GO:0009932	GO:0010075	GO:0010143	GO:0016791	GO:0042335	GO:0043481	GO:0048767	GO:0071555	GO:0090447
comp70541_c0_seq2	GO:0005215	GO:0005794	GO:0009737	GO:0016192	GO:0048868
comp57291_c0_seq1	GO:0005634	GO:0005737	GO:0005886	GO:0008806	GO:0009651	GO:0048046
comp67724_c0_seq1	GO:0000045	GO:0006661	GO:0009507	GO:0015031	GO:0042787
comp69226_c0_seq2	GO:0000085	GO:0003743	GO:0005515	GO:0005634	GO:0005886	GO:0006413	GO:0009640	GO:0009793	GO:0010388	GO:0046872
comp67932_c0_seq1	GO:0005634	GO:0009536	GO:0016787
comp36460_c0_seq1	GO:0000166	GO:0000398	GO:0003676	GO:0005515	GO:0005730	GO:0008270	GO:0016607	GO:0022402	GO:0030422	GO:0035196	GO:0043687	GO:0045893	GO:0046872	GO:0048573
comp67602_c0_seq3	GO:0000079	GO:0000166	GO:0005886	GO:0006396	GO:0009506	GO:0009626	GO:0009651	GO:0010440	GO:0019901	GO:0043687	GO:0045893	GO:0048573	GO:0051607
comp70463_c1_seq1	GO:0003676	GO:0009630	GO:0043231
comp93488_c0_seq1	GO:0005737	GO:0035091	GO:0035556
comp70221_c0_seq2	GO:0000165	GO:0004674	GO:0004715	GO:0005524	GO:0005886	GO:0006468	GO:0006499	GO:0006612	GO:0009409	GO:0009611	GO:0009625	GO:0009697	GO:0009738	GO:0009862	GO:0009867	GO:0009963	GO:0010363	GO:0016036	GO:0019375	GO:0030968	GO:0031348	GO:0042538	GO:0042631	GO:0042742	GO:0043069	GO:0050832
comp64980_c0_seq3	GO:0009507
comp61481_c0_seq1	GO:0005739
comp59610_c0_seq1	GO:0000165	GO:0004674	GO:0004712	GO:0004715	GO:0005524	GO:0005634	GO:0005829	GO:0006468	GO:0006612	GO:0009409	GO:0009414	GO:0009605	GO:0009723	GO:0009734	GO:0009738	GO:0009742	GO:0009862	GO:0009867	GO:0009966	GO:0010305	GO:0010363	GO:0030968	GO:0031348	GO:0042538	GO:0043069	GO:0050832
comp37810_c0_seq1	GO:0000166	GO:0003960	GO:0005739	GO:0008270	GO:0055114
comp57611_c0_seq1	GO:0005215	GO:0005743	GO:0006839	GO:0015824	GO:0016021	GO:0055085
comp93600_c0_seq1	GO:0005576	GO:0005739	GO:0005794	GO:0009808	GO:0010054	GO:0010413	GO:0030775	GO:0045492
comp67771_c0_seq1	GO:0005739	GO:0005774	GO:0005886	GO:0006508	GO:0008236
comp68452_c0_seq2	GO:0003700	GO:0005737	GO:0016602	GO:0043565	GO:0045893	GO:0046982
comp69248_c0_seq3	GO:0003700	GO:0005634	GO:0006355	GO:0009410	GO:0030968	GO:0043565	GO:0046983	GO:0071294
comp68037_c0_seq1	GO:0005634	GO:0006355	GO:0009507	GO:0016021
comp38954_c1_seq1	GO:0005634
comp70518_c2_seq19	GO:0000166	GO:0004842	GO:0005739	GO:0005886	GO:0008270	GO:0016021	GO:0016567	GO:0046872	GO:0048364	GO:0050662	GO:0051301
comp104042_c0_seq1	GO:0009790	GO:0048700
comp32267_c0_seq1	GO:0000166	GO:0004402	GO:0005634	GO:0005739	GO:0005834	GO:0006281	GO:0010224	GO:0016573	GO:0080008
comp59841_c0_seq1	GO:0000023	GO:0004871	GO:0005886	GO:0007165	GO:0009416	GO:0019252
comp70913_c0_seq1	GO:0004784	GO:0005507	GO:0005759	GO:0009651	GO:0009793	GO:0010043	GO:0019430	GO:0042742	GO:0055114
comp74806_c0_seq1	GO:0005840
comp64741_c0_seq3	GO:0003723	GO:0003735	GO:0005618	GO:0005774	GO:0005886	GO:0006412	GO:0009506	GO:0009507	GO:0022627
comp67114_c1_seq1	GO:0004084	GO:0005634	GO:0005739	GO:0009081	GO:0009407	GO:0009507
comp137716_c0_seq1	GO:0016020
comp99504_c0_seq1	GO:0005634	GO:0016036	GO:0019375	GO:0045892
comp127796_c0_seq1	GO:0003951	GO:0005516	GO:0005737	GO:0006741	GO:0016310	GO:0019674	GO:0042736
comp68139_c0_seq1	GO:0005515	GO:0005576	GO:0006364	GO:0006636	GO:0009535	GO:0009543	GO:0009570	GO:0010027	GO:0015979	GO:0015995	GO:0016117	GO:0019288	GO:0030003	GO:0070838
comp36548_c0_seq1	GO:0005737	GO:0006952	GO:0009607
comp70428_c0_seq1	GO:0004497	GO:0005783	GO:0016705	GO:0019825	GO:0046872
comp62981_c0_seq1	GO:0005515	GO:0005634	GO:0009543	GO:0009570	GO:0009654	GO:0030095	GO:0042127	GO:0048366	GO:0048564
comp70640_c2_seq2	GO:0002229	GO:0002679	GO:0004675	GO:0005524	GO:0005768	GO:0005886	GO:0006468	GO:0006612	GO:0007030	GO:0007178	GO:0009556	GO:0009742	GO:0009793	GO:0009863	GO:0010152	GO:0010200	GO:0010227	GO:0010363	GO:0016021	GO:0016049	GO:0030968	GO:0033612	GO:0042742	GO:0043069	GO:0043234	GO:0046982	GO:0050832
comp64761_c0_seq1	GO:0006364	GO:0009517	GO:0009533	GO:0009637	GO:0009644	GO:0009744	GO:0009765	GO:0009783	GO:0010114	GO:0010155	GO:0010196	GO:0010218	GO:0010287	GO:0016168	GO:0019344
comp86349_c0_seq1	GO:0000062	GO:0005615	GO:0009646	GO:0015908	GO:0042742	GO:0050832
comp65380_c0_seq1	GO:0016043	GO:0044763
comp34951_c0_seq1	GO:0005634	GO:0006817	GO:0008270	GO:0009062	GO:0016036	GO:0046872
comp66237_c0_seq1	GO:0000226	GO:0000911	GO:0004674	GO:0005515	GO:0005524	GO:0005730	GO:0005737	GO:0006468
comp141156_c0_seq1	GO:0000220	GO:0005739	GO:0005886	GO:0009507	GO:0009678	GO:0009705	GO:0012510	GO:0015078	GO:0015991	GO:0031669
comp62313_c0_seq1	GO:0003676	GO:0003700	GO:0004402	GO:0005634	GO:0006281	GO:0006355	GO:0007020	GO:0008270	GO:0008284	GO:0010224	GO:0010492	GO:0016573	GO:0048768	GO:0051301
comp39018_c0_seq1	GO:0005730	GO:0009536	GO:0016556	GO:0046983
comp70019_c0_seq3	GO:0005506	GO:0009055	GO:0016021	GO:0016711	GO:0020037	GO:0055114
comp37669_c1_seq1	GO:0005840
comp36585_c0_seq2	GO:0004842	GO:0005524	GO:0005634	GO:0009737	GO:0016579	GO:0016925	GO:0019789
comp66824_c0_seq1	GO:0000413	GO:0003755	GO:0004579	GO:0005528	GO:0005783	GO:0006457	GO:0006486	GO:0009543	GO:0016021	GO:0016491	GO:0055114
comp162453_c0_seq1	GO:0000225	GO:0005576
comp70332_c0_seq1	GO:0004176	GO:0004222	GO:0005524	GO:0005739	GO:0005886	GO:0006508	GO:0008270	GO:0008568	GO:0009535	GO:0016021	GO:0030163	GO:0046872	GO:0051301
comp70106_c0_seq1	GO:0004733	GO:0005576	GO:0009507	GO:0010181	GO:0055114
comp60156_c0_seq1	GO:0003827	GO:0005739	GO:0005795	GO:0008455	GO:0009312	GO:0016021	GO:0042732
comp68366_c0_seq3	GO:0005634	GO:0005794	GO:0005829	GO:0031072	GO:0048316	GO:0070370
comp69271_c0_seq1	GO:0005634	GO:0009536
comp80291_c0_seq1	GO:0005829	GO:0006886	GO:0006888	GO:0008270	GO:0009536	GO:0030127
comp60775_c0_seq1	GO:0005458	GO:0005515	GO:0005794	GO:0005886	GO:0009536	GO:0015784	GO:0016021	GO:0055085
comp36229_c0_seq1	GO:0042744
comp68703_c0_seq1	GO:0005488
comp60357_c0_seq1	GO:0004252	GO:0006508	GO:0016023	GO:0042802	GO:0043086
comp69759_c0_seq1	GO:0000166	GO:0003723	GO:0006397	GO:0009570	GO:0009579	GO:0009793	GO:0010027	GO:0010228	GO:0016226	GO:0019288	GO:0030529	GO:0048481
comp268871_c0_seq1	GO:0006355
comp36172_c0_seq2	GO:0005634	GO:0006493	GO:0016757
comp69835_c0_seq2	GO:0005634	GO:0009062	GO:0009739	GO:0010150	GO:0010468
comp224803_c0_seq1	GO:0005634	GO:0009507	GO:0015079	GO:0016021	GO:0071805
comp66757_c0_seq1	GO:0004497	GO:0016023	GO:0016705	GO:0046872
comp69459_c0_seq2	GO:0000166	GO:0003735	GO:0005618	GO:0005730	GO:0005886	GO:0006412	GO:0009507	GO:0022627
comp93501_c0_seq1	GO:0005634	GO:0005829	GO:0006396	GO:0006606	GO:0008565	GO:0009410	GO:0009536	GO:0022402	GO:0048522
comp81532_c0_seq1	GO:0003723	GO:0003964	GO:0004842	GO:0005829	GO:0006278	GO:0008270	GO:0009506	GO:0009620	GO:0009640	GO:0009733	GO:0009826	GO:0009926	GO:0010311	GO:0016020	GO:0016023	GO:0016567	GO:0048283
comp68643_c0_seq1	GO:0005739	GO:0006098	GO:0006364	GO:0009507	GO:0009522	GO:0009657	GO:0009768	GO:0010207	GO:0019344	GO:0030003	GO:0035304	GO:0070838
comp57397_c0_seq1	GO:0003723	GO:0005730	GO:0005840	GO:0042254
comp62112_c0_seq1	GO:0000910	GO:0004872	GO:0005788	GO:0008270	GO:0009734	GO:0009826	GO:0010011	GO:0032440	GO:0032877	GO:0045793	GO:0046872	GO:0051781	GO:0055114
comp66101_c0_seq1	GO:0005634	GO:0005739	GO:0009536	GO:0044237	GO:0044710
comp144420_c0_seq1	GO:0000139	GO:0003676	GO:0005338	GO:0005886	GO:0006863	GO:0015780	GO:0016021	GO:0046983
comp60977_c0_seq1	GO:0000023	GO:0005363	GO:0005983	GO:0006098	GO:0007154	GO:0007275	GO:0009624	GO:0009629	GO:0009706	GO:0015768	GO:0016021	GO:0019252	GO:0019288	GO:0019761	GO:0030003	GO:0043085	GO:0070838
comp58735_c1_seq1	GO:0005506	GO:0005789	GO:0009055	GO:0009835	GO:0016021	GO:0020037	GO:0047085	GO:0050592	GO:0055114
comp36695_c0_seq1	GO:0005739	GO:0009507
comp68573_c1_seq1	GO:0005886
comp69224_c0_seq2	GO:0003924	GO:0005198	GO:0005525	GO:0005618	GO:0005730	GO:0005773	GO:0005794	GO:0005874	GO:0005886	GO:0006184	GO:0007018	GO:0009506	GO:0009507	GO:0009651	GO:0045298	GO:0046686	GO:0051258
comp61921_c0_seq2	GO:0004672	GO:0004871	GO:0005515	GO:0005524	GO:0005634	GO:0005834	GO:0006281	GO:0006468	GO:0009585	GO:0010100	GO:0010114	GO:0010218	GO:0016874	GO:0032440	GO:0048575	GO:0055114	GO:0080008	GO:2000028
comp89081_c0_seq1	GO:0004672	GO:0016310
comp69728_c0_seq1	GO:0001104	GO:0006357	GO:0016592
comp65032_c0_seq1	GO:0005524	GO:0005618	GO:0005634	GO:0005829	GO:0005886	GO:0006457	GO:0009408	GO:0009506	GO:0032440	GO:0046686	GO:0055114
comp87831_c0_seq1	GO:0005634	GO:0030246
comp60128_c0_seq1	GO:0005739	GO:0006626	GO:0016020
comp33701_c0_seq1	GO:0009506
comp66178_c1_seq1	GO:0000166	GO:0033788	GO:0055114
comp96975_c0_seq1	GO:0016740	GO:0016829
comp69468_c0_seq1	GO:0050794
comp34836_c0_seq1	GO:0005886	GO:0009705	GO:0015112	GO:0015706	GO:0016021	GO:0055085
comp64897_c0_seq1	GO:0004129	GO:0005507	GO:0016020	GO:0022900
comp87397_c0_seq1	GO:0000287	GO:0003825	GO:0004805	GO:0005634	GO:0005992	GO:0009507	GO:0009611	GO:0009744	GO:0009750	GO:0009753	GO:0010093	GO:0016099	GO:0034768	GO:0048440	GO:0048507	GO:0050551	GO:0080027
comp58950_c0_seq1	GO:0009506
comp69782_c0_seq1	GO:0003854	GO:0004612	GO:0005524	GO:0006094	GO:0006364	GO:0006694	GO:0032040	GO:0045552	GO:0055114
comp54121_c0_seq1	GO:0004161	GO:0005487	GO:0005515	GO:0005635	GO:0005739	GO:0009910	GO:0009941	GO:0009944	GO:0009965	GO:0010236	GO:0010355	GO:0010356	GO:0010357	GO:0016021	GO:0016117	GO:0035281	GO:0048364
comp69267_c0_seq1	GO:0005388	GO:0005634	GO:0009651	GO:0022626
comp71504_c0_seq1	GO:0006810	GO:0016021	GO:0016023	GO:0016760	GO:0030244
comp65311_c2_seq1	GO:0000394	GO:0005768	GO:0005794	GO:0005802	GO:0007275	GO:0009086	GO:0016757
comp66820_c0_seq1	GO:0004683	GO:0005515	GO:0005524	GO:0005634	GO:0009615	GO:0046777
comp65008_c0_seq1	GO:0005634	GO:0009987
comp191869_c0_seq1	GO:0003677
comp36470_c0_seq1	GO:0005730	GO:0005774	GO:0005783	GO:0005794	GO:0005886	GO:0006888	GO:0009506	GO:0009536
comp33136_c0_seq1	GO:0005215	GO:0005515	GO:0005524	GO:0006364	GO:0006569	GO:0006810	GO:0009570	GO:0009684	GO:0009793	GO:0009902	GO:0010027	GO:0010207	GO:0010228	GO:0016226	GO:0035304	GO:0042793	GO:0045893	GO:0048481
comp66492_c0_seq1	GO:0000413	GO:0003755	GO:0005739	GO:0009507
comp68014_c1_seq1	GO:0004458	GO:0005524	GO:0005739	GO:0008762	GO:0008891	GO:0019154	GO:0042802	GO:0050660	GO:0051596	GO:0055114
comp62914_c0_seq1	GO:0005506	GO:0006952	GO:0009055	GO:0009617	GO:0016709	GO:0019825	GO:0020037	GO:0055114
comp57814_c0_seq1	GO:0005634	GO:0006284	GO:0008725	GO:0043916	GO:0052821	GO:0052822
comp68207_c0_seq1	GO:0003677	GO:0005677	GO:0005759	GO:0006342	GO:0006471	GO:0006476	GO:0008270	GO:0031348	GO:0034979	GO:0042742	GO:0046872	GO:0070403
comp101689_c0_seq1	GO:0005215	GO:0005886	GO:0006857	GO:0009624	GO:0016021
comp105338_c0_seq1	GO:0000287	GO:0004743	GO:0005524	GO:0005829	GO:0006096	GO:0009570	GO:0009832	GO:0010431	GO:0016049	GO:0016126	GO:0016310	GO:0030243	GO:0030955	GO:0046686
comp91581_c0_seq1	GO:0004140	GO:0005524	GO:0005773	GO:0005777	GO:0009507	GO:0015824	GO:0015937	GO:0016310
comp40494_c0_seq1	GO:0000166	GO:0005634	GO:0005829	GO:0009506
comp59656_c1_seq1	GO:0000059	GO:0005643	GO:0005829	GO:0006406	GO:0008565	GO:0009165	GO:0035280
comp69673_c0_seq1	GO:0005634	GO:0005829	GO:0010413	GO:0016740	GO:0045492	GO:0046686
comp105162_c0_seq1	GO:0003677	GO:0003700	GO:0005634	GO:0006355	GO:0009908	GO:0048366
comp67819_c0_seq1	GO:0000023	GO:0004091	GO:0009941	GO:0019252	GO:0043085	GO:0050253	GO:0080030	GO:0080031	GO:0080032
comp36051_c0_seq1	GO:0005634	GO:0005739	GO:0009553	GO:0009677	GO:0080173
comp39950_c0_seq1	GO:0005507	GO:0005524	GO:0005759	GO:0005886	GO:0009408	GO:0009507	GO:0022626	GO:0042026	GO:0046686
comp67680_c0_seq1	GO:0000166	GO:0003723	GO:0008270	GO:0046872
comp58336_c0_seq1	GO:0000151	GO:0004842	GO:0016567
comp80172_c0_seq1	GO:0005886	GO:0006661
comp58402_c0_seq1	GO:0005525	GO:0005739	GO:0006783	GO:0009570
comp36118_c0_seq1	GO:0004842	GO:0005515	GO:0005737	GO:0005886	GO:0008270	GO:0046872	GO:0080144
comp64385_c0_seq1	GO:0005524	GO:0005739	GO:0006200	GO:0006399	GO:0008026	GO:0009507	GO:0009658	GO:0043169	GO:0070180	GO:0080158	GO:1901259
comp160459_c0_seq1	GO:0003677	GO:0004386	GO:0005524	GO:0005634	GO:0009630	GO:0016740
comp66924_c0_seq3	GO:0004089	GO:0005515	GO:0005747	GO:0005774	GO:0005886	GO:0006096	GO:0006511	GO:0006833	GO:0006972	GO:0007030	GO:0009266	GO:0009507	GO:0009651	GO:0009737	GO:0009853	GO:0010228	GO:0016740	GO:0019252	GO:0046686	GO:0051788	GO:0080129
comp64786_c0_seq2	GO:0010189	GO:0032259	GO:0050342
comp127933_c0_seq1	GO:0005886	GO:0009741	GO:0015996	GO:0016021
comp91590_c0_seq1	GO:0003723	GO:0005634	GO:0009506	GO:0031177
comp67975_c0_seq1	GO:0005507	GO:0005739	GO:0009308	GO:0009507	GO:0042631	GO:0048038
comp38658_c0_seq1	GO:0005773	GO:0005886	GO:0015095	GO:0015693	GO:0055085
comp47360_c0_seq1	GO:0005886	GO:0006857	GO:0009793	GO:0010098	GO:0019761	GO:0043562	GO:0080054	GO:0080055
comp57727_c0_seq1	GO:0004674	GO:0004715	GO:0005524	GO:0005576	GO:0005886	GO:0006468	GO:0007020	GO:0010075	GO:0016021	GO:0016023	GO:0048653
comp60300_c0_seq1	GO:0005886	GO:0009651	GO:0009737	GO:0010187	GO:0031261	GO:0042127
comp66204_c0_seq2	GO:0005886	GO:0016301
comp63067_c0_seq2	GO:0008153	GO:0008696	GO:0009570	GO:0046654	GO:0047810
comp128151_c0_seq1	GO:0005794	GO:0016051	GO:0047262
comp117551_c0_seq1	GO:0005886	GO:0009507	GO:0010228
comp59220_c0_seq1	GO:0005375	GO:0005385	GO:0005515	GO:0006623	GO:0009507	GO:0009630	GO:0016021	GO:0030001	GO:0030125	GO:0030131	GO:0030244	GO:0048193	GO:0071577
comp96605_c0_seq1	GO:0004475	GO:0005777	GO:0005829	GO:0009058	GO:0046686
comp68079_c0_seq1	GO:0005773	GO:0005886	GO:0006886
comp65458_c1_seq1	GO:0009507
comp71119_c0_seq1	GO:0000166	GO:0003854	GO:0009611	GO:0010051	GO:0044237	GO:0047787	GO:0050662	GO:0055114
comp36917_c1_seq1	GO:0003825	GO:0004805	GO:0005739	GO:0005992
comp65017_c0_seq1	GO:0005886
comp65575_c0_seq1	GO:0001709	GO:0003723	GO:0005634	GO:0006355	GO:0006810	GO:0008270	GO:0016020	GO:0016887
comp64739_c0_seq1	GO:0005506	GO:0006810	GO:0008137	GO:0009535	GO:0019684	GO:0048038	GO:0051539	GO:0055114
comp116849_c0_seq1	GO:0000287	GO:0000932	GO:0003729	GO:0005634	GO:0005773	GO:0006635	GO:0010072	GO:0015140	GO:0016021	GO:0016441	GO:0016558	GO:0017153	GO:0030145	GO:0031087	GO:0035725	GO:0042803	GO:0050072	GO:0051453	GO:0071423
comp37870_c0_seq1	GO:0005249	GO:0005634	GO:0006813	GO:0008076	GO:0051260
comp67490_c0_seq1	GO:0005634	GO:0005829	GO:0006511	GO:0009507
comp66725_c0_seq2	GO:0000164	GO:0004722	GO:0005730	GO:0006470	GO:0046872	GO:0051604
comp36498_c0_seq1	GO:0005794	GO:0008375	GO:0016021	GO:0016051	GO:0030158
comp144733_c0_seq1	GO:0003958	GO:0005506	GO:0005739	GO:0008033	GO:0008168	GO:0009536	GO:0010181	GO:0032259	GO:0051539	GO:0055114
comp69622_c2_seq2	GO:0003991	GO:0004349	GO:0005515	GO:0006561	GO:0009534	GO:0016310	GO:0034618	GO:0042450
comp69436_c0_seq1	GO:0006636	GO:0009409	GO:0016717	GO:0016720	GO:0031969	GO:0042389	GO:0055114
comp121120_c0_seq1	GO:0000087	GO:0000280	GO:0000911	GO:0003677	GO:0003682	GO:0003700	GO:0003713	GO:0005634	GO:0006355	GO:0009744	GO:0009749	GO:0009750	GO:0010389	GO:0032875	GO:0048451	GO:0048453	GO:0051225	GO:0051322
comp106521_c0_seq1	GO:0005515	GO:0005643	GO:0005829	GO:0009536	GO:0017056
comp58670_c0_seq1	GO:0005886
comp91085_c0_seq1	GO:0001522	GO:0003723	GO:0009507	GO:0009982
comp50127_c0_seq1	GO:0008168	GO:0008610
comp36657_c0_seq2	GO:0004190	GO:0005576	GO:0005773	GO:0005783	GO:0005829	GO:0006096	GO:0006508	GO:0006623	GO:0006629	GO:0006833	GO:0006972	GO:0007030	GO:0009266	GO:0009506	GO:0009651	GO:0046686	GO:0048513
comp58020_c0_seq1	GO:0005524	GO:0005739	GO:0005774	GO:0005829	GO:0005886	GO:0006457	GO:0009408	GO:0009414	GO:0009570	GO:0009651	GO:0009658	GO:0009704	GO:0009793	GO:0009941	GO:0010157	GO:0048481	GO:0051082
comp59280_c0_seq1	GO:0001676	GO:0003995	GO:0003997	GO:0005634	GO:0006635	GO:0009514	GO:0009735	GO:0043161	GO:0043248	GO:0048767	GO:0050660	GO:0051788
comp135879_c0_seq1	GO:0003677	GO:0005515	GO:0005634	GO:0008270	GO:0009787	GO:0009864	GO:0009910	GO:0010113	GO:0010247	GO:0010286	GO:0010337	GO:0016036	GO:0016049	GO:0016925	GO:0019789	GO:0040008	GO:0046872	GO:0048589	GO:0050826	GO:0051301	GO:0090352	GO:2000070
comp115471_c0_seq1	GO:0005794	GO:0009507	GO:0009737	GO:0009834	GO:0016020	GO:0016413
comp91662_c0_seq1	GO:0005737	GO:0009055	GO:0015035	GO:0045454
comp62263_c0_seq1	GO:0005525	GO:0005795	GO:0005798	GO:0005802	GO:0007264	GO:0009408	GO:0015031	GO:0016787
comp132204_c0_seq1	GO:0005634	GO:0005886	GO:0006302	GO:0006312	GO:0006346	GO:0007062	GO:0007129	GO:0007131	GO:0008017	GO:0009560	GO:0009832	GO:0010005	GO:0010051	GO:0010075	GO:0016572	GO:0031048	GO:0042138	GO:0045010	GO:0045132	GO:0051225	GO:0051322	GO:0051567
comp60762_c1_seq1	GO:0005524	GO:0006200	GO:0009055	GO:0015408	GO:0051536	GO:0051604
comp33478_c1_seq1	GO:0005770	GO:0006885	GO:0009507	GO:0015385	GO:0016021	GO:0035725
comp69968_c0_seq2	GO:0003676	GO:0004298	GO:0005634	GO:0005773	GO:0006094	GO:0006096	GO:0006511	GO:0009651	GO:0019773	GO:0022626	GO:0046686
comp63417_c0_seq1	GO:0000145	GO:0005739	GO:0005829	GO:0005886	GO:0006623	GO:0006904	GO:0007033	GO:0009506	GO:0009846	GO:0009860	GO:0048193
comp69758_c1_seq1	GO:0007623	GO:0044212
comp63042_c0_seq1	GO:0005739	GO:0009570	GO:0010103	GO:0016787	GO:0019344
comp64970_c0_seq1	GO:0005750	GO:0008121	GO:0016021	GO:0022900	GO:0046872	GO:0051537
comp112185_c0_seq1	GO:0004871	GO:0005886	GO:0007165	GO:0009416	GO:0009908
comp69417_c0_seq2	GO:0000166	GO:0003939	GO:0005829	GO:0008270	GO:0009506	GO:0046183	GO:0046872	GO:0055114
comp65305_c0_seq1	GO:0003677	GO:0003899	GO:0006351	GO:0009507
comp71384_c0_seq1	GO:0003723	GO:0003735	GO:0006364	GO:0006412	GO:0009570	GO:0009902	GO:0010027	GO:0015935	GO:0015979	GO:0015995	GO:0019288
comp58794_c0_seq1	GO:0006342	GO:0009733	GO:0009886	GO:0009887	GO:0009908	GO:0009913	GO:0009942	GO:0010305	GO:0010608	GO:0016020	GO:0016569	GO:0031047	GO:0042802	GO:0044212	GO:0044267	GO:0048364	GO:0048468	GO:0048507	GO:0048569	GO:0048646
comp58559_c1_seq1	GO:0003743	GO:0005515	GO:0005524	GO:0005730	GO:0005794	GO:0005829	GO:0005886	GO:0006094	GO:0006096	GO:0006413	GO:0008026	GO:0009505	GO:0009506	GO:0009651	GO:0046686	GO:0048046
comp38721_c0_seq1	GO:0000175	GO:0003723	GO:0005829	GO:0006396	GO:0009022
comp70691_c1_seq18	GO:0005524	GO:0006468	GO:0008353	GO:0030247
comp64858_c0_seq1	GO:0009536	GO:0009733	GO:0010223
comp187130_c0_seq1	GO:0004842	GO:0005576	GO:0005622	GO:0005886	GO:0008270	GO:0009062	GO:0009506	GO:0009690	GO:0010197	GO:0016132	GO:0046872
comp65644_c0_seq1	GO:0004697	GO:0004713	GO:0005524	GO:0006468	GO:0016023
comp70349_c0_seq5	GO:0004674	GO:0004715	GO:0005524	GO:0006468
comp110129_c0_seq1	GO:0003677	GO:0003824	GO:0043167	GO:0044237	GO:0044238	GO:0046983	GO:0071704
comp69053_c0_seq1	GO:0005739	GO:0005773
comp77108_c0_seq1	GO:0005737	GO:0006457	GO:0006950	GO:0016020	GO:0031072	GO:0051082
comp63036_c0_seq1	GO:0004674	GO:0004712	GO:0005524	GO:0006468	GO:0006979
comp87355_c0_seq1	GO:0005634	GO:0006606
comp87290_c0_seq1	GO:0000139	GO:0003677	GO:0005338	GO:0005351	GO:0005768	GO:0005802	GO:0005886	GO:0006007	GO:0008643	GO:0015780	GO:0016021	GO:0046983	GO:0055085
comp70908_c0_seq1	GO:0005737	GO:0008794	GO:0009055	GO:0015035	GO:0019243	GO:0022900	GO:0045454	GO:0046872	GO:0051537
comp80254_c0_seq1	GO:0002161	GO:0004823	GO:0005524	GO:0006429	GO:0006450	GO:0009507
comp52415_c0_seq1	GO:0005739	GO:0006979
comp69198_c0_seq1	GO:0004222	GO:0004672	GO:0005524	GO:0005739	GO:0005829	GO:0006468	GO:0006508	GO:0009570	GO:0019243	GO:0046686	GO:0046872	GO:0048046
comp296175_c0_seq1	GO:0000394	GO:0003677	GO:0003743	GO:0005634	GO:0006367	GO:0006413	GO:0009086	GO:0046982
comp67845_c0_seq1	GO:0003677	GO:0003682
comp73880_c0_seq1	GO:0003677	GO:0003682	GO:0005634	GO:0005739
comp75699_c0_seq1	GO:0004829	GO:0005524	GO:0005618	GO:0005739	GO:0005794	GO:0005829	GO:0005886	GO:0006094	GO:0006435	GO:0007010	GO:0009507	GO:0010498
comp67923_c0_seq1	GO:0003735	GO:0005730	GO:0005739	GO:0006412	GO:0009507	GO:0022625
comp38749_c0_seq1	GO:0004601	GO:0005576	GO:0020037	GO:0042744	GO:0046872	GO:0055114
comp149569_c0_seq1	GO:0000166	GO:0005515	GO:0005634	GO:0006355	GO:0045814
comp71851_c0_seq1	GO:0005634	GO:0005768	GO:0005794	GO:0005802	GO:0005886	GO:0006865	GO:0009407	GO:0010167	GO:0010583	GO:0015706	GO:0016021
comp70365_c0_seq1	GO:0003677	GO:0003700	GO:0005634	GO:0005739	GO:0009414	GO:0009507	GO:0009737	GO:0009867	GO:0010118	GO:0050832
comp330784_c0_seq1	GO:0005739	GO:0008152	GO:0008483	GO:0030170
comp72375_c0_seq1	GO:0006744	GO:0008840	GO:0009089	GO:0009507	GO:0019877
comp128445_c0_seq1	GO:0005634	GO:0046983
comp65623_c0_seq2	GO:0005886	GO:0009536	GO:0031307
comp67483_c0_seq1	GO:0005634
comp68080_c0_seq2	GO:0005747	GO:0009853
comp76609_c0_seq1	GO:0005737	GO:0009409	GO:0009414	GO:0009737	GO:0010200	GO:0042538	GO:0047372
comp109273_c0_seq1	GO:0005773	GO:0005886	GO:0015095	GO:0015693	GO:0055085
comp219770_c0_seq1	GO:0004066	GO:0005739	GO:0006529	GO:0016023
comp55226_c0_seq1	GO:0005215	GO:0005634	GO:0006810	GO:0016020
comp92078_c0_seq1	GO:0004452	GO:0005515	GO:0005773	GO:0005829	GO:0006508	GO:0008239
comp74113_c0_seq1	GO:0003676	GO:0004176	GO:0004222	GO:0005524	GO:0006508	GO:0008568	GO:0009408	GO:0009535	GO:0009644	GO:0009941	GO:0010304	GO:0016021	GO:0019761	GO:0031966	GO:0032880	GO:0046872
comp70056_c0_seq1	GO:0006629	GO:0009620	GO:0009723	GO:0016298	GO:0042742	GO:1901700
comp36326_c0_seq1	GO:0000278	GO:0004693	GO:0005515	GO:0005524	GO:0005634	GO:0008353	GO:0010440	GO:0042023	GO:0045736	GO:0051301
comp34273_c0_seq1	GO:0003987	GO:0005739	GO:0005829	GO:0008152	GO:0016023
comp61698_c0_seq1	GO:0005774	GO:0005886	GO:0006855	GO:0009624	GO:0015238	GO:0015297
comp38662_c0_seq1	GO:0000166	GO:0000398	GO:0003723	GO:0005681	GO:0016607
comp60373_c0_seq1	GO:0006486	GO:0009826	GO:0009863	GO:0009969	GO:0010256	GO:0016023	GO:0016757	GO:0030173	GO:0032580	GO:0042353
comp35803_c0_seq1	GO:0000338	GO:0005515	GO:0005634	GO:0006897	GO:0016021	GO:0016926	GO:0019941	GO:0044090	GO:0070536	GO:0071108	GO:0090316
comp37714_c0_seq2	GO:0000165	GO:0000166	GO:0002679	GO:0002831	GO:0005507	GO:0005829	GO:0006612	GO:0006635	GO:0006944	GO:0008270	GO:0009409	GO:0009507	GO:0009595	GO:0009697	GO:0009809	GO:0009862	GO:0009867	GO:0010200	GO:0010310	GO:0010337	GO:0010363	GO:0015446	GO:0015700	GO:0016756	GO:0019684	GO:0031348	GO:0034976	GO:0042344	GO:0042742	GO:0043069	GO:0043900	GO:0046029	GO:0046482	GO:0046685	GO:0046686	GO:0046870	GO:0046938	GO:0048037	GO:0050832	GO:0052544	GO:0071992
comp70048_c0_seq1	GO:0000166	GO:0005634	GO:0005829	GO:0005886	GO:0006979	GO:0008270	GO:0009407	GO:0010583	GO:0015824	GO:0016747	GO:0032440	GO:0046686	GO:0055114
comp62429_c1_seq1	GO:0003700	GO:0005634	GO:0006355	GO:0043565
comp61114_c0_seq1	GO:0009055	GO:0046872	GO:0051539
comp132562_c0_seq1	GO:0046872
comp36645_c0_seq1	GO:0006098	GO:0009535	GO:0009543	GO:0010027	GO:0019288
comp61577_c0_seq2	GO:0004091	GO:0005737	GO:0050253	GO:0080030	GO:0080031	GO:0080032
comp155424_c0_seq1	GO:0005737
comp146597_c0_seq1	GO:0005524	GO:0005737	GO:0007049	GO:0008360	GO:0008766	GO:0009252	GO:0047480	GO:0051301
comp69175_c0_seq1	GO:0000023	GO:0000105	GO:0000287	GO:0003879	GO:0006567	GO:0009570	GO:0019252	GO:0019344	GO:0048767
comp66155_c1_seq2	GO:0000226	GO:0000911	GO:0005198	GO:0005215	GO:0005739	GO:0005829	GO:0005886	GO:0006511	GO:0006886	GO:0006888	GO:0009630	GO:0009853	GO:0016905	GO:0030126	GO:0030244	GO:0051788	GO:0080008	GO:0080129
comp67487_c2_seq1	GO:0005829	GO:0009651
comp60096_c0_seq1	GO:0005829	GO:0006007	GO:0006487	GO:0009506	GO:0016020
comp68424_c0_seq1	GO:0005576	GO:0005886	GO:0016023
comp83016_c0_seq1	GO:0005634	GO:0008168	GO:0009536	GO:0032259
comp57995_c0_seq1	GO:0004842	GO:0005524	GO:0006511	GO:0016567
comp58136_c0_seq1	GO:0008466	GO:0016866	GO:0030244
comp38900_c0_seq1	GO:0004221	GO:0004843	GO:0005634	GO:0006511	GO:0009536
comp67425_c0_seq2	GO:0003723	GO:0005730	GO:0006364	GO:0030529
comp36747_c0_seq1	GO:0003723	GO:0005634
comp83157_c0_seq1	GO:0000394	GO:0004028	GO:0004029	GO:0005783	GO:0009086	GO:0016023	GO:0055114
comp35868_c1_seq1	GO:0000166	GO:0005634	GO:0005739	GO:0005774	GO:0005783	GO:0005886	GO:0009627	GO:0009744	GO:0009749	GO:0009750	GO:0009788	GO:0009853	GO:0016487	GO:0034976	GO:0045552	GO:0047886	GO:0050662	GO:0055114
comp44279_c0_seq1	GO:0008137	GO:0009507	GO:0016021	GO:0042773	GO:0048038
comp77798_c0_seq1	GO:0006415	GO:0006783	GO:0009507	GO:0009902	GO:0010027	GO:0016117	GO:0016149	GO:0032544	GO:0034660	GO:0042793	GO:0045893
comp145947_c0_seq1	GO:0000172	GO:0003723	GO:0004526	GO:0005655	GO:0006364	GO:0006379	GO:0008033	GO:0009410	GO:0022402	GO:0048522
comp66619_c0_seq2	GO:0003677	GO:0003682	GO:0003700	GO:0005634	GO:0008168	GO:0032259	GO:0045892
comp69883_c0_seq1	GO:0004108	GO:0005524	GO:0005618	GO:0005759	GO:0005794	GO:0006096	GO:0006099	GO:0008270	GO:0009507	GO:0016829	GO:0044262	GO:0046686
comp149185_c0_seq1	GO:0004672	GO:0005524	GO:0005886	GO:0006468	GO:0009742
comp61451_c0_seq1	GO:0003677	GO:0003682	GO:0005634	GO:0048046
comp38201_c0_seq1	GO:0005634	GO:0009055	GO:0015035	GO:0045454	GO:0048653
comp68348_c0_seq1	GO:0000166	GO:0005634	GO:0005773	GO:0005886	GO:0006099	GO:0006108	GO:0009570	GO:0009651	GO:0010043	GO:0016746	GO:0030060	GO:0044262	GO:0046686	GO:0048046
comp104226_c0_seq1	GO:0002237	GO:0004674	GO:0005524	GO:0006468	GO:0009581	GO:0009595	GO:0010200
comp97065_c0_seq1	GO:0000166	GO:0005215	GO:0005739	GO:0005886	GO:0006810	GO:0009536	GO:0016887	GO:0030048	GO:0044446
comp70406_c0_seq1	GO:0003677	GO:0005634	GO:0005886	GO:0006355	GO:0007623	GO:0008270	GO:0048579
comp61033_c0_seq1	GO:0005750	GO:0008121	GO:0016021	GO:0022900	GO:0046872	GO:0051537
comp70152_c0_seq3	GO:0005524	GO:0005618	GO:0005634	GO:0009409	GO:0009416	GO:0009535	GO:0009941	GO:0010287	GO:0010319	GO:0042742	GO:0043531	GO:0046863	GO:0048046	GO:0050790
comp80099_c0_seq1	GO:0005739	GO:0016829
comp49867_c0_seq1	GO:0010033	GO:0044464	GO:0050794	GO:0051716	GO:1901700
comp61733_c0_seq1	GO:0005794	GO:0016757
comp74480_c0_seq1	GO:0003676	GO:0005634	GO:0005737	GO:0006816	GO:0006833	GO:0007030	GO:0007033	GO:0009651	GO:0009750	GO:0046686	GO:0048767
comp2867_c0_seq1	GO:0001887	GO:0005829	GO:0009058	GO:0030170	GO:0030732	GO:0032259	GO:0046500
comp38841_c0_seq1	GO:0005634	GO:0005829	GO:0009506
comp245540_c0_seq1	GO:0009311	GO:0009505	GO:0009911	GO:0009965	GO:0016023	GO:0016139	GO:0016757	GO:0032940	GO:0043169	GO:0046477	GO:0048046	GO:0052692
comp68690_c0_seq2	GO:0000105	GO:0004399	GO:0008270	GO:0008295	GO:0009411	GO:0009555	GO:0009570	GO:0046872	GO:0051287	GO:0055114
comp67793_c0_seq1	GO:0003723	GO:0004221	GO:0005829	GO:0006606
comp36211_c0_seq1	GO:0005215	GO:0006886	GO:0006888	GO:0008270	GO:0030127
comp36545_c0_seq1	GO:0005506	GO:0005750	GO:0005773	GO:0005886	GO:0006122	GO:0009536	GO:0016021	GO:0020037	GO:0045153
comp69553_c0_seq1	GO:0003700	GO:0005672	GO:0006367
comp67476_c0_seq1	GO:0003723	GO:0005524	GO:0005634	GO:0005737	GO:0006397	GO:0006486	GO:0008026	GO:0008380
comp67420_c0_seq2	GO:0005525	GO:0005773	GO:0005886	GO:0007264	GO:0009873	GO:0015031	GO:0016787
comp94184_c0_seq1	GO:0004674	GO:0004715	GO:0005524	GO:0005829	GO:0006468	GO:0016597
comp38245_c0_seq1	GO:0005737	GO:0006623	GO:0016192
comp64539_c0_seq1	GO:0005829
comp70562_c0_seq3	GO:0004112	GO:0005737	GO:0006388
comp179110_c0_seq1	GO:0004672	GO:0005524	GO:0005634	GO:0006468	GO:0007033	GO:0016036	GO:0019375	GO:0042631
comp68856_c0_seq1	GO:0000023	GO:0004331	GO:0005985	GO:0006000	GO:0006098	GO:0006364	GO:0009409	GO:0009570	GO:0009637	GO:0009773	GO:0009902	GO:0010027	GO:0010114	GO:0010207	GO:0010218	GO:0010319	GO:0015995	GO:0016117	GO:0019252	GO:0019253	GO:0030003	GO:0030388	GO:0032440	GO:0035304	GO:0042132	GO:0042742	GO:0043085	GO:0046872	GO:0048046	GO:0070838
comp68838_c0_seq2	GO:0004784	GO:0006878	GO:0008270	GO:0009570	GO:0015680	GO:0016532	GO:0019430	GO:0055114
comp36808_c1_seq1	GO:0005739	GO:0005768	GO:0005794	GO:0005802
comp68842_c0_seq1	GO:0005783	GO:0016126	GO:0019745	GO:0020037	GO:0031090	GO:0042742	GO:0044425	GO:0046872
comp37176_c0_seq1	GO:0001510	GO:0003735	GO:0006412	GO:0016020	GO:0022625
comp69505_c1_seq1	GO:0003735	GO:0005840	GO:0006412	GO:0009507
comp128636_c0_seq1	GO:0004072	GO:0008652	GO:0009570	GO:0016310	GO:0016597
comp71131_c0_seq1	GO:0003735	GO:0005773	GO:0005886	GO:0006412	GO:0009507	GO:0022625
comp67385_c0_seq1	GO:0005097	GO:0005634	GO:0009536	GO:0032851
comp62829_c2_seq1	GO:0008233	GO:0019538
comp42478_c0_seq1	GO:0000303	GO:0003924	GO:0005507	GO:0005515	GO:0005524	GO:0005525	GO:0005618	GO:0005634	GO:0005768	GO:0005794	GO:0005802	GO:0005829	GO:0005886	GO:0006184	GO:0006487	GO:0006606	GO:0006754	GO:0007264	GO:0008219	GO:0009651	GO:0009863	GO:0009873	GO:0010119	GO:0016021	GO:0035434	GO:0043682	GO:0046686	GO:0048046
comp65201_c0_seq1	GO:0005743	GO:0006839	GO:0009536	GO:0015141	GO:0015744	GO:0016021	GO:0055085
comp69804_c1_seq1	GO:0004579	GO:0005739	GO:0005774	GO:0005794	GO:0005886	GO:0006364	GO:0008250	GO:0009409	GO:0009505	GO:0009506	GO:0016021	GO:0016023	GO:0018279	GO:0030244
comp38914_c0_seq1	GO:0003779	GO:0005737
comp37685_c0_seq2	GO:0000413	GO:0003755	GO:0006457	GO:0009535	GO:0009543	GO:0010103	GO:0016556	GO:0019288
comp54361_c0_seq1	GO:0008270	GO:0046872
comp66082_c1_seq1	GO:0003700	GO:0005634	GO:0006355	GO:0006417	GO:0009536	GO:0009734	GO:0009741	GO:0010583	GO:0042802	GO:0046983	GO:0048527
comp79110_c0_seq1	GO:0009706
comp32844_c0_seq1	GO:0004713	GO:0005524	GO:0005886	GO:0006346	GO:0006468	GO:0007267	GO:0009616	GO:0009855	GO:0009887	GO:0010014	GO:0010048	GO:0010050	GO:0010051	GO:0010073	GO:0010267	GO:0016023	GO:0030246	GO:0035196	GO:0048439
comp66938_c0_seq1	GO:0004664	GO:0005829	GO:0006571	GO:0009094	GO:0009507	GO:0010048	GO:0010244	GO:0043481	GO:0047769	GO:0048440	GO:0080167
comp68402_c0_seq1	GO:0009535	GO:0009637	GO:0010155	GO:0030003	GO:0046777	GO:0070838
comp37494_c1_seq1	GO:0005488
comp68601_c0_seq1	GO:0000166	GO:0005829	GO:0016491	GO:0055114
comp68938_c0_seq1	GO:0004298	GO:0005524	GO:0005634	GO:0005886	GO:0006511	GO:0006754	GO:0006825	GO:0009535	GO:0010043	GO:0016021	GO:0019773	GO:0022626	GO:0043682	GO:0046872
comp66753_c1_seq1	GO:0005829	GO:0005886	GO:0006952	GO:0008119	GO:0009941	GO:0018708	GO:0019762	GO:0032259
comp48367_c0_seq1	GO:0005488	GO:0008152	GO:0010214	GO:0044763
comp104777_c0_seq1	GO:0000914	GO:0003924	GO:0005198	GO:0005525	GO:0005618	GO:0005635	GO:0005739	GO:0005815	GO:0005829	GO:0005874	GO:0005886	GO:0006184	GO:0007018	GO:0009553	GO:0010103	GO:0048366	GO:0048768	GO:0051258	GO:0051641
comp36651_c0_seq1	GO:0005773	GO:0005886	GO:0006810	GO:0007267	GO:0048032
comp178919_c0_seq1	GO:0005829	GO:0008676	GO:0009536	GO:0010306	GO:0016829	GO:0042819
comp59396_c0_seq1	GO:0004565	GO:0005576	GO:0005829	GO:0005975	GO:0009505	GO:0009506	GO:0030246	GO:0032880	GO:0042744	GO:0043169	GO:0048767
comp67343_c0_seq1	GO:0003677	GO:0003700	GO:0005634	GO:0006354	GO:0006355
comp62341_c0_seq1	GO:0005216	GO:0006811	GO:0016021	GO:0055085
comp47674_c0_seq2	GO:0009617	GO:0009626	GO:0016020	GO:0045088	GO:0050794
comp66565_c0_seq1	GO:0005576	GO:0005783	GO:0009821	GO:0016844
comp64664_c0_seq1	GO:0001666	GO:0004792	GO:0007568	GO:0009507	GO:0009862	GO:0010089	GO:0010310	GO:0044036
comp33300_c1_seq1	GO:0003677	GO:0004379	GO:0005634	GO:0006306	GO:0008168
comp70225_c0_seq1	GO:0004750	GO:0006098	GO:0009409	GO:0009535	GO:0009570	GO:0009624	GO:0009793	GO:0009941	GO:0010319	GO:0019253	GO:0042742	GO:0046872	GO:0048046
comp145265_c0_seq1	GO:0003677	GO:0003887	GO:0005634	GO:0005739	GO:0006264	GO:0006302	GO:0008408	GO:0009295	GO:0009507	GO:0033259
comp36405_c0_seq1	GO:0000741	GO:0005730	GO:0006406	GO:0006606	GO:0009560	GO:0080008
comp70040_c0_seq1	GO:0000303	GO:0003677	GO:0003700	GO:0005634	GO:0005737	GO:0005886	GO:0009407	GO:0009644	GO:0009733	GO:0009738	GO:0009743	GO:0009753	GO:0009819	GO:0009873	GO:0009962	GO:0010150	GO:0010583	GO:0042538	GO:0042803	GO:0045893	GO:0046982	GO:2000377
comp37360_c1_seq1	GO:0005052	GO:0005515	GO:0005634	GO:0005778	GO:0005829	GO:0006635	GO:0006869	GO:0006891	GO:0009733	GO:0010351	GO:0016558
comp80119_c0_seq1	GO:0003904	GO:0005634	GO:0005773	GO:0006281	GO:0006338	GO:0009414	GO:0009638	GO:0009911	GO:0010075	GO:0010118	GO:0010617	GO:0042803
comp36262_c0_seq1	GO:0031965	GO:0055085
comp35309_c0_seq1	GO:0005471	GO:0005524	GO:0005886	GO:0006810	GO:0009507	GO:0016021
comp40904_c0_seq1	GO:0004722	GO:0005506	GO:0005634	GO:0005829	GO:0005886	GO:0030145
comp68684_c0_seq2	GO:0000271	GO:0003924	GO:0005198	GO:0005525	GO:0005618	GO:0005773	GO:0005874	GO:0005886	GO:0006094	GO:0006184	GO:0007010	GO:0007018	GO:0009507	GO:0009825	GO:0009932	GO:0010498	GO:0010817	GO:0043481	GO:0046686	GO:0048767	GO:0051258	GO:0071555
comp59427_c0_seq1	GO:0003676	GO:0003700	GO:0005634	GO:0006979	GO:0008270	GO:0009414	GO:0009611	GO:0009620	GO:0009631	GO:0009643	GO:0009695	GO:0009753	GO:0010200	GO:0010224	GO:0010286	GO:0030968	GO:0042538
comp67517_c0_seq2	GO:0005634
comp64189_c0_seq1	GO:0005622	GO:0008270
comp36956_c0_seq1	GO:0000325	GO:0005524	GO:0005618	GO:0005774	GO:0005886	GO:0006200	GO:0006754	GO:0007030	GO:0009555	GO:0009651	GO:0009941	GO:0015991	GO:0033180	GO:0046933	GO:0046961
comp66733_c1_seq1	GO:0016874
comp86108_c0_seq1	GO:0000166	GO:0000932	GO:0003676	GO:0005634	GO:0006417	GO:0009846	GO:0032440	GO:0043484	GO:0055114
comp62278_c0_seq1	GO:0000462	GO:0003735	GO:0005618	GO:0005730	GO:0005886	GO:0006414	GO:0009507	GO:0019843	GO:0022627
comp67070_c0_seq1	GO:0005886	GO:0009507	GO:0016023
comp36153_c0_seq1	GO:0004034	GO:0005737	GO:0006012	GO:0030246
comp36628_c0_seq1	GO:0004157	GO:0005783	GO:0005794	GO:0006212	GO:0006635	GO:0012505	GO:0016023	GO:0016558	GO:0043562
comp65043_c0_seq1	GO:0005488	GO:0006944	GO:0009506	GO:0010200	GO:0048193
comp67930_c0_seq1	GO:0005737	GO:0008152	GO:0009636	GO:0010224	GO:0050284	GO:0050412	GO:0050645	GO:0080167
comp61660_c1_seq1	GO:0003735	GO:0005730	GO:0006412	GO:0009506	GO:0009908	GO:0010229	GO:0016020	GO:0022625
comp70452_c0_seq1	GO:0003723	GO:0016747
comp64516_c0_seq1	GO:0006810	GO:0016020
comp67841_c0_seq1	GO:0000188	GO:0005634	GO:0006470	GO:0008138	GO:0033549
comp68444_c0_seq2	GO:0006098	GO:0009535	GO:0009570	GO:0009941	GO:0019288	GO:0030001	GO:0045036	GO:0046872
comp35947_c0_seq1	GO:0001736	GO:0005768	GO:0005794	GO:0005886	GO:0006865	GO:0009624	GO:0009734	GO:0009958	GO:0009986	GO:0010011	GO:0010311	GO:0010328	GO:0015293	GO:0016021	GO:0048765	GO:0048829	GO:0060919
comp143698_c0_seq1	GO:0003723	GO:0003964	GO:0004674	GO:0004714	GO:0004715	GO:0005524	GO:0006278	GO:0006468	GO:0030246
comp69383_c0_seq1	GO:0006464	GO:0006651	GO:0008195	GO:0008474	GO:0009507	GO:0016020	GO:0047874	GO:0048868
comp163157_c0_seq1	GO:0005886	GO:0016740	GO:0034480
comp69317_c0_seq1	GO:0031981	GO:0044444
comp68776_c0_seq1	GO:0002237	GO:0004370	GO:0005739	GO:0005829	GO:0006072	GO:0006635	GO:0010188	GO:0016310	GO:0019200	GO:0019563	GO:0080167
comp69063_c1_seq1	GO:0009507	GO:0015079	GO:0016020	GO:0016036	GO:0019375	GO:0019761	GO:0071805
comp58262_c0_seq1	GO:0009611	GO:0009737	GO:0016491	GO:0046983
comp89450_c0_seq1	GO:0000166	GO:0005737	GO:0005834	GO:0080008
comp68271_c1_seq1	GO:0005215	GO:0005886	GO:0006857
comp41643_c0_seq1	GO:0005773	GO:0005829	GO:0006464	GO:0008474	GO:0016023
comp63387_c0_seq1	GO:0005739	GO:0008270	GO:0009941	GO:0016020	GO:0016881	GO:0046872
comp36666_c0_seq1	GO:0005618	GO:0006032	GO:0008843	GO:0009651	GO:0009737	GO:0009753	GO:0035885
comp67969_c1_seq2	GO:0000394	GO:0005886	GO:0006824	GO:0009086	GO:0009220	GO:0009507	GO:0009616	GO:0010050	GO:0015087	GO:0015099	GO:0016021	GO:0035444	GO:0046872
comp32779_c0_seq1	GO:0000226	GO:0000911	GO:0005634	GO:0005829	GO:0006486	GO:0008270	GO:0009630	GO:0009640	GO:0009793	GO:0009845	GO:0009909	GO:0009933	GO:0010162	GO:0010182	GO:0010228	GO:0016567	GO:0019915	GO:0046872	GO:0050826
comp103549_c0_seq1	GO:0004149	GO:0004742	GO:0005524	GO:0005739	GO:0008152	GO:0009744	GO:0009749	GO:0009750	GO:0010359
comp37459_c0_seq1	GO:0005773	GO:0016787
comp57185_c0_seq1	GO:0000096	GO:0002213	GO:0004768	GO:0006546	GO:0006636	GO:0006655	GO:0006733	GO:0006766	GO:0006816	GO:0007030	GO:0008652	GO:0009072	GO:0009106	GO:0009108	GO:0009117	GO:0009534	GO:0009570	GO:0009651	GO:0009695	GO:0015995	GO:0016117	GO:0019288	GO:0019748	GO:0042742	GO:0044272	GO:0045300	GO:0046914	GO:0051607	GO:0055114	GO:2000022	GO:2000031
comp67434_c0_seq2	GO:0005634	GO:0005737	GO:0005886	GO:0009809	GO:0030755	GO:0032259	GO:0033799	GO:0046983	GO:0047763	GO:0051555
comp58730_c0_seq1	GO:0004607	GO:0005576	GO:0005774	GO:0005886	GO:0006629	GO:0016023	GO:0016556	GO:0030003	GO:0070838
comp62988_c0_seq1	GO:0000166	GO:0003723	GO:0005634	GO:0006397
comp67897_c1_seq1	GO:0005886	GO:0008495	GO:0016021	GO:0031966	GO:0048034
comp37474_c0_seq1	GO:0003993	GO:0005576	GO:0009505	GO:0016036	GO:0046872
comp44927_c0_seq1	GO:0004301	GO:0004715	GO:0005634	GO:0005829	GO:0008152
comp66000_c0_seq4	GO:0005768	GO:0005774	GO:0005794	GO:0005802	GO:0005886	GO:0006084	GO:0009507	GO:0016126	GO:0016132
comp66525_c0_seq1	GO:0005739	GO:0006505	GO:0006886	GO:0009941	GO:0016788	GO:0031227
comp172330_c0_seq1	GO:0005886	GO:0007010	GO:0008017	GO:0009832	GO:0010005	GO:0010051	GO:0010075
comp67600_c0_seq2	GO:0000303	GO:0004028	GO:0004029	GO:0005829	GO:0006081	GO:0009269	GO:0009651	GO:0009733	GO:0009737	GO:0009743	GO:0009873	GO:0015996	GO:0055114
comp66892_c0_seq1	GO:0005743	GO:0005774	GO:0005778	GO:0006511	GO:0006635	GO:0009536	GO:0016021	GO:0043132	GO:0044375
comp36329_c0_seq1	GO:0005634	GO:0008270
comp77164_c0_seq1	GO:0001729	GO:0003723	GO:0003964	GO:0004143	GO:0005739	GO:0005886	GO:0006278	GO:0006486	GO:0007205	GO:0009536	GO:0009630	GO:0009832	GO:0010228	GO:0010413	GO:0016310	GO:0016926	GO:0017050	GO:0030148	GO:0045492	GO:0050665
comp38109_c1_seq1	GO:0004017	GO:0005524	GO:0005634	GO:0005739	GO:0006354	GO:0008652	GO:0009570	GO:0044209	GO:0046939	GO:0048364	GO:0048367
comp37086_c0_seq1	GO:0000325	GO:0004674	GO:0005524	GO:0005774	GO:0005794	GO:0005886	GO:0006468	GO:0009506	GO:0015991	GO:0033179	GO:0046961
comp69326_c0_seq2	GO:0006661	GO:0016023	GO:0048573
comp58866_c0_seq1	GO:0004650	GO:0004829	GO:0005524	GO:0005576	GO:0005739	GO:0005975	GO:0006435	GO:0009570	GO:0009793
comp62722_c0_seq1	GO:0009506	GO:0009987
comp37060_c0_seq1	GO:0005634	GO:0048573
comp64717_c0_seq1	GO:0000038	GO:0000165	GO:0005515	GO:0005635	GO:0005783	GO:0005886	GO:0006612	GO:0006983	GO:0009409	GO:0009414	GO:0009605	GO:0009738	GO:0009862	GO:0009867	GO:0010363	GO:0016021	GO:0030968	GO:0031348	GO:0043066	GO:0050832
comp36684_c0_seq1	GO:0000165	GO:0004176	GO:0006355	GO:0006508	GO:0006612	GO:0009570	GO:0009617	GO:0009862	GO:0009867	GO:0010207	GO:0010310	GO:0010363	GO:0031348	GO:0035304
comp68499_c0_seq1	GO:0005215	GO:0005886	GO:0006857	GO:0016021
comp67218_c0_seq1	GO:0005507	GO:0006098	GO:0009073	GO:0009570	GO:0009579	GO:0009658	GO:0009790	GO:0009817	GO:0010027	GO:0016226	GO:0019288	GO:0019408	GO:0032544	GO:0042742
comp69333_c0_seq2	GO:0005886	GO:0008152	GO:0009505	GO:0009507	GO:0010075	GO:0030599
comp69279_c0_seq1	GO:0005739
comp52599_c0_seq1	GO:0005739	GO:0016020
comp57888_c0_seq1	GO:0003830	GO:0005634	GO:0005794	GO:0006355	GO:0006487	GO:0009734	GO:0016020	GO:0046983
comp37707_c0_seq1	GO:0000287	GO:0004743	GO:0005829	GO:0005886	GO:0006096	GO:0016310	GO:0030955	GO:0046686
comp89844_c0_seq1	GO:0000394	GO:0004091	GO:0005634	GO:0005773	GO:0009086
comp68769_c0_seq1	GO:0005618	GO:0005773	GO:0005886	GO:0005975	GO:0009651	GO:0009817	GO:0042973	GO:0043169
comp239606_c0_seq1	GO:0005739	GO:0005794	GO:0009507	GO:0009616	GO:0010050	GO:0010267	GO:0016757	GO:0035196
comp68248_c1_seq2	GO:0006725	GO:0008198	GO:0008270	GO:0016702	GO:0055114
comp60477_c0_seq1	GO:0002943	GO:0005634	GO:0006808	GO:0009507	GO:0009524	GO:0016556	GO:0017150	GO:0019243	GO:0050660	GO:0055114
comp91792_c0_seq1	GO:0005739
comp89161_c0_seq1	GO:0005739	GO:0006457	GO:0009220	GO:0009408	GO:0009507	GO:0009644	GO:0034976	GO:0042542
comp62137_c0_seq1	GO:0003924	GO:0005515	GO:0005525	GO:0005618	GO:0005730	GO:0005794	GO:0005829	GO:0005886	GO:0006184	GO:0006406	GO:0006606	GO:0007264	GO:0009506	GO:0009651	GO:0046686	GO:0048046
comp38783_c0_seq1	GO:0005886	GO:0006816	GO:0006891	GO:0006944	GO:0007030	GO:0009651
comp31977_c0_seq1	GO:0000226	GO:0000911	GO:0005198	GO:0005215	GO:0005739	GO:0005829	GO:0005886	GO:0006511	GO:0006886	GO:0006888	GO:0009630	GO:0009853	GO:0016905	GO:0030126	GO:0030244	GO:0051788	GO:0080008	GO:0080129
comp99338_c0_seq1	GO:0004340	GO:0005524	GO:0005634	GO:0005739	GO:0005773	GO:0005886	GO:0006096	GO:0008270	GO:0008865	GO:0009707	GO:0009747	GO:0010255	GO:0012501	GO:0016021	GO:0016310	GO:0051156
comp32826_c0_seq1	GO:0005829	GO:0008612	GO:0016829	GO:0019135	GO:0030089	GO:0046872	GO:0055114
comp70351_c0_seq2	GO:0005634
comp69743_c0_seq1	GO:0000023	GO:0000293	GO:0005506	GO:0005747	GO:0005886	GO:0006091	GO:0006970	GO:0009055	GO:0009631	GO:0016021	GO:0016043	GO:0016126	GO:0016174	GO:0016705	GO:0019252	GO:0019745	GO:0019761	GO:0020037	GO:0042221	GO:0044763	GO:0044765	GO:0050897	GO:0055114	GO:1901575
comp69950_c0_seq1	GO:0006457	GO:0006651	GO:0008195	GO:0009408	GO:0009507	GO:0009644	GO:0016020	GO:0034976	GO:0042542
comp69878_c0_seq1	GO:0005739	GO:0005783	GO:0005794	GO:0016021	GO:0016192
comp58009_c0_seq1	GO:0009570	GO:0042744	GO:0045454
comp53982_c0_seq1	GO:0000166	GO:0005515	GO:0005634	GO:0006281	GO:0009744	GO:0009749	GO:0009750	GO:0009788	GO:0010100	GO:0016567	GO:0042732	GO:0048608	GO:0080008
comp107876_c0_seq1	GO:0005381	GO:0005774	GO:0006880	GO:0016021	GO:0034755
comp36480_c0_seq1	GO:0000085	GO:0004222	GO:0005515	GO:0006626	GO:0008180	GO:0009640	GO:0009753	GO:0010387	GO:0010388
comp90952_c0_seq1	GO:0005215	GO:0005634	GO:0006810	GO:0007155	GO:0009506	GO:0010090	GO:0016020	GO:0045010
comp66354_c1_seq1	GO:0005783	GO:0005886
comp35856_c0_seq1	GO:0005794	GO:0005801	GO:0005829	GO:0006888	GO:0009832	GO:0010413	GO:0045492
comp104679_c0_seq1	GO:0003333	GO:0003735	GO:0005275	GO:0005774	GO:0005840	GO:0005886	GO:0006635	GO:0009507	GO:0015326	GO:0016021	GO:0016558
comp68270_c1_seq1	GO:0000166	GO:0004022	GO:0005737	GO:0008270	GO:0046872	GO:0051903	GO:0055114
comp48455_c0_seq1	GO:0004345	GO:0005739	GO:0009051	GO:0009570	GO:0050661
comp41957_c0_seq1	GO:0005886	GO:0008643	GO:0016021	GO:0055085
comp36491_c0_seq1	GO:0010207
comp86133_c0_seq1	GO:0005315	GO:0005886	GO:0006817	GO:0016021	GO:0016036	GO:0055085
comp58602_c0_seq1	GO:0005829	GO:0009536	GO:0046686	GO:0047641	GO:0055114
comp36759_c0_seq1	GO:0008270	GO:0010025	GO:0010143	GO:0010345	GO:0016020	GO:0016874
comp70976_c0_seq1	GO:0005744	GO:0005747	GO:0006511	GO:0009507	GO:0009527	GO:0009853	GO:0015031	GO:0015450	GO:0016021	GO:0051788	GO:0080129
comp70082_c0_seq1	GO:0000010	GO:0001666	GO:0005506	GO:0005634	GO:0005739	GO:0005783	GO:0005829	GO:0005886	GO:0005985	GO:0006744	GO:0008299	GO:0009055	GO:0009570	GO:0010208	GO:0015979	GO:0016709	GO:0019375	GO:0019761	GO:0020037	GO:0046524	GO:0050347	GO:0055114
comp36504_c0_seq1	GO:0004190	GO:0005773	GO:0006508	GO:0006629	GO:0009651	GO:0046686
comp59877_c0_seq1	GO:0000166	GO:0005634	GO:0005739	GO:0008143	GO:0010048
comp59955_c0_seq1	GO:0003700	GO:0005739	GO:0006333	GO:0006355	GO:0016020
comp69766_c1_seq1	GO:0001510	GO:0003735	GO:0005730	GO:0006412	GO:0009793	GO:0016567	GO:0022625
comp54508_c0_seq1	GO:0004814	GO:0005524	GO:0005739	GO:0005829	GO:0006164	GO:0006420	GO:0009570	GO:0010162	GO:0010564	GO:0048366	GO:0048825
comp38187_c1_seq1	GO:0005829
comp70063_c0_seq2	GO:0001510	GO:0003723	GO:0005730	GO:0006364	GO:0009536	GO:0010197	GO:0015030	GO:0030529
comp70989_c0_seq1	GO:0005730	GO:0005737	GO:0006511
comp64627_c0_seq1	GO:0005773	GO:0009507
comp60644_c0_seq1	GO:0005634	GO:0006661
comp33815_c0_seq1	GO:0004871	GO:0005515	GO:0005886	GO:0009638	GO:0009785	GO:0016049	GO:0016567	GO:0048869	GO:0060560	GO:0071555	GO:0071669
comp67048_c0_seq1	GO:0003700	GO:0005634	GO:0006355	GO:0009957	GO:0010062	GO:0043565
comp69875_c0_seq1	GO:0003860	GO:0004300	GO:0005739	GO:0005829	GO:0006635	GO:0016020	GO:0016853
comp88970_c0_seq1	GO:0005739	GO:0007623	GO:0008375	GO:0016020
comp68250_c1_seq1	GO:0005769	GO:0005886	GO:0006898	GO:0006944	GO:0015031	GO:0016021	GO:0022857	GO:0030658
comp76628_c0_seq1	GO:0040029	GO:0045491
comp68931_c0_seq1	GO:0000028	GO:0000447	GO:0000461	GO:0001510	GO:0003735	GO:0005634	GO:0005794	GO:0005886	GO:0006096	GO:0006407	GO:0006412	GO:0006606	GO:0006833	GO:0006972	GO:0007030	GO:0009266	GO:0009506	GO:0009507	GO:0009651	GO:0009664	GO:0022627	GO:0030686	GO:0042256	GO:0042545	GO:0046686
comp59889_c0_seq1	GO:0003713	GO:0005634	GO:0006355
comp67616_c0_seq1	GO:0000023	GO:0009507	GO:0009627	GO:0009740	GO:0010162	GO:0019252	GO:0031347	GO:0043085
comp68977_c1_seq1	GO:0005634	GO:0005886	GO:0009507	GO:0009617	GO:0009651
comp65643_c1_seq1	GO:0005634	GO:0005829	GO:0016192	GO:0030904	GO:0032585	GO:0035091	GO:0035556	GO:0043621	GO:0045324	GO:0046982	GO:0051604	GO:0090351
comp155120_c0_seq1	GO:0004565	GO:0010228	GO:0010413	GO:0016023	GO:0016926	GO:0043169	GO:0045492	GO:0048046	GO:0050665
comp103787_c0_seq1	GO:0006869	GO:0008289
comp70440_c2_seq2	GO:0000105	GO:0004424	GO:0009507
comp90934_c0_seq1	GO:0000166	GO:0000956	GO:0006487
comp37337_c0_seq1	GO:0000741	GO:0003676	GO:0005524	GO:0005634	GO:0005737	GO:0008026	GO:0008270	GO:0009560
comp67119_c0_seq1	GO:0000166	GO:0016491	GO:0055114
comp66125_c0_seq1	GO:0004857	GO:0030599	GO:0043086
comp63787_c0_seq1	GO:0005634	GO:0005749	GO:0006511	GO:0009853	GO:0051788	GO:0080129
comp58592_c1_seq1	GO:0003723	GO:0005737	GO:0006396	GO:0006869	GO:0048046
comp64746_c0_seq1	GO:0009535	GO:0016023
comp68370_c0_seq1	GO:0000166	GO:0009941	GO:0016117	GO:0016120	GO:0016719	GO:0016788	GO:0052886	GO:0052887	GO:0052889	GO:0055114
comp58082_c0_seq1	GO:0000166	GO:0003676	GO:0005634	GO:0009536	GO:0030529
comp67748_c0_seq1	GO:0000287	GO:0004743	GO:0005829	GO:0005886	GO:0006096	GO:0016310	GO:0030955	GO:0046686
comp36533_c0_seq1	GO:0005488	GO:0006950	GO:0009628	GO:0009725	GO:0010035	GO:0010468	GO:0033993	GO:0044238	GO:0044249	GO:1901576	GO:1901700
comp62678_c0_seq1	GO:0000902	GO:0005768	GO:0005794	GO:0005802	GO:0005886	GO:0006096	GO:0006816	GO:0006833	GO:0007030	GO:0008270	GO:0009266	GO:0009664	GO:0009750	GO:0009833	GO:0016021	GO:0016760	GO:0016761	GO:0030244	GO:0042538	GO:0046686	GO:0046872	GO:0048193	GO:0048767
comp70185_c0_seq1	GO:0005506	GO:0009055	GO:0009507	GO:0016023	GO:0019825	GO:0020037	GO:0055114	GO:0070330
comp61828_c0_seq1	GO:0005516	GO:0005634	GO:0005739	GO:0005886	GO:0008127	GO:0009536	GO:0009737	GO:0055114
comp69867_c0_seq1	GO:0004177	GO:0005774	GO:0005829	GO:0005886	GO:0006508	GO:0006635	GO:0008237	GO:0008270	GO:0009507	GO:0010413	GO:0016558	GO:0045492	GO:0046686	GO:0046872
comp145826_c0_seq1	GO:0004091	GO:0006629	GO:0048046
comp66467_c0_seq1	GO:0000023	GO:0006098	GO:0009535	GO:0009965	GO:0010027	GO:0010190	GO:0019252	GO:0030154	GO:0043085	GO:0045893
comp64827_c0_seq1	GO:0006098	GO:0006364	GO:0009073	GO:0009507	GO:0009965	GO:0010019	GO:0010207	GO:0015995	GO:0016117	GO:0019344	GO:0019899	GO:0030154	GO:0043085	GO:0045893	GO:0046906
comp77193_c0_seq1	GO:0005739	GO:0016021
comp100048_c0_seq1	GO:0000151	GO:0001666	GO:0004842	GO:0009862	GO:0010310	GO:0016567	GO:0031347
comp36742_c0_seq1	GO:0000166	GO:0000398	GO:0004672	GO:0005634	GO:0017069
comp67708_c0_seq1	GO:0003735	GO:0005739	GO:0005840	GO:0006412	GO:0019843	GO:0046872
comp104214_c0_seq1	GO:0006486	GO:0008536
comp146361_c0_seq1	GO:0004335	GO:0005524	GO:0005829	GO:0006012	GO:0006396	GO:0009506	GO:0009702	GO:0019566	GO:0046835
comp62940_c0_seq1	GO:0000151	GO:0004842	GO:0005515	GO:0005634	GO:0016567	GO:0048527
comp38172_c0_seq1	GO:0005506	GO:0005777	GO:0016702	GO:0045431	GO:0051536	GO:0051555	GO:0055114
comp69005_c1_seq1	GO:0005576	GO:0005634	GO:0005768	GO:0005774	GO:0005794	GO:0005802	GO:0005886	GO:0009505	GO:0009506	GO:0010167	GO:0015706	GO:0030599	GO:0042545	GO:0043086	GO:0045330	GO:0045490	GO:0046910
comp58325_c0_seq1	GO:0003723	GO:0005634	GO:0005737	GO:0006397	GO:0010413	GO:0045492
comp66332_c0_seq1	GO:0000956	GO:0004176	GO:0005634	GO:0006508
comp69092_c1_seq1	GO:0009507	GO:0016301	GO:0016310
comp82268_c0_seq1	GO:0000166	GO:0006810	GO:0009528	GO:0009535	GO:0009941	GO:0010103	GO:0016556	GO:0019684
comp70375_c0_seq1	GO:0004180	GO:0005737
comp63623_c1_seq1	GO:0003729	GO:0003735	GO:0005840	GO:0005886	GO:0006412
comp85133_c0_seq1	GO:0008152	GO:0047213
comp42749_c0_seq1	GO:0005634	GO:0006629	GO:0008195	GO:0016036
comp55910_c0_seq1	GO:0005739	GO:0009536
comp99709_c0_seq1	GO:0005788	GO:0006457	GO:0009506	GO:0009644	GO:0009688	GO:0009860	GO:0010286	GO:0016023	GO:0016491	GO:0031072	GO:0034605	GO:0042542	GO:0051082	GO:0055114
comp67347_c0_seq1	GO:0000023	GO:0000287	GO:0004614	GO:0005634	GO:0005886	GO:0005992	GO:0006094	GO:0006096	GO:0006874	GO:0009570	GO:0009590	GO:0009651	GO:0010319	GO:0019252	GO:0019255	GO:0019388	GO:0044445	GO:0046686	GO:0048046	GO:0048229
comp68099_c0_seq2	GO:0005215	GO:0005829	GO:0006816	GO:0006886	GO:0006888	GO:0006979	GO:0007030	GO:0008270	GO:0009651	GO:0030127
comp58054_c0_seq1	GO:0000162	GO:0004048	GO:0006486	GO:0009570
comp52721_c0_seq1	GO:0005634	GO:0005886
comp67868_c0_seq1	GO:0005634	GO:0007131	GO:0009880	GO:0010072	GO:0010228	GO:0010431	GO:0016926	GO:0033044	GO:0034508	GO:0042138	GO:0043169	GO:0045595	GO:0050665	GO:0051177	GO:0051301
comp68980_c0_seq1	GO:0005829
comp68559_c1_seq1	GO:0000085	GO:0005739	GO:0009220	GO:0009640	GO:0009909	GO:0010388	GO:0034968
comp68225_c0_seq4	GO:0004366	GO:0004392	GO:0005509	GO:0006636	GO:0006655	GO:0006952	GO:0009570	GO:0009640	GO:0009737	GO:0009845	GO:0009909	GO:0009933	GO:0010162	GO:0010182	GO:0010228	GO:0015995	GO:0016021	GO:0016024	GO:0016117	GO:0016567	GO:0019288	GO:0019915	GO:0031408	GO:0034389	GO:0048825	GO:0050826	GO:0051301	GO:0071614
comp35895_c0_seq1	GO:0005249	GO:0005516	GO:0005886	GO:0006487	GO:0006813	GO:0009294	GO:0016021	GO:0030551	GO:0046686	GO:0055085
comp69980_c0_seq3	GO:0000932	GO:0005829	GO:0006487	GO:0010606	GO:0017148	GO:0031087	GO:0042803
comp49415_c0_seq1	GO:0000165	GO:0003677	GO:0003700	GO:0005634	GO:0006612	GO:0009617	GO:0009862	GO:0009867	GO:0009965	GO:0010052	GO:0010310	GO:0010363	GO:0031348	GO:0035304	GO:0045597	GO:0045893	GO:0046983	GO:0051782
comp90945_c0_seq1	GO:0008152	GO:0050004	GO:0080043	GO:0080044	GO:0080045	GO:0080046
comp70675_c0_seq1	GO:0004674	GO:0004715	GO:0005524	GO:0005886	GO:0006468	GO:0030247
comp66993_c0_seq1	GO:0000023	GO:0005634	GO:0005739	GO:0009570	GO:0009941	GO:0010027	GO:0019252	GO:0043085
comp37532_c0_seq1	GO:0000184	GO:0000932	GO:0005634	GO:0090306
comp50708_c0_seq1	GO:0004672	GO:0005524	GO:0005773	GO:0005886	GO:0006468	GO:0030246
comp58056_c0_seq1	GO:0005634	GO:0008270	GO:0035064	GO:0046872
comp57556_c0_seq1	GO:0006661	GO:0009536	GO:0010190	GO:0042651
comp58391_c0_seq1	GO:0003735	GO:0005524	GO:0005739	GO:0005840	GO:0006412	GO:0006457	GO:0006950	GO:0051082
comp67330_c0_seq2	GO:0009507	GO:0016117	GO:0016767
comp62165_c0_seq1	GO:0005773	GO:0005886	GO:0006814	GO:0006885	GO:0009651	GO:0010351	GO:0015385	GO:0016021	GO:0048366	GO:0055085
comp81023_c0_seq1	GO:0000085	GO:0005634	GO:0005739	GO:0009536	GO:0009640	GO:0009910	GO:0010388	GO:0016567	GO:0016571	GO:0016579	GO:0045893
comp69717_c0_seq1	GO:0005737	GO:0008152	GO:0009636	GO:0010224	GO:0050284	GO:0050412	GO:0050645	GO:0080167
comp45106_c1_seq1	GO:0005739	GO:0009220
comp39036_c1_seq1	GO:0005524	GO:0005634	GO:0005886	GO:0006200	GO:0009062	GO:0009651	GO:0009737	GO:0010025	GO:0015416	GO:0080167
comp69507_c0_seq1	GO:0005515	GO:0005634	GO:0009870
comp82926_c0_seq1	GO:0001676	GO:0004467	GO:0005634	GO:0005783	GO:0009627	GO:0010025	GO:0010103	GO:0010143	GO:0031957	GO:0034976
comp69806_c0_seq2	GO:0004032	GO:0005634	GO:0005829	GO:0009409	GO:0009414	GO:0009507	GO:0009651	GO:0016229	GO:0046686	GO:0055114	GO:0070401
comp36687_c0_seq2	GO:0000210	GO:0005488	GO:0006979	GO:0007165	GO:0009536	GO:0045087	GO:0048584	GO:0051707	GO:1901700
comp70110_c0_seq1	GO:0002238	GO:0005773	GO:0005794	GO:0005886	GO:0006950
comp37765_c0_seq1	GO:0000976	GO:0003700	GO:0005515	GO:0005634	GO:0009269	GO:0009409	GO:0009651	GO:0009788	GO:0042744	GO:0045893
comp70477_c0_seq1	GO:0005524	GO:0005739	GO:0005886	GO:0006200	GO:0009627	GO:0009737	GO:0009817	GO:0009941	GO:0015086	GO:0015416	GO:0015439	GO:0031348	GO:0042344	GO:0042742	GO:0052544	GO:0070574	GO:0071366
comp69995_c1_seq1	GO:0005783	GO:0006886	GO:0016021
comp68181_c1_seq2	GO:0000287	GO:0004170	GO:0005829	GO:0006226	GO:0006261	GO:0006281	GO:0042802	GO:0046080
comp60354_c0_seq1	GO:0016023
comp69199_c0_seq1	GO:0009651
comp38433_c0_seq1	GO:0003700	GO:0005515	GO:0005634	GO:0006355	GO:0009407	GO:0009408	GO:0043565
comp85420_c0_seq1	GO:0005829	GO:0006751	GO:0009506	GO:0017168
comp38200_c0_seq1	GO:0004672	GO:0005524	GO:0006468	GO:0032440	GO:0055114
comp69223_c0_seq4	GO:0003677	GO:0003700	GO:0005634	GO:0006351	GO:0009408	GO:0016023
comp70800_c0_seq1	GO:0006869	GO:0008289
comp57269_c0_seq1	GO:0004722	GO:0005515	GO:0005634	GO:0005739	GO:0005886	GO:0006007	GO:0006470	GO:0010193	GO:0030244
comp64208_c0_seq1	GO:0003779	GO:0005622
comp60407_c0_seq1	GO:0003917	GO:0005576	GO:0005694	GO:0006265	GO:0006268	GO:0009536	GO:0048573
comp65256_c0_seq3	GO:0004683	GO:0005509	GO:0005515	GO:0005524	GO:0005634	GO:0005829	GO:0005886	GO:0006468	GO:0008060	GO:0008270	GO:0009612	GO:0009738	GO:0019722	GO:0032312
comp68546_c0_seq1	GO:0009507	GO:0010150	GO:0010228	GO:0010264	GO:0034599	GO:0072593
comp69424_c2_seq1	GO:0003677	GO:0003713	GO:0005515	GO:0005634	GO:0006355
comp38309_c0_seq1	GO:0001729	GO:0004143	GO:0005634	GO:0006672	GO:0007205	GO:0016310	GO:0030264
comp68121_c0_seq2	GO:0000166	GO:0003676	GO:0005739	GO:0005829	GO:0016020	GO:0016607
comp38755_c0_seq1	GO:0005083	GO:0005622	GO:0006487	GO:0006623	GO:0007033	GO:0009506	GO:0009793	GO:0016192	GO:0042732
comp59652_c0_seq1	GO:0000228	GO:0006346	GO:0007062	GO:0007067	GO:0016246
comp93681_c0_seq1	GO:0005506	GO:0005737	GO:0009627	GO:0009697	GO:0019748	GO:0045486	GO:0055114
comp201713_c0_seq1	GO:0004857	GO:0005737	GO:0005886	GO:0009505	GO:0009624	GO:0030599	GO:0042545	GO:0043086	GO:0045330	GO:0045490	GO:0048046
comp134795_c0_seq1	GO:0016301	GO:0016310	GO:0016773
comp54402_c0_seq1	GO:0005739	GO:0008375	GO:0010167	GO:0015706	GO:0016020
comp70189_c0_seq2	GO:0009269	GO:0009651	GO:0009737
comp77009_c0_seq1	GO:0005773	GO:0006491	GO:0006517	GO:0033925
comp33387_c1_seq1	GO:0000287	GO:0004012	GO:0005524	GO:0005768	GO:0005794	GO:0005802	GO:0005886	GO:0006612	GO:0006862	GO:0006888	GO:0006944	GO:0010363	GO:0015662	GO:0015696	GO:0015802	GO:0015914	GO:0016021	GO:0043069	GO:0043090	GO:0043269	GO:0048194	GO:0048367	GO:0048527
comp99273_c0_seq1	GO:0003723	GO:0003964	GO:0005634	GO:0006278	GO:0008270	GO:0009639
comp144110_c0_seq1	GO:0004616	GO:0005739	GO:0006098	GO:0006573	GO:0008270	GO:0008442	GO:0016020	GO:0051287
comp36398_c0_seq1	GO:0006355	GO:0032502	GO:0044763
comp63683_c0_seq1	GO:0004674	GO:0005524	GO:0005887	GO:0009611	GO:0009620	GO:0046777	GO:0051510	GO:0052541	GO:0052546
comp36821_c0_seq1	GO:0004177	GO:0005737	GO:0006499	GO:0006508	GO:0008235	GO:0009627	GO:0010048	GO:0016485	GO:0031347	GO:0046872
comp57977_c0_seq1	GO:0000160	GO:0005634	GO:0005737	GO:0009927	GO:0032440	GO:0055114	GO:0080036
comp69421_c0_seq2	GO:0010090	GO:0015630	GO:0048364
comp59306_c0_seq1	GO:0005788	GO:0005886	GO:0006457	GO:0009408	GO:0009644	GO:0016023	GO:0031072	GO:0034976	GO:0042542	GO:0051082
comp104740_c0_seq1	GO:0004650	GO:0005576	GO:0005975
comp129027_c0_seq1	GO:0000166	GO:0005634	GO:0009630	GO:0080008
comp109319_c0_seq1	GO:0003723	GO:0003942	GO:0004073	GO:0005739	GO:0006164	GO:0009086	GO:0009088	GO:0009089	GO:0009097	GO:0009570	GO:0046983	GO:0050661	GO:0051287	GO:0055114
comp32859_c0_seq1	GO:0003725	GO:0005515	GO:0005634	GO:0005739	GO:0010267	GO:0035196	GO:0060145	GO:0070919
comp58357_c0_seq1	GO:0005737
comp67650_c1_seq1	GO:0000085	GO:0004298	GO:0004540	GO:0005634	GO:0005774	GO:0005886	GO:0006094	GO:0006096	GO:0006635	GO:0009640	GO:0009651	GO:0009853	GO:0010388	GO:0019773	GO:0022626	GO:0043161	GO:0043248	GO:0046686	GO:0051788
comp66805_c0_seq1	GO:0003878	GO:0004775	GO:0005524	GO:0005829	GO:0006629	GO:0016829
comp37403_c0_seq1	GO:0003723	GO:0003735	GO:0005886	GO:0006412	GO:0006944	GO:0009697	GO:0009863	GO:0015934	GO:0030001	GO:0030968	GO:0031348	GO:0045087	GO:0046873	GO:0055085
comp38282_c0_seq1	GO:0005739	GO:0005886	GO:0015031	GO:0016023
comp66304_c1_seq1	GO:0008152	GO:0016023	GO:0047980
comp54622_c0_seq1	GO:0004842	GO:0005634	GO:0006511	GO:0006723	GO:0008270	GO:0009737	GO:0010025	GO:0010029	GO:0016567	GO:0050994
comp67444_c0_seq1	GO:0000165	GO:0000303	GO:0005515	GO:0005634	GO:0005737	GO:0006096	GO:0006486	GO:0006612	GO:0006623	GO:0006809	GO:0006833	GO:0006944	GO:0006972	GO:0007030	GO:0009409	GO:0009414	GO:0009605	GO:0009651	GO:0009733	GO:0009738	GO:0009743	GO:0009790	GO:0009816	GO:0009862	GO:0009867	GO:0009873	GO:0010102	GO:0010193	GO:0010363	GO:0030968	GO:0031348	GO:0042542	GO:0043069	GO:0046686	GO:0048193	GO:0048573	GO:0050832	GO:2000377
comp65726_c0_seq1	GO:0009507	GO:0010027	GO:0010270
comp66898_c0_seq1	GO:0004091	GO:0005634	GO:0005739	GO:0009505	GO:0030599	GO:0042545	GO:0045330	GO:0045488
comp65030_c0_seq1	GO:0000774	GO:0005507	GO:0005759	GO:0006457	GO:0009570	GO:0009579	GO:0009793	GO:0042803	GO:0051087
comp69900_c0_seq1	GO:0005739	GO:0016020
comp63092_c0_seq1	GO:0005524	GO:0005618	GO:0005739	GO:0006457	GO:0006950	GO:0009570	GO:0051082
comp67848_c0_seq1	GO:0005739	GO:0009941	GO:0010075
comp7804_c0_seq1	GO:0005783	GO:0005794	GO:0006672	GO:0016021	GO:0016811
comp37518_c0_seq1	GO:0004674	GO:0004712	GO:0005524	GO:0005634	GO:0005737	GO:0046777
comp70730_c0_seq1	GO:0003779	GO:0005886	GO:0007010	GO:0008519	GO:0016021	GO:0016788	GO:0072488
comp69346_c0_seq1	GO:0005739	GO:0009941	GO:0016021
comp67973_c0_seq2	GO:0004089	GO:0005739	GO:0008270	GO:0009507	GO:0015976
comp68757_c0_seq1	GO:0009536
comp64596_c0_seq1	GO:0001510	GO:0003723	GO:0005634	GO:0005829	GO:0006626	GO:0042255
comp73412_c0_seq1	GO:0005634	GO:0005886	GO:0009506
comp65530_c0_seq1	GO:0009507
comp103581_c0_seq1	GO:0006816	GO:0007030	GO:0009651	GO:0016021
comp61307_c1_seq1	GO:0005737	GO:0016874
comp63671_c1_seq1	GO:0005634	GO:0005739	GO:0005773	GO:0009507
comp67671_c0_seq1	GO:0003676	GO:0005507	GO:0009579	GO:0044425
comp54331_c0_seq1	GO:0000166	GO:0000956	GO:0005737	GO:0005886	GO:0006346	GO:0007062	GO:0009506	GO:0009630	GO:0010413	GO:0016246	GO:0031048	GO:0045132	GO:0045492	GO:0080008
comp110512_c0_seq1	GO:0004871	GO:0005770	GO:0005886	GO:0007165	GO:0009416	GO:0009911	GO:0010229	GO:0010540	GO:0045176	GO:0048825
comp70853_c0_seq1	GO:0003735	GO:0005739	GO:0006412	GO:0022625
comp70693_c0_seq5	GO:0005886	GO:0006857	GO:0015198	GO:0055085	GO:0080167
comp105107_c0_seq1	GO:0000394	GO:0005739	GO:0009086	GO:0009506	GO:0009536	GO:0016020
comp77303_c0_seq1	GO:0005829	GO:0005886
comp144211_c0_seq1	GO:0003824	GO:0005886	GO:0008152	GO:0030170
comp64709_c0_seq1	GO:0000280	GO:0005829	GO:0007000	GO:0009055	GO:0009408	GO:0009926	GO:0015035	GO:0045454	GO:0046872	GO:0051537	GO:0051726	GO:0072593
comp69816_c0_seq2	GO:0000023	GO:0006457	GO:0009507	GO:0010207	GO:0019252	GO:0031072	GO:0043085	GO:0051082
comp49721_c0_seq1	GO:0005768	GO:0005794	GO:0005802	GO:0005886	GO:0006869	GO:0009061	GO:0016023
comp91505_c0_seq1	GO:0005634	GO:0005739	GO:0043169
comp60838_c0_seq1	GO:0000166	GO:0003899	GO:0005886	GO:0006351
comp118745_c0_seq1	GO:0000166	GO:0000956	GO:0003824	GO:0005634	GO:0005794	GO:0006098	GO:0009941	GO:0010020	GO:0010027	GO:0016117	GO:0019288	GO:0050662
comp73900_c0_seq1	GO:0009507	GO:0009965	GO:0030154	GO:0045893
comp77069_c0_seq1	GO:0005739	GO:0006744	GO:0008168	GO:0032259
comp68294_c0_seq1	GO:0000023	GO:0004325	GO:0004674	GO:0004712	GO:0005515	GO:0005524	GO:0005634	GO:0006098	GO:0006397	GO:0006783	GO:0009507	GO:0016117	GO:0019243	GO:0019252	GO:0019288	GO:0019760	GO:0043085	GO:0045727	GO:0046777
comp80282_c0_seq1	GO:0003735	GO:0005783	GO:0005794	GO:0005840	GO:0005886	GO:0006397	GO:0006412	GO:0006863	GO:0008514	GO:0016021	GO:0016132
comp33611_c0_seq1	GO:0005737	GO:0031072	GO:0051082
comp71580_c0_seq1	GO:0005634	GO:0005829	GO:0005886
comp59834_c0_seq2	GO:0003723	GO:0005634	GO:0005829
comp38505_c0_seq1	GO:0000139	GO:0005338	GO:0005886	GO:0006863	GO:0015780	GO:0016021	GO:0055085
comp69257_c0_seq1	GO:0008270	GO:0016787	GO:0046872
comp68432_c0_seq1	GO:0000413	GO:0003755	GO:0005737	GO:0019211
comp65619_c1_seq1	GO:0000911	GO:0003002	GO:0003684	GO:0005515	GO:0005634	GO:0005829	GO:0006281	GO:0006486	GO:0007062	GO:0007155	GO:0008284	GO:0009585	GO:0009630	GO:0009880	GO:0010072	GO:0010090	GO:0010100	GO:0010162	GO:0010564	GO:0016567	GO:0045010	GO:0045595	GO:0045892	GO:0048366	GO:0048449	GO:0048825	GO:0080008
comp38235_c0_seq1	GO:0000049	GO:0000287	GO:0004497	GO:0004826	GO:0005506	GO:0005524	GO:0005739	GO:0005829	GO:0006432	GO:0009055	GO:0009328	GO:0016705	GO:0020037	GO:0055114
comp80921_c0_seq1	GO:0005484	GO:0005794	GO:0005829	GO:0006886	GO:0006944	GO:0016020	GO:0016192
comp62821_c1_seq1	GO:0004484	GO:0004651	GO:0004725	GO:0005634	GO:0006259	GO:0006370	GO:0008138	GO:0008284	GO:0009506	GO:0035335
comp65783_c0_seq1	GO:0005509	GO:0005886	GO:0009624	GO:0010119	GO:0080168	GO:0090440
comp66038_c0_seq1	GO:0005515	GO:0005634	GO:0005773	GO:0006833	GO:0009506	GO:0009737	GO:0015250	GO:0016021	GO:0046658	GO:0055085
comp57829_c0_seq1	GO:0000156	GO:0000160	GO:0005634	GO:0005737	GO:0006355	GO:0009736	GO:0010161	GO:0016301	GO:0016310	GO:0035556	GO:0042752
comp47826_c0_seq1	GO:0000287	GO:0004743	GO:0005524	GO:0005739	GO:0005829	GO:0006094	GO:0006096	GO:0006865	GO:0007010	GO:0010498	GO:0016310	GO:0030955
comp59508_c0_seq1	GO:0003677	GO:0005739	GO:0006302	GO:0006312	GO:0007062	GO:0007129	GO:0007131	GO:0009220	GO:0009560	GO:0009941	GO:0042138	GO:0042991	GO:0045132
comp60930_c0_seq1	GO:0005739
comp68311_c0_seq2	GO:0000394	GO:0005515	GO:0005634	GO:0007267	GO:0009069	GO:0009086	GO:0009616	GO:0009855	GO:0010014	GO:0010050	GO:0010073	GO:0010267	GO:0010364	GO:0035196	GO:0042545
comp32148_c0_seq1	GO:0005634
comp64542_c0_seq1	GO:0003700	GO:0005634	GO:0006623	GO:0009267	GO:0016192	GO:0043565	GO:0045893	GO:0046982	GO:2000693
comp57441_c0_seq1	GO:0005739	GO:0006777	GO:0016740	GO:0019761
comp149415_c0_seq1	GO:0009507	GO:0016020
comp50141_c0_seq1	GO:0008171	GO:0009699	GO:0032259	GO:0046983
comp130997_c0_seq1	GO:0000786	GO:0003677	GO:0003682	GO:0005634	GO:0006334	GO:0009725	GO:1901700
comp85244_c0_seq1	GO:0005886	GO:0006857	GO:0009507	GO:0048767
comp74942_c0_seq1	GO:0005634	GO:0009536	GO:0010223	GO:1901601
comp37886_c0_seq1	GO:0000775	GO:0003676	GO:0004674	GO:0004713	GO:0005524	GO:0005634	GO:0005739	GO:0006468	GO:0015074
comp36958_c0_seq1	GO:0000023	GO:0000394	GO:0003743	GO:0005525	GO:0005576	GO:0005634	GO:0005739	GO:0005851	GO:0006413	GO:0009506	GO:0019252	GO:0019284	GO:0019509	GO:0043085	GO:0046523	GO:0071281	GO:0071369	GO:0071732
comp35058_c0_seq1	GO:0005739	GO:0016020
comp62410_c0_seq1	GO:0005773	GO:0006811	GO:0016020
comp71110_c0_seq1	GO:0009535	GO:0015979
comp69927_c0_seq5	GO:0005634	GO:0009536	GO:0015996	GO:0016787
comp71136_c0_seq1	GO:0004462	GO:0005739	GO:0005975	GO:0006661	GO:0009741
comp70459_c0_seq2	GO:0016772
comp118041_c0_seq1	GO:0000151	GO:0005737	GO:0006511	GO:0008270	GO:0016567	GO:0034450	GO:0046872	GO:0060154
comp100133_c0_seq1	GO:0003677	GO:0005634	GO:0006974	GO:0007094	GO:0010224
comp65112_c0_seq1	GO:0004364
comp57897_c0_seq1	GO:0003723	GO:0003964	GO:0006278	GO:0008270	GO:0016020	GO:0046872
comp110379_c0_seq1	GO:0005634	GO:0005768	GO:0005794	GO:0005802	GO:0008270	GO:0009507	GO:0016757
comp36490_c0_seq1	GO:0005634	GO:0005886	GO:0009536
comp65265_c0_seq1	GO:0008270	GO:0046872
comp64617_c0_seq1	GO:0004124	GO:0005524	GO:0005739	GO:0005768	GO:0005794	GO:0005802	GO:0006535	GO:0006546	GO:0006636	GO:0006733	GO:0006766	GO:0008270	GO:0009073	GO:0009106	GO:0009108	GO:0009117	GO:0009509	GO:0009570	GO:0009684	GO:0009695	GO:0009941	GO:0009965	GO:0015995	GO:0016740	GO:0019288	GO:0019761	GO:0030154	GO:0030170	GO:0045893	GO:0046686	GO:0048046	GO:0048868
comp55876_c0_seq1	GO:0005634	GO:0005739
comp41000_c0_seq2	GO:0000271	GO:0003824	GO:0005509	GO:0005515	GO:0005886	GO:0009507	GO:0009705	GO:0009825	GO:0009932	GO:0010817	GO:0019722	GO:0042538	GO:0043266	GO:0043481	GO:0048767	GO:0071555	GO:2000021
comp70519_c0_seq1	GO:0000166	GO:0004022	GO:0005794	GO:0005829	GO:0005886	GO:0009506	GO:0046482	GO:0050662
comp95569_c0_seq1	GO:0005739	GO:0016020	GO:0016023
comp62155_c0_seq1	GO:0000096	GO:0004742	GO:0005739	GO:0006086	GO:0006546	GO:0006636	GO:0006733	GO:0006766	GO:0007020	GO:0008652	GO:0009072	GO:0009106	GO:0009117	GO:0009534	GO:0009570	GO:0009695	GO:0009941	GO:0016020	GO:0016126	GO:0016132	GO:0019288	GO:0019748	GO:0022626	GO:0043754	GO:0044272
comp37091_c0_seq1	GO:0004190	GO:0005794	GO:0005802	GO:0005886	GO:0006508	GO:0010008	GO:0016021
comp61703_c0_seq1	GO:0000166	GO:0000394	GO:0003743	GO:0005634	GO:0006355	GO:0006366	GO:0006413	GO:0007062	GO:0007131	GO:0016740	GO:0033044	GO:0042138	GO:0045132
comp35454_c0_seq1	GO:0004149	GO:0005739	GO:0006099	GO:0006979	GO:0008270	GO:0009627	GO:0016020	GO:0022626	GO:0034976	GO:0045252
comp53490_c0_seq1	GO:0005524	GO:0005618	GO:0008716	GO:0009252	GO:0009507	GO:0046872
comp34780_c0_seq1	GO:0005737
comp57523_c0_seq1	GO:0005457	GO:0005459	GO:0005460	GO:0005794	GO:0005886	GO:0006863	GO:0015783	GO:0015786	GO:0016021	GO:0072334
comp70501_c1_seq1	GO:0008080	GO:0008152	GO:0009536
comp70152_c0_seq4	GO:0005524	GO:0005618	GO:0005634	GO:0009409	GO:0009416	GO:0009535	GO:0009941	GO:0010287	GO:0010319	GO:0042742	GO:0043531	GO:0046863	GO:0048046	GO:0050790
comp70439_c1_seq6	GO:0000166	GO:0005829	GO:0050356	GO:0055114
comp34890_c0_seq1	GO:0005524	GO:0005886	GO:0006200	GO:0015423
comp100317_c0_seq1	GO:0000151	GO:0004842	GO:0005634	GO:0005739	GO:0005829	GO:0009506	GO:0016020	GO:0042787
comp60419_c0_seq1	GO:0005634
comp68891_c0_seq1	GO:0005515	GO:0005773	GO:0005783	GO:0005829	GO:0006508	GO:0008234	GO:0009507	GO:0009651	GO:0032440	GO:0048046	GO:0052541	GO:0052546	GO:0055114
comp78382_c0_seq1	GO:0000179	GO:0001708	GO:0005730	GO:0005737	GO:0031167	GO:0051301
comp61538_c0_seq1	GO:0005515	GO:0005789	GO:0009703	GO:0016021	GO:0016126	GO:0019745	GO:0020037	GO:0022900	GO:0042742	GO:0043447	GO:0046872
comp62886_c0_seq1	GO:0004683	GO:0004713	GO:0005509	GO:0005515	GO:0005524	GO:0005634	GO:0005829	GO:0005886	GO:0009789	GO:0046777
comp66226_c1_seq1	GO:0004703	GO:0004713	GO:0005524	GO:0005576	GO:0005634	GO:0005829	GO:0005886	GO:0006468	GO:0007169	GO:0016021
comp66195_c0_seq1	GO:0003746	GO:0003924	GO:0005524	GO:0005525	GO:0005739	GO:0006184	GO:0006414	GO:0046686
comp66677_c0_seq1	GO:0004674	GO:0005524	GO:0005634	GO:0005737	GO:0005886	GO:0006468	GO:0009506
comp37776_c0_seq1	GO:0004674	GO:0005524	GO:0006468	GO:0044464
comp135120_c0_seq1	GO:0000186	GO:0004709	GO:0004712	GO:0005524	GO:0005739
comp104420_c0_seq1	GO:0003677	GO:0004965	GO:0004970	GO:0005217	GO:0005234	GO:0005262	GO:0005524	GO:0005576	GO:0005886	GO:0006259	GO:0006816	GO:0006874	GO:0007186	GO:0008094	GO:0009416	GO:0009536	GO:0009630	GO:0016021	GO:0030288	GO:0035235	GO:0071230
comp58609_c0_seq1	GO:0004221	GO:0004843	GO:0005634	GO:0005739	GO:0006511	GO:0008270	GO:0009536	GO:0046872
comp68821_c1_seq2	GO:0005515	GO:0005618	GO:0005739	GO:0005794	GO:0005829	GO:0006007	GO:0008466	GO:0009506	GO:0009651	GO:0009723	GO:0009744	GO:0009749	GO:0009750	GO:0009755	GO:0030244	GO:0052691	GO:0071555
comp58117_c0_seq1	GO:0002679	GO:0003700	GO:0005634	GO:0006355	GO:0010150	GO:0010200	GO:0035556	GO:0043565
comp32404_c0_seq1	GO:0005886	GO:0008509	GO:0010044	GO:0010118	GO:0012505	GO:0015743
comp64764_c0_seq1	GO:0005509	GO:0009733	GO:0080167
comp66109_c1_seq1	GO:0004601	GO:0005634	GO:0005829	GO:0006979	GO:0009220	GO:0020037	GO:0042991	GO:0046872	GO:0055114
comp66027_c0_seq1	GO:0004672	GO:0005524	GO:0005886	GO:0006468	GO:0009507	GO:0010413	GO:0016556	GO:0045492
comp60924_c0_seq1	GO:0000179	GO:0001708	GO:0005730	GO:0005737	GO:0031167	GO:0051301
comp38090_c1_seq1	GO:0000166	GO:0003676	GO:0009507
comp70471_c0_seq1	GO:0004715	GO:0008152	GO:0016787
comp51427_c0_seq1	GO:0000166	GO:0008270	GO:0032440	GO:0044464	GO:0055114
comp109931_c0_seq1	GO:0005768	GO:0005794	GO:0005802	GO:0008168	GO:0008270	GO:0032259	GO:0046872
comp75679_c0_seq1	GO:0004672	GO:0004871	GO:0005524	GO:0005634	GO:0005834	GO:0006281	GO:0006468	GO:0010100	GO:0016874	GO:0032440	GO:0042802	GO:0048608	GO:0055114	GO:0080008
comp65569_c1_seq1	GO:0000159	GO:0007165	GO:0008601
comp36631_c0_seq1	GO:0000785	GO:0003677	GO:0003682	GO:0003700	GO:0005634	GO:0006007	GO:0006333	GO:0030527
comp64148_c0_seq1	GO:0005524	GO:0006950	GO:0032440	GO:0055114
comp69118_c0_seq1	GO:0000023	GO:0004325	GO:0004674	GO:0005515	GO:0005634	GO:0006098	GO:0006397	GO:0006783	GO:0009507	GO:0016117	GO:0019243	GO:0019252	GO:0019288	GO:0019760	GO:0043085	GO:0045727	GO:0046777	GO:0046872
comp67621_c0_seq1	GO:0003735	GO:0005515	GO:0005774	GO:0005794	GO:0005886	GO:0006412	GO:0009220	GO:0009507	GO:0022625
comp42449_c0_seq1	GO:0009507
comp32891_c0_seq1	GO:0005739	GO:0006457	GO:0009220	GO:0009408	GO:0009507	GO:0009644	GO:0034976	GO:0042542
comp58600_c0_seq1	GO:0004842	GO:0005634	GO:0005886	GO:0010091	GO:0010228	GO:0016926	GO:0042023	GO:0042787	GO:0050665
comp69043_c0_seq2	GO:0004575	GO:0005982	GO:0005987	GO:0009507	GO:0033926	GO:0048825
comp63510_c0_seq1	GO:0016020	GO:0016126	GO:0046520
comp65060_c0_seq1	GO:0005524	GO:0005618	GO:0005829	GO:0006094	GO:0006364	GO:0006457	GO:0007010	GO:0009664	GO:0010498	GO:0042545	GO:0046658	GO:0051082
comp77692_c0_seq1	GO:0003700	GO:0005634	GO:0006355	GO:0009965	GO:0043565
comp68970_c0_seq2	GO:0003729	GO:0005737	GO:0005886
comp68160_c0_seq1	GO:0003735	GO:0005840	GO:0006412
comp37129_c0_seq1	GO:0005515	GO:0009954	GO:0010227	GO:0044249	GO:0044424	GO:0045491	GO:0048439	GO:1901576
comp91290_c0_seq1	GO:0006396	GO:0007062	GO:0007129	GO:0007131	GO:0008284	GO:0010332	GO:0010413	GO:0031011	GO:0031048	GO:0032204	GO:0032504	GO:0042138	GO:0043247	GO:0045132	GO:0045492	GO:0045893
comp64004_c0_seq1	GO:0003677	GO:0005634	GO:0005829
comp48807_c0_seq1	GO:0043231
comp186920_c0_seq1	GO:0003677	GO:0004430	GO:0004674	GO:0005524	GO:0005546	GO:0005886	GO:0006468	GO:0009506	GO:0032266	GO:0035004	GO:0043325	GO:0046854	GO:0048015	GO:0048471	GO:0051015	GO:0070273	GO:0070300
comp69428_c0_seq1	GO:0005634	GO:0005886
comp66103_c0_seq1	GO:0005524	GO:0005737	GO:0016881	GO:0019781	GO:0045116	GO:0046982
comp69170_c0_seq1	GO:0005634
comp67813_c1_seq1	GO:0003989	GO:0004075	GO:0005524	GO:0005886	GO:0009735	GO:0010072	GO:0030497	GO:0046872	GO:0048364
comp62048_c0_seq1	GO:0005774	GO:0005783
comp64808_c0_seq1	GO:0005634	GO:0005829	GO:0008327
comp38654_c0_seq2	GO:0004674	GO:0005524	GO:0005739	GO:0006468	GO:0009507	GO:0016021
comp61515_c0_seq1	GO:0000165	GO:0002831	GO:0003824	GO:0005515	GO:0006364	GO:0006546	GO:0006612	GO:0006636	GO:0006733	GO:0006766	GO:0009072	GO:0009106	GO:0009108	GO:0009117	GO:0009409	GO:0009535	GO:0009595	GO:0009637	GO:0009695	GO:0009697	GO:0009744	GO:0009749	GO:0009772	GO:0009773	GO:0009862	GO:0009867	GO:0009902	GO:0009941	GO:0010027	GO:0010114	GO:0010200	GO:0010207	GO:0010218	GO:0010310	GO:0010363	GO:0015995	GO:0019216	GO:0019288	GO:0019344	GO:0019748	GO:0031348	GO:0031408	GO:0035304	GO:0042742	GO:0043900	GO:0050832
comp36408_c0_seq1	GO:0004842	GO:0005634	GO:0005737	GO:0006261	GO:0008270	GO:0016567	GO:0046872
comp32384_c0_seq1	GO:0004672	GO:0005524	GO:0005886	GO:0006468	GO:0009506
comp68220_c0_seq1	GO:0005634	GO:0005886
comp68660_c0_seq1	GO:0001104	GO:0006355	GO:0016592
comp67584_c1_seq1	GO:0003676	GO:0004535	GO:0005634	GO:0006499	GO:0009451
comp36669_c0_seq1	GO:0000462	GO:0003735	GO:0006414	GO:0009507	GO:0016020	GO:0019843	GO:0022627
comp68776_c2_seq1	GO:0009507
comp99873_c0_seq1	GO:0004722	GO:0005634	GO:0005737	GO:0005886
comp71594_c0_seq1	GO:0000165	GO:0000303	GO:0000902	GO:0004707	GO:0005524	GO:0005634	GO:0006355	GO:0006468	GO:0006612	GO:0006635	GO:0009409	GO:0009617	GO:0009651	GO:0009734	GO:0009737	GO:0009743	GO:0009862	GO:0009867	GO:0009873	GO:0009963	GO:0010310	GO:0010363	GO:0010374	GO:0016049	GO:0016558	GO:0031348	GO:0035304	GO:0043069	GO:0048193	GO:0048481
comp40449_c0_seq1	GO:0003735	GO:0005730	GO:0005886	GO:0006412	GO:0009507	GO:0022625	GO:0042254
comp118921_c0_seq1	GO:0001666	GO:0004021	GO:0005507	GO:0005524	GO:0005739	GO:0005829	GO:0009058	GO:0009507	GO:0019481	GO:0030170	GO:0046686
comp67300_c0_seq1	GO:0005515	GO:0006662	GO:0006979	GO:0009055	GO:0009414	GO:0009534	GO:0009570	GO:0009941	GO:0015035	GO:0045454
comp60531_c0_seq1	GO:0005634	GO:0005737	GO:0010090	GO:0019344	GO:0042546	GO:0048046
comp80274_c0_seq1	GO:0005634	GO:0005739
comp66843_c0_seq1	GO:0009506
comp64598_c0_seq1	GO:0005739	GO:0005783	GO:0006457	GO:0016021
comp50125_c0_seq1	GO:0003677	GO:0004386	GO:0005634	GO:0006355	GO:0008080	GO:0008270	GO:0046872
comp63624_c0_seq1	GO:0000085	GO:0003860	GO:0004300	GO:0005739	GO:0006635	GO:0009220	GO:0009640	GO:0009909	GO:0010388	GO:0016853	GO:0034968
comp67040_c0_seq1	GO:0005622	GO:0008270
comp36632_c0_seq1	GO:0005515	GO:0005634	GO:0005783	GO:0005829	GO:0006888	GO:0008142	GO:0008202	GO:0009567
comp81486_c0_seq1	GO:0005737	GO:0006099	GO:0008964	GO:0015977
comp38329_c0_seq1	GO:0003333	GO:0005886	GO:0015203	GO:0015326	GO:0015846	GO:0015996	GO:0016021
comp37336_c0_seq1	GO:0004842	GO:0005634	GO:0005886	GO:0008270	GO:0009690	GO:0009850	GO:0046872	GO:0080148
comp87673_c0_seq1	GO:0005488
comp66988_c0_seq1	GO:0005576
comp67537_c0_seq2	GO:0009506	GO:0009536	GO:0047372
comp69615_c0_seq1	GO:0005886	GO:0009535	GO:0010190	GO:0016021	GO:0022900	GO:0045454
comp67155_c0_seq1	GO:0000280	GO:0000911	GO:0005634	GO:0005737	GO:0006342	GO:0007000	GO:0008283	GO:0016572	GO:0051567
comp67092_c0_seq2	GO:0005739	GO:0005783	GO:0005794	GO:0006890	GO:0006891	GO:0006944	GO:0016021	GO:0045185
comp54597_c0_seq1	GO:0000186	GO:0002237	GO:0004709	GO:0005524	GO:0005886	GO:0007169	GO:0010103	GO:0016021	GO:0016023	GO:0032440	GO:0048443	GO:0055114
comp89749_c0_seq1	GO:0003824	GO:0005739	GO:0016020
comp70364_c0_seq3	GO:0005739	GO:0006511	GO:0009055	GO:0009507	GO:0009853	GO:0051536	GO:0051788	GO:0080129
comp65334_c0_seq2	GO:0005876	GO:0009524	GO:0051011
comp38953_c0_seq1	GO:0009507	GO:0019344	GO:0047617
comp76218_c0_seq1	GO:0005634	GO:0016874
comp61415_c0_seq2	GO:0004553	GO:0005576	GO:0005975	GO:0009845	GO:0043169
comp67114_c0_seq1	GO:0004084	GO:0005634	GO:0005739	GO:0009407	GO:0009507
comp66856_c0_seq1	GO:0002679	GO:0005515	GO:0005739	GO:0008270	GO:0009299	GO:0009416	GO:0009535	GO:0010200	GO:0031351	GO:0035556	GO:0046872
comp68125_c0_seq1	GO:0005783	GO:0006457	GO:0009408	GO:0009644	GO:0009651	GO:0016023	GO:0030244	GO:0030433	GO:0034976	GO:0042542	GO:0048193
comp56531_c0_seq1	GO:0005634	GO:0005829	GO:0006869
comp132577_c0_seq1	GO:0004521	GO:0005524
comp101281_c0_seq1	GO:0007129	GO:0007131	GO:0030244
comp68387_c0_seq1	GO:0003735	GO:0005618	GO:0005730	GO:0005773	GO:0006412	GO:0009506	GO:0016020	GO:0022627
comp76913_c0_seq1	GO:0004674	GO:0004715	GO:0005524	GO:0005634	GO:0005886	GO:0006468
comp69848_c0_seq1	GO:0004176	GO:0004222	GO:0005524	GO:0005886	GO:0006098	GO:0006364	GO:0006508	GO:0008270	GO:0008568	GO:0009535	GO:0009902	GO:0009941	GO:0010027	GO:0010205	GO:0010206	GO:0010207	GO:0010304	GO:0016021	GO:0031977	GO:0035304	GO:0042744	GO:0042793	GO:0045893	GO:0046872	GO:0051301
comp64891_c0_seq1	GO:0004001	GO:0005507	GO:0005886	GO:0006166	GO:0006167	GO:0009507	GO:0016310	GO:0016773	GO:0046686	GO:0048046	GO:0080094
comp80836_c0_seq1	GO:0005739	GO:0009507
comp57869_c0_seq1	GO:0002020	GO:0005543	GO:0005794	GO:0005884	GO:0006623	GO:0009579	GO:0030276
comp39316_c0_seq1	GO:0004175	GO:0004842	GO:0005515	GO:0005524	GO:0005576	GO:0005783	GO:0006301	GO:0006508	GO:0009733	GO:0009790	GO:0016020	GO:0016485	GO:0016567	GO:0019788	GO:0034613	GO:0080120
comp70246_c0_seq2	GO:0003723	GO:0003735	GO:0005515	GO:0005730	GO:0005774	GO:0005794	GO:0005886	GO:0006412	GO:0009507	GO:0009793	GO:0022625
comp60624_c0_seq1	GO:0005739	GO:0006814	GO:0006833	GO:0009534	GO:0009624	GO:0009651	GO:0009706	GO:0009750	GO:0009832	GO:0015131	GO:0015139	GO:0015367	GO:0015729	GO:0015742	GO:0016021	GO:0016049	GO:0016126	GO:0019676	GO:0030243	GO:0071423
comp65127_c2_seq2	GO:0005516	GO:0005886	GO:0016740
comp33224_c0_seq1	GO:0005576	GO:0009682	GO:0009723
comp64683_c0_seq1	GO:0004328	GO:0005773	GO:0008152	GO:0009627	GO:0031347
comp37310_c0_seq1	GO:0005886	GO:0016021
comp68720_c0_seq1	GO:0003677	GO:0004176	GO:0004518	GO:0005524	GO:0005618	GO:0005739	GO:0005829	GO:0006289	GO:0006508	GO:0009535	GO:0009570	GO:0009902	GO:0010027	GO:0010304	GO:0010380	GO:0031897	GO:0034660	GO:0042744	GO:0042793	GO:0045037
comp64463_c0_seq1	GO:0005739	GO:0005829
comp74777_c0_seq1	GO:0006626	GO:0009062	GO:0009507	GO:0016023
comp58715_c0_seq1	GO:0004365	GO:0006006	GO:0009409	GO:0009416	GO:0009535	GO:0009570	GO:0009744	GO:0009941	GO:0010319	GO:0047100	GO:0048046	GO:0050661	GO:0051287	GO:0055114
comp70149_c0_seq1	GO:0004807	GO:0005507	GO:0005618	GO:0005739	GO:0005774	GO:0005794	GO:0005829	GO:0005886	GO:0006094	GO:0006096	GO:0006098	GO:0006833	GO:0006972	GO:0007030	GO:0009060	GO:0009266	GO:0009506	GO:0009570	GO:0009651	GO:0009853	GO:0010043	GO:0019344	GO:0043161	GO:0044262	GO:0046686	GO:0048046	GO:0051788	GO:0080129
comp69530_c1_seq2	GO:0005829	GO:0006312	GO:0007062	GO:0009507	GO:0009560	GO:0009630	GO:0031048	GO:0045132
comp201023_c0_seq1	GO:0005634	GO:0005829	GO:0006355	GO:0010048	GO:0043481	GO:0048440
comp87964_c0_seq1	GO:0003677	GO:0003700	GO:0003993	GO:0004722	GO:0005576	GO:0005634	GO:0005739	GO:0005829	GO:0005887	GO:0006355	GO:0006644	GO:0006995	GO:0008195	GO:0009505	GO:0009507	GO:0009651	GO:0009723	GO:0009733	GO:0009745	GO:0009753	GO:0010048	GO:0016036	GO:0019430	GO:0031540	GO:0032440	GO:0046872	GO:0046983	GO:0050832	GO:0055114
comp36143_c0_seq1	GO:0000077	GO:0003677	GO:0006355	GO:0010332	GO:0040020
comp51509_c0_seq1	GO:0005515	GO:0005768	GO:0005794	GO:0005802	GO:0009825	GO:0009932	GO:0009969	GO:0010817	GO:0016021	GO:0016758	GO:0019761	GO:0033843	GO:0035252	GO:0043481	GO:0048767	GO:0071555
comp48957_c0_seq1	GO:0005524	GO:0005634	GO:0009737	GO:0016925	GO:0019789
comp52554_c0_seq1	GO:0004630	GO:0005509	GO:0005515	GO:0005546	GO:0005634	GO:0005886	GO:0009506	GO:0009507	GO:0009793	GO:0009816	GO:0016042	GO:0022626	GO:0046470	GO:0046686	GO:0070290
comp37318_c0_seq1	GO:0004828	GO:0005524	GO:0005829	GO:0006094	GO:0006096	GO:0006434	GO:0006499	GO:0009165	GO:0009651	GO:0046686	GO:0097056
comp100435_c0_seq1	GO:0001510	GO:0005739	GO:0006364	GO:0008081	GO:0008173	GO:0009507	GO:0046872	GO:0051536
comp38239_c0_seq1	GO:0003700	GO:0004674	GO:0004713	GO:0005515	GO:0005524	GO:0005886	GO:0006281	GO:0006325	GO:0006355	GO:0006468	GO:0007623	GO:0010225	GO:0010229	GO:0010332	GO:0048573	GO:0051726	GO:2001020
comp58186_c0_seq1	GO:0008535	GO:0009535	GO:0016021	GO:0016023	GO:0017004	GO:0032940
comp81032_c0_seq1	GO:0005739
comp39028_c0_seq1	GO:0006351	GO:0050794	GO:0050896
comp63359_c0_seq1	GO:0005351	GO:0005634	GO:0005773	GO:0005886	GO:0009506	GO:0009624	GO:0009627	GO:0009735	GO:0009825	GO:0015145	GO:0015749	GO:0016021	GO:0031347	GO:0032440	GO:0055085	GO:0055114
comp61154_c0_seq1	GO:0005747	GO:0008137	GO:0009507	GO:0042773
comp57794_c0_seq1	GO:0003735	GO:0005618	GO:0005886	GO:0006412	GO:0009507	GO:0022625
comp38619_c0_seq1	GO:0003723	GO:0004664	GO:0005829	GO:0006571	GO:0008168	GO:0009094	GO:0009507	GO:0010244	GO:0016597	GO:0032259	GO:0046417	GO:0047769	GO:0080167
comp66293_c0_seq2	GO:0005634
comp63980_c0_seq1	GO:0005634	GO:0005737	GO:0009909
comp101625_c0_seq1	GO:0001510	GO:0005730	GO:0006626
comp68166_c0_seq1	GO:0006351	GO:0009534	GO:0009657	GO:0010207	GO:0031323	GO:0042651	GO:0060255	GO:0080090
comp67066_c0_seq1	GO:0005737	GO:0008270	GO:0016020
comp64325_c0_seq1	GO:0000166	GO:0005829	GO:0005886	GO:0016491	GO:0055114
comp69156_c1_seq1	GO:0003676	GO:0003700	GO:0005634	GO:0006355	GO:0008270	GO:0010044	GO:0010447
comp127696_c0_seq1	GO:0043169
comp72339_c0_seq1	GO:0006979
comp41172_c0_seq1	GO:0000023	GO:0009507	GO:0016020	GO:0019252	GO:0043085
comp66485_c0_seq1	GO:0003735	GO:0005730	GO:0005783	GO:0005886	GO:0006412	GO:0009507	GO:0022625
comp33076_c1_seq1	GO:0000287	GO:0004012	GO:0005524	GO:0005739	GO:0005886	GO:0006812	GO:0006888	GO:0008152	GO:0008270	GO:0009744	GO:0009749	GO:0009750	GO:0015662	GO:0015914	GO:0016021	GO:0043090
comp70632_c0_seq2	GO:0000210	GO:0009626	GO:0009651	GO:0009870	GO:0010193	GO:0017110	GO:0035529	GO:0042742	GO:0042803	GO:0047631	GO:0051287	GO:0070212	GO:0080151
comp67003_c0_seq1	GO:0008710	GO:0009813	GO:0016210
comp111342_c0_seq1	GO:0005576	GO:0005618	GO:0010413	GO:0031176	GO:0043169	GO:0045492	GO:0045493
comp69920_c0_seq1	GO:0005198	GO:0005829	GO:0005886	GO:0006094	GO:0006661	GO:0006886	GO:0007010	GO:0010498	GO:0016192	GO:0030126
comp110451_c0_seq1	GO:0004674	GO:0004714	GO:0005524	GO:0005886	GO:0006468	GO:0007169	GO:0007623	GO:0009506	GO:0016021
comp61141_c0_seq1	GO:0001666	GO:0005634	GO:0005985	GO:0019375	GO:0046524	GO:0047947
comp218694_c0_seq1	GO:0003993	GO:0046872
comp69023_c0_seq1	GO:0003988	GO:0005730	GO:0005739	GO:0005774	GO:0005777	GO:0005829	GO:0005886	GO:0006635	GO:0009407	GO:0009507	GO:0009611	GO:0009695	GO:0009789	GO:0010111	GO:0043161	GO:0051788	GO:0080129
comp46942_c0_seq1	GO:0005737	GO:0008794	GO:0009055	GO:0015035	GO:0045454	GO:0048653
comp64735_c1_seq1	GO:0003735	GO:0005739	GO:0006412	GO:0022625
comp59268_c1_seq1	GO:0005545	GO:0005886	GO:0006486	GO:0006623	GO:0030118	GO:0030276	GO:0032440	GO:0048268	GO:0055114
comp128132_c0_seq1	GO:0000902	GO:0005215	GO:0005829	GO:0006007	GO:0006816	GO:0006886	GO:0006888	GO:0007030	GO:0008270	GO:0009536	GO:0009651	GO:0016049	GO:0030127
comp66932_c0_seq2	GO:0005525	GO:0005622	GO:0007264	GO:0016020
comp67254_c0_seq1	GO:0000166	GO:0003723	GO:0005634
comp55905_c0_seq1	GO:0005515	GO:0005634	GO:0005886	GO:0006886	GO:0008565	GO:0016192	GO:0030131
comp69532_c0_seq1	GO:0000166	GO:0003723	GO:0005634	GO:0030529
comp83776_c0_seq1	GO:0000166	GO:0005634	GO:0008380	GO:0016905	GO:0080008
comp68412_c0_seq2	GO:0003723	GO:0005576	GO:0005773	GO:0006661	GO:0010181	GO:0016491	GO:0055114
comp67589_c1_seq2	GO:0003723	GO:0009073	GO:0009507	GO:0016117	GO:0016226	GO:0019288	GO:0045893
comp69062_c1_seq1	GO:0005506	GO:0006633	GO:0006665	GO:0016021	GO:0016717	GO:0020037	GO:0022900	GO:0052631
comp57656_c0_seq1	GO:0009055	GO:0009536	GO:0009688	GO:0046872	GO:0051536
comp65238_c1_seq1	GO:0005634	GO:0005794	GO:0008643	GO:0016021	GO:0022857	GO:0032440	GO:0055085	GO:0055114
comp65056_c1_seq1	GO:0003729	GO:0003924	GO:0005048	GO:0005515	GO:0005525	GO:0005786	GO:0006184	GO:0006617	GO:0008312	GO:0009570	GO:0010267	GO:0019288	GO:0035196	GO:0045038	GO:0051607	GO:0080085
comp72326_c0_seq1	GO:0005634
comp41647_c0_seq1	GO:0005634	GO:0005739	GO:0005829	GO:0008756	GO:0016020	GO:0016208	GO:0090409	GO:0090410
comp85195_c0_seq1	GO:0006869	GO:0008289
comp41660_c0_seq1	GO:0005525	GO:0005576	GO:0005634	GO:0005774	GO:0005794	GO:0005829	GO:0005886	GO:0006661	GO:0007264	GO:0009506	GO:0009741	GO:0051607
comp66180_c1_seq1	GO:0000166	GO:0000741	GO:0005730	GO:0006364	GO:0009536	GO:0009560	GO:0080008
comp91003_c0_seq1	GO:0005634	GO:0005829	GO:0042631	GO:0071472
comp4817_c0_seq1	GO:0044765
comp67152_c1_seq1	GO:0000041	GO:0003881	GO:0005524	GO:0005783	GO:0005794	GO:0005886	GO:0006661	GO:0006855	GO:0009506	GO:0009926	GO:0010359	GO:0016023	GO:0042626	GO:0048364	GO:0071366
comp65138_c0_seq1	GO:0004674	GO:0005524	GO:0005886	GO:0006468
comp36644_c0_seq1	GO:0000786	GO:0003677	GO:0005634	GO:0005773	GO:0006334	GO:0006338	GO:0009909	GO:0016048	GO:0042742	GO:0044030	GO:0046982
comp68669_c0_seq2	GO:0000023	GO:0005509	GO:0006098	GO:0009543	GO:0009570	GO:0009654	GO:0015979	GO:0019252	GO:0019288	GO:0019760	GO:0019898	GO:0043085
comp70313_c1_seq3	GO:0016740
comp70133_c0_seq3	GO:0000085	GO:0005634	GO:0005829	GO:0006094	GO:0006096	GO:0006635	GO:0008541	GO:0009407	GO:0009506	GO:0009640	GO:0009651	GO:0009793	GO:0009853	GO:0010388	GO:0042023	GO:0043161	GO:0046686	GO:0051510	GO:0051788	GO:0080129
comp104785_c0_seq1	GO:0003677	GO:0003899	GO:0005634	GO:0005829	GO:0006351	GO:0009507	GO:0032549
comp68698_c0_seq1	GO:0005634	GO:0035265	GO:0043241
comp58928_c0_seq1	GO:0005388	GO:0005524	GO:0005634	GO:0005774	GO:0005886	GO:0006754	GO:0006816	GO:0006828	GO:0010042	GO:0030026	GO:0030176	GO:0046686	GO:0046872
comp68476_c0_seq1	GO:0005634	GO:0008270	GO:0035064	GO:0046872
comp64655_c0_seq1	GO:0005634	GO:0009536
comp127721_c0_seq1	GO:0009507
comp67618_c2_seq1	GO:0003700	GO:0005634	GO:0008285	GO:0009734	GO:0009737	GO:0009911	GO:0010047	GO:0010150	GO:0010227	GO:0042744	GO:0043565	GO:0045892	GO:0046983	GO:0048481
comp314364_c0_seq1	GO:0005743	GO:0006839	GO:0016021	GO:0055085
comp55383_c0_seq1	GO:0008515	GO:0009611	GO:0015770	GO:0016021	GO:0055085
comp67322_c0_seq4	GO:0005634	GO:0030795	GO:0032259
comp61991_c0_seq1	GO:0004252	GO:0005576	GO:0005618	GO:0006508	GO:0032440	GO:0042802	GO:0043086	GO:0055114
comp68055_c0_seq1	GO:0005634	GO:0005975	GO:0006661	GO:0016616	GO:0050662	GO:0055114
comp70654_c0_seq12	GO:0006629	GO:0006952	GO:0016788	GO:0019863
comp70169_c0_seq1	GO:0000166	GO:0003824	GO:0006396	GO:0008266	GO:0009073	GO:0009535	GO:0009570	GO:0009631	GO:0009941	GO:0009965	GO:0016226	GO:0016553	GO:0030154	GO:0043489	GO:0045036	GO:0045087	GO:0045893
comp109622_c0_seq1	GO:0005634	GO:0009909	GO:0009933	GO:0010093	GO:0010154	GO:0010158	GO:0010159	GO:0010450	GO:0046872
comp56582_c0_seq1	GO:0000186	GO:0004709	GO:0005524	GO:0005886	GO:0009740	GO:0009816	GO:0009941	GO:0010162	GO:0046777
comp68477_c0_seq1	GO:0004672	GO:0005524	GO:0005739	GO:0005886	GO:0006468	GO:0010287	GO:0015996	GO:0080183
comp36412_c1_seq1	GO:0005634	GO:0005737	GO:0006355	GO:0009734	GO:0046983
comp72902_c0_seq1	GO:0004674	GO:0005524	GO:0005576	GO:0006468	GO:0009507	GO:0016021	GO:0016023	GO:0016491	GO:0055114
comp54390_c0_seq1	GO:0007568	GO:0009507
comp49892_c0_seq1	GO:0003712	GO:0004402	GO:0005516	GO:0005634	GO:0005737	GO:0006355	GO:0007623	GO:0008270	GO:0009409	GO:0009553	GO:0009555	GO:0009611	GO:0009651	GO:0009734	GO:0009738	GO:0009751	GO:0009753	GO:0010167	GO:0010182	GO:0016573	GO:0042542	GO:0051973	GO:0080134
comp117567_c0_seq1	GO:0003924	GO:0005525	GO:0005739	GO:0006184	GO:0006400	GO:0006897	GO:0007264
comp70371_c2_seq1	GO:0009570	GO:0010207
comp187786_c0_seq1	GO:0004571	GO:0005509	GO:0006487	GO:0007346	GO:0016020
comp70784_c0_seq1	GO:0004091	GO:0005737	GO:0009704	GO:0009744	GO:0009813	GO:0010224	GO:0050253	GO:0080030	GO:0080031	GO:0080032	GO:0080167
comp66173_c0_seq3	GO:0000023	GO:0005634	GO:0006098	GO:0009534	GO:0016117	GO:0019252	GO:0019288	GO:0043085
comp69858_c1_seq1	GO:0005351	GO:0005739	GO:0005886	GO:0006817	GO:0009507	GO:0015415	GO:0016021	GO:0055085
comp69702_c0_seq4	GO:0006351	GO:0009507	GO:0009737	GO:0010239	GO:0016043	GO:0019843	GO:0043621	GO:1901259
comp109267_c0_seq1	GO:0000166	GO:0006487	GO:0009507	GO:0009755	GO:0010182	GO:0048585	GO:0048825
comp52048_c0_seq1	GO:0004683	GO:0004713	GO:0005524	GO:0005886	GO:0007165	GO:0009749	GO:0010167	GO:0046777	GO:0048364
comp63906_c0_seq1	GO:0003747	GO:0005739	GO:0006415
comp39658_c0_seq1	GO:0005515	GO:0006342	GO:0007020	GO:0009860	GO:0009965	GO:0010090	GO:0016572	GO:0031209	GO:0045010	GO:0051225	GO:0051322	GO:0051567
comp38389_c0_seq1	GO:0005739
comp141791_c0_seq1	GO:0000287	GO:0004674	GO:0004713	GO:0004743	GO:0005524	GO:0005886	GO:0006096	GO:0006468	GO:0009742	GO:0030955
comp39186_c0_seq1	GO:0000166	GO:0003824	GO:0005739	GO:0006098	GO:0009941	GO:0010020	GO:0010027	GO:0016117	GO:0019288	GO:0050662	GO:0051301
comp60120_c0_seq1	GO:0005739	GO:0005773	GO:0005886
comp69143_c0_seq1	GO:0004321	GO:0005777	GO:0009695	GO:0009851	GO:0016207	GO:0047077	GO:0055114
comp68962_c0_seq1	GO:0005774	GO:0005886	GO:0008610	GO:0030794	GO:0032259
comp56564_c0_seq1	GO:0005794	GO:0005829	GO:0009536	GO:0030244	GO:0042732	GO:0048193
comp66750_c0_seq1	GO:0000162	GO:0003691	GO:0004048	GO:0005515	GO:0005886	GO:0006569	GO:0009570	GO:0009627	GO:0009651	GO:0009684	GO:0009733	GO:0009739	GO:0009751	GO:0009753	GO:0009873	GO:0009941	GO:0031965	GO:0034976	GO:0042742	GO:0046686
comp36467_c0_seq1	GO:0000166	GO:0003676	GO:0005634	GO:0005829	GO:0009627	GO:0034976
comp58607_c0_seq1	GO:0003700	GO:0005634	GO:0006355	GO:0009408	GO:0010200	GO:0043565
comp63756_c0_seq1	GO:0005381	GO:0005774	GO:0006880	GO:0016021	GO:0034755
comp63739_c0_seq1	GO:0004674	GO:0005524	GO:0005886	GO:0006468	GO:0016021	GO:0032440	GO:0051607	GO:0055114
comp58992_c0_seq1	GO:0004842	GO:0005737	GO:0008270	GO:0046872
comp78527_c0_seq1	GO:0005618	GO:0005643	GO:0005829	GO:0006886	GO:0008565	GO:0009165	GO:0009793	GO:0016829	GO:0030089	GO:0052541	GO:0052546
comp63017_c1_seq1	GO:0004565	GO:0005829	GO:0005975	GO:0009341	GO:0009507	GO:0030246	GO:0043169
comp66087_c1_seq1	GO:0000151	GO:0004842	GO:0005634	GO:0005737	GO:0005886	GO:0010150	GO:0010271	GO:0010380	GO:0016567	GO:0070696	GO:0090359
comp70217_c0_seq1	GO:0003677	GO:0004612	GO:0005524	GO:0005730	GO:0005829	GO:0006094	GO:0009817	GO:0009965	GO:0016020	GO:0016036	GO:0016301	GO:0016310	GO:0046686
comp60986_c0_seq1	GO:0003700	GO:0005634	GO:0006355	GO:0009560	GO:0043565
comp64234_c0_seq1	GO:0003735	GO:0005774	GO:0005794	GO:0005886	GO:0006412	GO:0009506	GO:0022625	GO:0042254
comp67044_c0_seq1	GO:0043231
comp69207_c0_seq1	GO:0004672	GO:0009987
comp68006_c0_seq1	GO:0004722	GO:0005634	GO:0005737	GO:0009408	GO:0009785
comp69857_c0_seq1	GO:0005634	GO:0005737	GO:0008936	GO:0009737	GO:0019365
comp65020_c0_seq1	GO:0003677	GO:0005634	GO:0005739	GO:0005829
comp36441_c0_seq1	GO:0003756	GO:0006098	GO:0006364	GO:0009535	GO:0009570	GO:0009657	GO:0010206	GO:0010207	GO:0031072	GO:0035304	GO:0051082	GO:0051536
comp70580_c0_seq1	GO:0005739	GO:0005829	GO:0008756	GO:0009506	GO:0009570	GO:0010030	GO:0010167	GO:0010214	GO:0015706	GO:0016208	GO:0033611	GO:0046482	GO:0046686	GO:0048046	GO:0050203	GO:0050832
comp69117_c0_seq1	GO:0005634	GO:0005739	GO:0005829	GO:0010048
comp59303_c0_seq2	GO:0008270	GO:0016874	GO:0046872
comp91826_c0_seq1	GO:0005634	GO:0005829	GO:0006396	GO:0007059	GO:0007129	GO:0007131	GO:0008901	GO:0009410	GO:0042138	GO:0048522	GO:0055114
comp70171_c0_seq4	GO:0005488	GO:0016301
comp64001_c1_seq1	GO:0005737	GO:0010286
comp63360_c0_seq1	GO:0005783	GO:0006457	GO:0016020	GO:0030968	GO:0031072	GO:0051082
comp63638_c0_seq1	GO:0003684	GO:0005634	GO:0006284	GO:0006289	GO:0007126	GO:0033044	GO:0043130	GO:0043161	GO:0070628
comp67228_c0_seq1	GO:0016740
comp64603_c0_seq1	GO:0000257	GO:0005829	GO:0006807	GO:0008270	GO:0009570
comp66445_c0_seq1	GO:0005634	GO:0006470	GO:0008420	GO:0044765
comp85390_c0_seq1	GO:0000394	GO:0005576	GO:0009086	GO:0009616	GO:0010050
comp66090_c0_seq2	GO:0008194	GO:0009507	GO:0016758
comp36752_c0_seq1	GO:0003676	GO:0005634	GO:0006355	GO:0008270
comp38038_c0_seq1	GO:0001666	GO:0005634	GO:0009061	GO:0009862	GO:0010089	GO:0010310	GO:0044036	GO:0047800
comp60131_c0_seq1	GO:0004842	GO:0005634	GO:0006869	GO:0048513
comp62335_c1_seq2	GO:0006479	GO:0008270	GO:0008276	GO:0009536	GO:0035102	GO:0045814	GO:0046872
comp104284_c0_seq1	GO:0004722	GO:0005634	GO:0005739	GO:0006470	GO:0008287	GO:0009409	GO:0009414	GO:0009536	GO:0009737	GO:0010200	GO:0046872	GO:0061416
comp68218_c0_seq1	GO:0005515	GO:0005634	GO:0009630
comp70024_c0_seq1	GO:0004674	GO:0006468	GO:0007154
comp66603_c2_seq1	GO:0008152	GO:0016740
comp93317_c0_seq1	GO:0004842	GO:0005515	GO:0005886	GO:0008270	GO:0034052	GO:0046872
comp62738_c0_seq1	GO:0006098	GO:0009055	GO:0009507	GO:0009688	GO:0010103	GO:0019288	GO:0022900	GO:0046872	GO:0051537
comp66504_c2_seq1	GO:0000166	GO:0003854	GO:0006694	GO:0009408	GO:0009414	GO:0009737	GO:0009809	GO:0016621	GO:0045552	GO:0046686	GO:0050662	GO:0055114
comp65102_c0_seq1	GO:0005509	GO:0005515	GO:0005576	GO:0005783	GO:0005802	GO:0005887	GO:0006487	GO:0006623	GO:0006896	GO:0009536	GO:0009940	GO:0016023	GO:0017119
comp104738_c0_seq1	GO:0000287	GO:0004427	GO:0006796	GO:0009570	GO:0009579	GO:0009651	GO:0009941	GO:0042742	GO:0046686
comp70081_c1_seq2	GO:0000902	GO:0005634	GO:0005794	GO:0005829	GO:0005886	GO:0006094	GO:0006096	GO:0009269	GO:0009506	GO:0009651	GO:0009793	GO:0016049	GO:0019344	GO:0046686	GO:0048193
comp66925_c0_seq1	GO:0000166	GO:0009718	GO:0045552	GO:0047890	GO:0050662	GO:0055114
comp241907_c0_seq1	GO:0006284	GO:0006306	GO:0008725
comp61934_c1_seq1	GO:0000155	GO:0000156	GO:0000303	GO:0004721	GO:0005034	GO:0005524	GO:0005622	GO:0005886	GO:0006355	GO:0006635	GO:0007623	GO:0008219	GO:0009414	GO:0009651	GO:0009736	GO:0009863	GO:0009873	GO:0009884	GO:0009909	GO:0010029	GO:0010087	GO:0010150	GO:0010271	GO:0016036	GO:0016558	GO:0018106	GO:0023014	GO:0031537	GO:0034757	GO:0035556	GO:0042742	GO:0043424	GO:0048509	GO:0048831	GO:0070417	GO:0071215	GO:0071329	GO:0080117
comp69819_c0_seq1	GO:0005524	GO:0005634	GO:0008887	GO:0009570	GO:0009853	GO:0009941	GO:0016310
comp67064_c0_seq2	GO:0003735	GO:0005840	GO:0006412	GO:0019843
comp37867_c0_seq1	GO:0004029	GO:0004030	GO:0005739	GO:0005774	GO:0005783	GO:0005794	GO:0006081	GO:0006486	GO:0007160	GO:0008305	GO:0016023	GO:0055114
comp220617_c0_seq1	GO:0000166	GO:0008152	GO:0048037
comp64168_c0_seq1	GO:0009536
comp69982_c0_seq1	GO:0000162	GO:0004049	GO:0005739	GO:0009507	GO:0009617	GO:0009651	GO:0009723	GO:0009851	GO:0010311
comp67758_c1_seq2	GO:0000394	GO:0003735	GO:0006354	GO:0006412	GO:0009086	GO:0009507	GO:0015934
comp66912_c0_seq1	GO:0005198	GO:0005739	GO:0006944	GO:0016226	GO:0019243	GO:0048193	GO:0051536
comp91190_c0_seq1	GO:0000166	GO:0003960	GO:0005773	GO:0005794	GO:0005829	GO:0005886	GO:0008270	GO:0009535	GO:0009941	GO:0055114
comp70260_c0_seq5	GO:0016021	GO:0016760	GO:0030244
comp84857_c0_seq1	GO:0005634	GO:0005739	GO:0005829
comp69276_c0_seq1	GO:0046983
comp67559_c0_seq1	GO:0005634	GO:0008380
comp70158_c0_seq1	GO:0000166	GO:0004316	GO:0005829	GO:0006561	GO:0009408	GO:0009414	GO:0009750	GO:0010115	GO:0010182	GO:0010301	GO:0055114
comp128475_c0_seq1	GO:0005634	GO:0016308	GO:0016310	GO:0046488
comp59695_c0_seq1	GO:0016020	GO:0016556
comp59489_c0_seq1	GO:0009987	GO:0045087
comp38555_c0_seq1	GO:0004674	GO:0005524	GO:0005886	GO:0006468	GO:0007169	GO:0009409	GO:0009414	GO:0009808	GO:0009846	GO:0009942	GO:0009945	GO:0010073	GO:0010152	GO:0016021	GO:0048508	GO:0048653	GO:0051260
comp70232_c0_seq1	GO:0032259	GO:0046983	GO:0050630
comp65513_c0_seq1	GO:0003743	GO:0003924	GO:0005525	GO:0005829	GO:0005886	GO:0006184	GO:0006413
comp66150_c0_seq2	GO:0003676	GO:0005737	GO:0008168	GO:0032259
comp59347_c0_seq1	GO:0003700	GO:0006355	GO:0008270	GO:0043565
comp32085_c0_seq1	GO:0005634	GO:0009637	GO:0009826	GO:0010114	GO:0010218
comp53726_c0_seq1	GO:0003677	GO:0004430	GO:0005546	GO:0005886	GO:0006468	GO:0006661	GO:0009506	GO:0009507	GO:0032266	GO:0035004	GO:0043325	GO:0046854	GO:0048015	GO:0048471	GO:0051015	GO:0070273	GO:0070300
comp47074_c0_seq1	GO:0005515	GO:0010200	GO:0016874	GO:0044424
comp58756_c0_seq1	GO:0005737	GO:0005819	GO:0051225	GO:0051297	GO:0070652
comp103587_c0_seq1	GO:0005507	GO:0009055
comp66234_c0_seq1	GO:0003842	GO:0004028	GO:0004029	GO:0005739	GO:0008270	GO:0009507	GO:0009651	GO:0010133	GO:0050897	GO:0055114	GO:0072593
comp68544_c0_seq1	GO:0000041	GO:0004351	GO:0005516	GO:0005634	GO:0005829	GO:0006536	GO:0009536	GO:0010167	GO:0010359	GO:0015706	GO:0030170	GO:0046686	GO:0048767
comp69008_c0_seq1	GO:0000166	GO:0005634	GO:0005829	GO:0006979	GO:0008270	GO:0009407	GO:0010583	GO:0015824	GO:0032440	GO:0046686	GO:0055114
comp91023_c0_seq1	GO:0005634	GO:0006487	GO:0010413	GO:0045492
comp111829_c0_seq1	GO:0005794	GO:0006486	GO:0016021	GO:0030246	GO:0047220
comp70567_c0_seq8	GO:0009507
comp66444_c1_seq1	GO:0000159	GO:0007165	GO:0008601
comp98091_c0_seq1	GO:0000166	GO:0005737	GO:0010283	GO:0047526	GO:0055114
comp68381_c0_seq1	GO:0006810	GO:0009507
comp196534_c0_seq1	GO:0005634
comp63231_c0_seq1	GO:0005634	GO:0005886	GO:0008270	GO:0046872
comp64916_c0_seq1	GO:0003735	GO:0005730	GO:0005794	GO:0005886	GO:0006412	GO:0022625	GO:0042254
comp36637_c0_seq1	GO:0001510	GO:0003735	GO:0005618	GO:0005730	GO:0005886	GO:0006412	GO:0009506	GO:0009664	GO:0022627	GO:0042254	GO:0042545	GO:0046872
comp70655_c0_seq2	GO:0004672	GO:0016310
comp67621_c2_seq1	GO:0003735	GO:0005773	GO:0005886	GO:0006412	GO:0009507	GO:0022625
comp38144_c0_seq1	GO:0005739
comp70336_c0_seq1	GO:0005634	GO:0009536	GO:0016747
comp62614_c1_seq1	GO:0005886
comp38029_c0_seq1	GO:0000186	GO:0004709	GO:0005524	GO:0005886
comp181710_c0_seq1	GO:0004812	GO:0005524	GO:0005634	GO:0005737	GO:0006418
comp36305_c0_seq1	GO:0000085	GO:0000956	GO:0004402	GO:0005634	GO:0005834	GO:0006342	GO:0009409	GO:0009640	GO:0010388	GO:0016023	GO:0016567	GO:0016572	GO:0016573	GO:0016575	GO:0016579	GO:0045893	GO:0051567	GO:0080008
comp63623_c0_seq2	GO:0003729	GO:0005886
comp95891_c0_seq1	GO:0003677	GO:0005524	GO:0005634	GO:0005737	GO:0006270	GO:0017111
comp66868_c1_seq1	GO:0003923	GO:0005634	GO:0042765
comp243243_c0_seq1	GO:0005739
comp69712_c0_seq1	GO:0004672	GO:0005886	GO:0008728	GO:0009414	GO:0009507	GO:0009611	GO:0009620	GO:0009695	GO:0009723	GO:0009733	GO:0009738	GO:0009753	GO:0015297	GO:0015969	GO:0016310	GO:0042538	GO:0043167	GO:0048765	GO:0055085
comp66931_c0_seq1	GO:0005739	GO:0009534	GO:0009643	GO:0015120	GO:0015297	GO:0015713	GO:0016021	GO:0019344	GO:0019684	GO:0031969	GO:0035304	GO:0035436	GO:0071917
comp70052_c1_seq3	GO:0000166	GO:0005739	GO:0005834	GO:0080008
comp65218_c0_seq1	GO:0003677	GO:0003723	GO:0005525	GO:0005634	GO:0006355	GO:0008270	GO:0009910	GO:0042803	GO:0046982
comp65184_c0_seq1	GO:0005739	GO:0005783	GO:0006888	GO:0016020	GO:0016023	GO:0030433	GO:0042538
comp41048_c0_seq1	GO:0001666	GO:0005344	GO:0005506	GO:0005886	GO:0009733	GO:0015671	GO:0019825	GO:0020037
comp68695_c0_seq1	GO:0004222	GO:0005618	GO:0005730	GO:0005741	GO:0005750	GO:0005758	GO:0005759	GO:0005774	GO:0005886	GO:0006098	GO:0006511	GO:0008270	GO:0009507	GO:0009651	GO:0009853	GO:0046686	GO:0046872	GO:0051788	GO:0080129
comp152468_c0_seq1	GO:0002237	GO:0004674	GO:0004713	GO:0004721	GO:0005515	GO:0005524	GO:0005886	GO:0006468	GO:0006888	GO:0007165	GO:0009691	GO:0010103	GO:0016021	GO:0016023	GO:0043090	GO:0048443
comp89156_c0_seq1	GO:0003677	GO:0005634	GO:0006355	GO:0008270	GO:0009639	GO:0009845
comp37173_c0_seq1	GO:0000902	GO:0005634	GO:0006623	GO:0016020	GO:0016049	GO:0042780	GO:0042781	GO:0048193
comp35112_c0_seq1	GO:0004872	GO:0009725	GO:0009744	GO:0016021
comp59441_c0_seq1	GO:0016020
comp137881_c0_seq1	GO:0000394	GO:0003677	GO:0003700	GO:0005634	GO:0006355	GO:0006366	GO:0008022	GO:0008420	GO:0009651	GO:0009751	GO:0009753	GO:0009788	GO:0010026	GO:0010228	GO:0048765
comp72051_c0_seq1	GO:0000024	GO:0005983	GO:0009409	GO:0009570	GO:0016161	GO:0043169
comp243027_c0_seq1	GO:0005576	GO:0005774	GO:0005783	GO:0005886	GO:0009507	GO:0016021	GO:0016023	GO:0016485
comp69302_c0_seq1	GO:0003677	GO:0003700	GO:0005634	GO:0005829	GO:0006355	GO:0046983
comp64816_c0_seq1	GO:0000394	GO:0004792	GO:0005739	GO:0005829	GO:0007568	GO:0009086	GO:0009507	GO:0009793	GO:0016784	GO:0019761
comp91170_c0_seq1	GO:0004619	GO:0005737	GO:0008152	GO:0046872
comp93240_c0_seq1	GO:0004842	GO:0005634	GO:0005739	GO:0006511	GO:0007275	GO:0008270	GO:0016023	GO:0016567	GO:0046872
comp69294_c0_seq2	GO:0004672	GO:0005524	GO:0005886	GO:0006468	GO:0006914
comp118783_c0_seq1	GO:0006396	GO:0007062	GO:0007131	GO:0009887	GO:0009888	GO:0009909	GO:0010332	GO:0010638	GO:0016592	GO:0031048	GO:0032204	GO:0042138	GO:0043247	GO:0045132	GO:0050832
comp116476_c0_seq1	GO:0004714	GO:0005524	GO:0005739	GO:0005886	GO:0006468	GO:0016998
comp34562_c0_seq1	GO:0004812
comp65764_c0_seq1	GO:0005516	GO:0005634	GO:0006487
comp61151_c0_seq1	GO:0000079	GO:0005634	GO:0005886	GO:0006396	GO:0009506	GO:0009626	GO:0009651	GO:0010440	GO:0016538	GO:0019901	GO:0043531	GO:0043687	GO:0045893	GO:0048573	GO:0051301	GO:0051607
comp65771_c1_seq1	GO:0004674	GO:0004713	GO:0005524	GO:0005886	GO:0006468	GO:0016023
comp72855_c0_seq1	GO:0005739	GO:0010413	GO:0045492
comp36442_c0_seq1	GO:0010200	GO:0043169
comp58195_c0_seq1	GO:0005634	GO:0005737	GO:0043565	GO:0046982
comp63866_c0_seq2	GO:0000023	GO:0004672	GO:0005524	GO:0005739	GO:0005886	GO:0006468	GO:0010287	GO:0015996	GO:0019252	GO:0043085
comp308080_c0_seq1	GO:0005507	GO:0008447	GO:0009414	GO:0046274	GO:0048046	GO:0052716	GO:0055114
comp66049_c0_seq1	GO:0005634
comp36582_c0_seq1	GO:0005783	GO:0005794	GO:0006890	GO:0016021
comp36376_c0_seq1	GO:0005506	GO:0009055	GO:0009507	GO:0016711	GO:0019825	GO:0020037	GO:0048316	GO:0055114
comp74911_c0_seq1	GO:0005739
comp245643_c0_seq1	GO:0000077	GO:0003684	GO:0005634	GO:0006261	GO:0006281	GO:0008853
comp66444_c4_seq1	GO:0005758	GO:0006626	GO:0006825	GO:0009507	GO:0009617	GO:0016531	GO:0046688
comp59255_c0_seq1	GO:0000815	GO:0005515	GO:0005886	GO:0010286	GO:0015031	GO:0016192
comp67895_c0_seq1	GO:0035251	GO:0050896
comp67958_c0_seq1	GO:0006952	GO:0009607
comp63676_c0_seq1	GO:0003677	GO:0004518	GO:0006289	GO:0009611	GO:0050832	GO:0090305
comp80805_c0_seq1	GO:0000166	GO:0000932	GO:0005634	GO:0005829	GO:0009965	GO:0010071	GO:0010072	GO:0031087	GO:0042803	GO:0071365
comp68009_c0_seq2	GO:0004089	GO:0005829	GO:0005886	GO:0008270	GO:0009941	GO:0010037	GO:0010119	GO:0015976
comp52706_c0_seq1	GO:0005794	GO:0006486	GO:0016021	GO:0047220
comp70111_c0_seq1	GO:0006662	GO:0009055	GO:0009535	GO:0009570	GO:0010190	GO:0015035	GO:0016671	GO:0019761	GO:0022900	GO:0031977	GO:0045454
comp78748_c0_seq1	GO:0000165	GO:0003677	GO:0003700	GO:0005634	GO:0006355	GO:0009814	GO:0009965	GO:0010200	GO:0045792	GO:0048281
comp36980_c0_seq1	GO:0000166	GO:0003676
comp70692_c2_seq1	GO:0005634	GO:0005737
comp70387_c0_seq4	GO:0004674	GO:0005524	GO:0006468	GO:0048544
comp70700_c0_seq5	GO:0000166	GO:0005515	GO:0009535	GO:0010304	GO:0015996	GO:0016021	GO:0034256	GO:0042170	GO:0047936	GO:0055114
comp38280_c0_seq1	GO:0004683	GO:0004702	GO:0004713	GO:0004723	GO:0005509	GO:0005516	GO:0005524	GO:0005576	GO:0005886	GO:0010286	GO:0046777
comp100491_c0_seq1	GO:0005985	GO:0009058	GO:0009877	GO:0016157
comp36085_c0_seq1	GO:0005739	GO:0005829	GO:0007020	GO:0008152	GO:0009507	GO:0016787
comp37801_c1_seq1	GO:0005886	GO:0006855	GO:0015238	GO:0015297	GO:0019761
comp85943_c0_seq1	GO:0004518	GO:0005634	GO:0006281
comp99430_c0_seq1	GO:0000151	GO:0004842	GO:0005634	GO:0009507	GO:0016567	GO:0070696
comp36672_c0_seq1	GO:0005774	GO:0005886	GO:0009507	GO:0016023	GO:0019761
comp101061_c0_seq1	GO:0042578
comp58864_c1_seq1	GO:0005215	GO:0005507	GO:0005525	GO:0005739	GO:0005774	GO:0005798	GO:0005829	GO:0005886	GO:0006499	GO:0006886	GO:0007264	GO:0009536	GO:0016004	GO:0016192	GO:0016787	GO:0046686
comp70569_c1_seq1	GO:0009611	GO:0009751	GO:0010181	GO:0016629	GO:0031407	GO:0046686	GO:0055114
comp36879_c0_seq1	GO:0000096	GO:0000166	GO:0003960	GO:0006546	GO:0006636	GO:0006733	GO:0006766	GO:0008270	GO:0008652	GO:0009072	GO:0009106	GO:0009108	GO:0009117	GO:0009409	GO:0009416	GO:0009570	GO:0009579	GO:0009695	GO:0009941	GO:0010264	GO:0010319	GO:0015995	GO:0016117	GO:0019216	GO:0019288	GO:0019748	GO:0031408	GO:0035671	GO:0035798	GO:0042558	GO:0042742	GO:0044272	GO:0048046	GO:0055114
comp64623_c0_seq1	GO:0003735	GO:0005634	GO:0005886	GO:0006414	GO:0022626
comp62706_c0_seq1	GO:0003852	GO:0009098	GO:0009570	GO:0009941
comp62648_c0_seq1	GO:0000956	GO:0005488
comp66808_c0_seq1	GO:0003743	GO:0005829	GO:0005886	GO:0006413
comp66403_c0_seq1	GO:0005381	GO:0005886	GO:0006824	GO:0009705	GO:0010106	GO:0010167	GO:0015087	GO:0015099	GO:0015675	GO:0015706	GO:0016021	GO:0034755	GO:0055068
comp53615_c1_seq1	GO:0005634
comp70038_c0_seq1	GO:0003676	GO:0004519	GO:0005634
comp69203_c0_seq2	GO:0000303	GO:0000502	GO:0005515	GO:0005634	GO:0005739	GO:0008219	GO:0009651	GO:0009733	GO:0009737	GO:0009743	GO:0009863	GO:0009873	GO:0016973	GO:0048364
comp65587_c0_seq1	GO:0001676	GO:0004467	GO:0005739	GO:0006633	GO:0009941	GO:0016020
comp65836_c0_seq1	GO:0005507	GO:0005525	GO:0005773	GO:0005798	GO:0005829	GO:0005886	GO:0006471	GO:0006499	GO:0006886	GO:0007264	GO:0009506	GO:0009536	GO:0016004	GO:0016787	GO:0046686
comp101974_c0_seq1	GO:0016998
comp70511_c0_seq4	GO:0002020	GO:0005524	GO:0005618	GO:0005730	GO:0005774	GO:0005794	GO:0005886	GO:0006094	GO:0006096	GO:0006457	GO:0009408	GO:0009409	GO:0009506	GO:0009615	GO:0009651	GO:0009941	GO:0010187	GO:0022626	GO:0032440	GO:0042742	GO:0046686	GO:0048046	GO:0050832	GO:0055114	GO:0080167	GO:0090332
comp36539_c0_seq1	GO:0002213	GO:0004298	GO:0004357	GO:0005634	GO:0005773	GO:0005819	GO:0005886	GO:0006094	GO:0006096	GO:0006511	GO:0006750	GO:0009408	GO:0009524	GO:0009570	GO:0009651	GO:0009700	GO:0009753	GO:0009816	GO:0009908	GO:0010193	GO:0019344	GO:0019761	GO:0019773	GO:0022626	GO:0030244	GO:0046686	GO:0050832	GO:0052544
comp36555_c0_seq1	GO:0005618	GO:0008270	GO:0046872
comp33504_c0_seq1	GO:0009855	GO:0009944	GO:0010014	GO:0010075
comp37749_c0_seq1	GO:0000987	GO:0003700	GO:0005515	GO:0005634	GO:0008361	GO:0009653	GO:1900056
comp57918_c0_seq1	GO:0005739	GO:0016757
comp36942_c0_seq1	GO:0009507	GO:0016021	GO:0080167
comp68289_c0_seq1	GO:0006007
comp93223_c0_seq1	GO:0005783
comp34385_c0_seq1	GO:0000159	GO:0000902	GO:0005618	GO:0005829	GO:0005886	GO:0006499	GO:0008601	GO:0009723	GO:0009789	GO:0009926	GO:0010119	GO:0016049	GO:0042325	GO:0046686	GO:0048193
comp68051_c0_seq2	GO:0009535
comp68969_c0_seq1	GO:0004594	GO:0005737	GO:0016310
comp64512_c1_seq1	GO:0006636	GO:0009409	GO:0016717	GO:0031969	GO:0042389	GO:0055114
comp126791_c0_seq1	GO:0006355	GO:0006808	GO:0009723	GO:0009737	GO:0009863	GO:0009867	GO:0009938	GO:0010187	GO:0010218	GO:0010233	GO:0042176	GO:0042538	GO:2000033
comp115958_c0_seq1	GO:0004368	GO:0004369	GO:0005743	GO:0006007	GO:0006072	GO:0006127	GO:0009331	GO:0015824	GO:0019563	GO:0019761
comp50714_c0_seq1	GO:0005794	GO:0005829	GO:0005886	GO:0007155	GO:0009506	GO:0009846	GO:0009860	GO:0010090	GO:0045010	GO:0048765	GO:0071555
comp67423_c0_seq1	GO:0006355
comp36827_c0_seq1	GO:0005315	GO:0009536	GO:0015706	GO:0016021	GO:0055085
comp88057_c0_seq1	GO:0008152	GO:0047209
comp59367_c0_seq1	GO:0005622	GO:0008270
comp77992_c0_seq1	GO:0000166	GO:0004755	GO:0005739	GO:0005829	GO:0009744	GO:0009750	GO:0010228	GO:0016926	GO:0019477	GO:0047130	GO:0050665	GO:0055114	GO:0080167
comp77860_c0_seq1	GO:0005737	GO:0006888
comp254924_c0_seq1	GO:0004527	GO:0004540
comp42363_c0_seq1	GO:0005634	GO:0015995	GO:0016831
comp35833_c0_seq1	GO:0005524	GO:0005634	GO:0008033	GO:0009536	GO:0009691	GO:0009824
comp69069_c0_seq1	GO:0005634	GO:0009220	GO:0016788
comp53626_c0_seq1	GO:0005794	GO:0006857	GO:0007020	GO:0008375	GO:0016020	GO:0030158
comp69786_c0_seq2	GO:0000166	GO:0005739	GO:0016023	GO:0090351
comp70510_c0_seq2	GO:0005739	GO:0005829	GO:0008168	GO:0009407	GO:0010583	GO:0032259	GO:0046686
comp65157_c0_seq2	GO:0005524	GO:0008568
comp65857_c0_seq1	GO:0002020	GO:0005794	GO:0005884	GO:0006623	GO:0009579	GO:0030276
comp63279_c0_seq1	GO:0004806	GO:0006833	GO:0008970	GO:0009507	GO:0009650	GO:0009651	GO:0009750	GO:0016036	GO:0016042	GO:0016117	GO:0019344	GO:0019375	GO:0019761	GO:0071493
comp68707_c0_seq1	GO:0003878	GO:0004775	GO:0004776	GO:0005507	GO:0005524	GO:0005618	GO:0005739	GO:0006099	GO:0006104	GO:0006105	GO:0046686	GO:0048037
comp95927_c0_seq1	GO:0008270	GO:0046872
comp71124_c0_seq1	GO:0005739	GO:0006661
comp59543_c0_seq2	GO:0005739	GO:0009507
comp68366_c0_seq1	GO:0005634	GO:0005794	GO:0005829	GO:0031072	GO:0048316	GO:0070370
comp68689_c0_seq2	GO:0000326	GO:0005515	GO:0005783	GO:0005886	GO:0006612	GO:0006623	GO:0006862	GO:0006888	GO:0006944	GO:0009611	GO:0009612	GO:0009646	GO:0010200	GO:0010363	GO:0015696	GO:0015802	GO:0043069	GO:0043090	GO:0043269
comp117296_c0_seq1	GO:0003723	GO:0005634
comp36983_c0_seq1	GO:0009522	GO:0009523	GO:0009535	GO:0009765	GO:0016021	GO:0016168	GO:0018298	GO:0046872
comp70581_c0_seq7	GO:0008152	GO:0047213
comp35780_c0_seq1	GO:0003746	GO:0005507	GO:0005618	GO:0005773	GO:0005853	GO:0005886	GO:0006414	GO:0010043	GO:0016740	GO:0046686
comp56203_c0_seq1	GO:0005975	GO:0008422	GO:0009505	GO:0009507	GO:0048046
comp64852_c0_seq1	GO:0003723	GO:0005730	GO:0030529
comp63070_c1_seq1	GO:0000139	GO:0000166	GO:0005768	GO:0005774	GO:0005802	GO:0005829	GO:0005886	GO:0008460	GO:0019305	GO:0042732	GO:0048040	GO:0050662
comp35383_c0_seq1	GO:0000166	GO:0000478	GO:0001510	GO:0005730	GO:0005829	GO:0005834	GO:0006606	GO:0006626	GO:0009506	GO:0051604	GO:0080008
comp68535_c0_seq1	GO:0004674	GO:0005524	GO:0006468
comp70598_c0_seq2	GO:0000166	GO:0003854	GO:0006694	GO:0044237	GO:0045552	GO:0050662	GO:0055114
comp247557_c0_seq1	GO:0004462	GO:0005737	GO:0005975	GO:0009414	GO:0042538	GO:0046482
comp143471_c0_seq1	GO:0000418	GO:0000419	GO:0003677	GO:0003899	GO:0005515	GO:0005720	GO:0006306	GO:0006351	GO:0016020	GO:0030422	GO:0032549	GO:0050776	GO:0050832
comp79624_c0_seq1	GO:0004674	GO:0005524	GO:0005886	GO:0006468	GO:0006487	GO:0030246	GO:0048544
comp47440_c0_seq1	GO:0000166	GO:0000724	GO:0003676	GO:0005634	GO:0006312	GO:0009507	GO:0009560	GO:0010212	GO:0043687	GO:0045893
comp79603_c0_seq1	GO:0003824	GO:0005737
comp69584_c2_seq1	GO:0000325	GO:0005524	GO:0005774	GO:0005794	GO:0005886	GO:0006200	GO:0006855	GO:0008517	GO:0009414	GO:0009506	GO:0009611	GO:0009624	GO:0009627	GO:0010118	GO:0015884	GO:0016021	GO:0032440	GO:0034976	GO:0042626	GO:0055114
comp69898_c1_seq5	GO:0003677	GO:0003700	GO:0005515	GO:0005634	GO:0005773	GO:0005829	GO:0009742	GO:0045892	GO:0048316	GO:0048481
comp73395_c0_seq1	GO:0003723
comp110096_c0_seq1	GO:0003700	GO:0005634	GO:0006355	GO:0008270
comp65563_c1_seq1	GO:0003677	GO:0003682	GO:0003700	GO:0005634	GO:0006355	GO:0015996
comp70659_c0_seq12	GO:0003746	GO:0003924	GO:0005525	GO:0005737	GO:0006184	GO:0006414
comp57024_c0_seq1	GO:0003993	GO:0005737	GO:0005887	GO:0008152	GO:0008195	GO:0009738
comp77447_c0_seq1	GO:0005886
comp76313_c0_seq1	GO:0005634	GO:0006950	GO:0009789	GO:0010427
comp58622_c1_seq1	GO:0004674	GO:0005634	GO:0005737	GO:0005956	GO:0008134	GO:0019887	GO:0042753	GO:0045859	GO:0048573
comp118610_c0_seq1	GO:0070461
comp207581_c0_seq1	GO:0000956	GO:0007049	GO:0009294	GO:0016740	GO:0048364
comp52810_c0_seq1	GO:0005274	GO:0005739	GO:0005886	GO:0009507	GO:0015505	GO:0015720	GO:0015857	GO:0015931	GO:0016023	GO:0042906	GO:0042907	GO:0051707
comp65445_c0_seq1	GO:0000151	GO:0000902	GO:0003735	GO:0004842	GO:0005634	GO:0005829	GO:0005840	GO:0005871	GO:0006354	GO:0006412	GO:0006487	GO:0006499	GO:0009908	GO:0010200	GO:0016567	GO:0019843	GO:0019894	GO:0031348	GO:0032880	GO:0042742	GO:0043069	GO:0046777	GO:0048193	GO:0048586	GO:0048767	GO:0070696
comp65647_c0_seq1	GO:0005622	GO:0043169
comp67910_c0_seq1	GO:0005576	GO:0005739	GO:0009507
comp65970_c0_seq1	GO:0003677	GO:0005515	GO:0005730	GO:0005829	GO:0006261	GO:0006275	GO:0006306	GO:0008283	GO:0030337	GO:0042276	GO:0043626	GO:0051567
comp69692_c0_seq1	GO:0005576	GO:0008762	GO:0009823	GO:0019139	GO:0050660	GO:0055114
comp68409_c0_seq1	GO:0006629	GO:0016788
comp64760_c0_seq1	GO:0005618	GO:0005783	GO:0005794	GO:0009507	GO:0009651
comp70273_c0_seq1	GO:0000166	GO:0005515	GO:0005634	GO:0005829	GO:0006952	GO:0008219	GO:0009693	GO:0009738	GO:0010150	GO:0017091	GO:0030529	GO:0048255
comp64130_c0_seq1	GO:0005634	GO:0005737	GO:0008270	GO:0046872
comp73861_c0_seq1	GO:0005768	GO:0005794	GO:0005802	GO:0016023	GO:0020037
comp103637_c0_seq1	GO:0004619	GO:0006096	GO:0009507	GO:0010167
comp69006_c0_seq1	GO:0005488
comp35896_c0_seq1	GO:0004222	GO:0005524	GO:0005743	GO:0005886	GO:0006508	GO:0008270	GO:0008568	GO:0009535	GO:0016021	GO:0030163	GO:0046872
comp36630_c0_seq1	GO:0003746	GO:0005794	GO:0005853	GO:0005886	GO:0006414	GO:0009407	GO:0010583
comp64911_c0_seq1	GO:0003700	GO:0005634	GO:0005829	GO:0005886	GO:0006355	GO:0008081	GO:0009536	GO:0009555	GO:0009620
comp36345_c0_seq1	GO:0000794	GO:0005819	GO:0005829	GO:0006396	GO:0006486	GO:0006499	GO:0006511	GO:0006888	GO:0007062	GO:0009524	GO:0009733	GO:0009867	GO:0009880	GO:0009941	GO:0010072	GO:0010162	GO:0010265	GO:0010564	GO:0031461	GO:0031625	GO:0042752	GO:0043090	GO:0045595	GO:0048366	GO:0048825	GO:0051301
comp146690_c0_seq1	GO:0005794	GO:0016020	GO:0050508
comp67526_c2_seq1	GO:0003824	GO:0005515	GO:0005635	GO:0005783	GO:0009909	GO:0034968	GO:0048449
comp77895_c0_seq1	GO:0000413	GO:0003755	GO:0005528	GO:0006457	GO:0009543	GO:0016020	GO:0016491
comp36772_c0_seq1	GO:0005886	GO:0006979	GO:0009555	GO:0016023
comp37278_c0_seq1	GO:0003723	GO:0003735	GO:0006412	GO:0015935	GO:0043581
comp37779_c0_seq1	GO:0005634
comp66453_c1_seq3	GO:0005488	GO:0010467	GO:0016070	GO:0034645	GO:0044271	GO:0044699	GO:0050794
comp69993_c0_seq1	GO:0005773	GO:0005783	GO:0005794	GO:0006810	GO:0016021	GO:0016023	GO:0016126	GO:0046520
comp217395_c0_seq1	GO:0004676	GO:0004697	GO:0004713	GO:0005515	GO:0005524	GO:0005634	GO:0005886	GO:0009827	GO:0009860	GO:0035091	GO:0045860	GO:0046777	GO:0070300
comp118211_c0_seq1	GO:0004674	GO:0004715	GO:0005524	GO:0005886	GO:0006468	GO:0009506	GO:0009742	GO:0009791	GO:0051510
comp69489_c0_seq7	GO:0005829	GO:0006152	GO:0006218	GO:0045437	GO:0047622	GO:0047724	GO:0072585
comp58598_c0_seq1	GO:0005783	GO:0005794	GO:0006457	GO:0009408	GO:0009627	GO:0009644	GO:0016023	GO:0034976	GO:0042542
comp129992_c0_seq1	GO:0005886	GO:0006865	GO:0010075	GO:0015171	GO:0016021
comp67135_c0_seq1	GO:0009507	GO:0016036	GO:0016779	GO:0019375
comp59208_c0_seq1	GO:0043169
comp69300_c0_seq1	GO:0003677	GO:0006355	GO:0009507
comp32638_c0_seq1	GO:0000956	GO:0004623	GO:0004672	GO:0004842	GO:0005524	GO:0005769	GO:0005802	GO:0006468	GO:0006952	GO:0008137	GO:0008270	GO:0009536	GO:0009788	GO:0016567	GO:0042773	GO:0043621	GO:0046872	GO:0048589
comp69567_c0_seq3	GO:0009941	GO:0010189	GO:0010236	GO:0019031	GO:0032259	GO:0051741
comp55103_c0_seq1	GO:0000105	GO:0004400	GO:0009570	GO:0009793	GO:0030170	GO:0080130
comp67453_c0_seq2	GO:0005634	GO:0005770	GO:0005774	GO:0005783	GO:0005794	GO:0005802	GO:0005886	GO:0006457	GO:0006623	GO:0006897	GO:0007032	GO:0007033	GO:0009536	GO:0009660	GO:0009793	GO:0009958	GO:0009959	GO:0031072	GO:0042594	GO:0051301
comp63300_c0_seq1	GO:0005643	GO:0006810	GO:0009507	GO:0016023
comp50573_c0_seq1	GO:0008168	GO:0009507	GO:0016126	GO:0032259	GO:0046422	GO:0055114
comp90429_c0_seq1	GO:0005886	GO:0015079	GO:0071805
comp65965_c0_seq2	GO:0000085	GO:0005739	GO:0009220	GO:0009640	GO:0009909	GO:0010388	GO:0034968
comp87606_c0_seq1	GO:0000166	GO:0003723	GO:0009507
comp64005_c0_seq1	GO:0009535	GO:0009941	GO:0016117
comp68468_c0_seq1	GO:0000166	GO:0003723	GO:0005829	GO:0030529
comp36336_c0_seq1	GO:0044428
comp151169_c0_seq1	GO:0003824	GO:0008152
comp68827_c0_seq1	GO:0009507	GO:0019243
comp70123_c0_seq2	GO:0002679	GO:0003677	GO:0003700	GO:0005634	GO:0009414	GO:0009738	GO:0009873	GO:0010200	GO:0035556	GO:0042538	GO:0045893
comp32577_c0_seq1	GO:0003677	GO:0005634	GO:0006351
comp94418_c0_seq1	GO:0000165	GO:0000166	GO:0003723	GO:0003968	GO:0005634	GO:0006355	GO:0006612	GO:0009615	GO:0009617	GO:0009862	GO:0009867	GO:0010025	GO:0010310	GO:0010363	GO:0031047	GO:0031348	GO:0035304	GO:0060148
comp36817_c0_seq1	GO:0005515	GO:0005634	GO:0009630	GO:0010072
comp70623_c0_seq9	GO:0004674	GO:0004715	GO:0005524	GO:0005886	GO:0006468	GO:0006612	GO:0006944	GO:0009555	GO:0009751	GO:0010363	GO:0016023	GO:0030246	GO:0043069
comp46901_c0_seq1	GO:0000723	GO:0006355	GO:0007059	GO:0007127	GO:0031011	GO:0033044	GO:0045491	GO:0048522	GO:0050896
comp68659_c0_seq1	GO:0006364	GO:0006399	GO:0006457	GO:0009073	GO:0009570	GO:0009658	GO:0010207	GO:0016226	GO:0019288	GO:0045036
comp86804_c0_seq1	GO:0004631	GO:0005524	GO:0005737	GO:0016126	GO:0016310	GO:0019745
comp65913_c0_seq1	GO:0005739
comp43037_c0_seq1	GO:0004713	GO:0005524	GO:0005829	GO:0006468	GO:0016020
comp68106_c0_seq2	GO:0005351	GO:0005794	GO:0005886	GO:0008643	GO:0009694	GO:0009705	GO:0009753	GO:0010030	GO:0016021	GO:0032440	GO:0042593	GO:0055085	GO:0055114
comp173750_c0_seq1	GO:0005634	GO:0008270	GO:0009639	GO:0010228	GO:0016926	GO:0050665
comp69511_c2_seq2	GO:0003677	GO:0005634	GO:0005829	GO:0008060	GO:0008270	GO:0009555	GO:0009737	GO:0009793	GO:0032312
comp38260_c0_seq1	GO:0000085	GO:0003676	GO:0005634	GO:0005829	GO:0008408	GO:0009536	GO:0009560	GO:0009640	GO:0010388
comp63119_c0_seq1	GO:0000166	GO:0004057	GO:0006816	GO:0009737	GO:0010029	GO:0010089	GO:0010150	GO:0019243	GO:0044267	GO:0044424	GO:0050994
comp98322_c0_seq1	GO:0004575	GO:0005634	GO:0005829	GO:0005886	GO:0005975	GO:0006520	GO:0033926	GO:0048364
comp95981_c0_seq1	GO:0003677	GO:0003723	GO:0004674	GO:0005524	GO:0006468	GO:0008270	GO:0046872
comp66472_c0_seq2	GO:0005737	GO:0005886	GO:0010181	GO:0016491	GO:0045892	GO:0055114
comp64021_c0_seq1	GO:0004656	GO:0005506	GO:0005576	GO:0005768	GO:0005774	GO:0005794	GO:0005802	GO:0005886	GO:0009627	GO:0018401	GO:0031418	GO:0034976	GO:0055114
comp84058_c0_seq1	GO:0003676	GO:0005576	GO:0005768	GO:0005794	GO:0005802	GO:0006139	GO:0008408	GO:0008466	GO:0016020	GO:0016023	GO:0016051
comp68293_c0_seq1	GO:0004497	GO:0005506	GO:0009055	GO:0009611	GO:0009941	GO:0016705	GO:0020037	GO:0047987	GO:0055114
comp143342_c0_seq1	GO:0005634	GO:0005794	GO:0008643	GO:0016021	GO:0022857	GO:0032440	GO:0055085	GO:0055114
comp36037_c0_seq1	GO:0005576	GO:0006508	GO:0006869	GO:0008233	GO:0008289	GO:0009506	GO:0016023
comp68456_c1_seq1	GO:0003676	GO:0005634	GO:0005737	GO:0006869	GO:0006891	GO:0008270	GO:0010351	GO:0016558	GO:0048573	GO:0051928
comp32432_c0_seq1	GO:0005768	GO:0005794	GO:0005802	GO:0010075	GO:0010289	GO:0047262
comp67205_c0_seq1	GO:0004674	GO:0004715	GO:0005524	GO:0005886	GO:0006468	GO:0009536
comp66455_c1_seq1	GO:0003700	GO:0006355	GO:0043565
comp70224_c0_seq1	GO:0003872	GO:0005524	GO:0005945	GO:0006002	GO:0006096	GO:0008236	GO:0009536	GO:0016310
comp57539_c0_seq2	GO:0016020
comp68756_c0_seq2	GO:0005524	GO:0005886	GO:0006200	GO:0016021	GO:0032440	GO:0042626	GO:0055085	GO:0055114
comp62768_c0_seq2	GO:0031225
comp68576_c0_seq1	GO:0004158	GO:0005886	GO:0006207	GO:0006212	GO:0006222	GO:0009570	GO:0017113	GO:0043562	GO:0055114
comp67824_c0_seq1	GO:0009507
comp118243_c0_seq1	GO:0000226	GO:0000325	GO:0000911	GO:0005524	GO:0005739	GO:0005774	GO:0005886	GO:0006200	GO:0006888	GO:0008281	GO:0009651	GO:0016021	GO:0030007	GO:0032440	GO:0042626	GO:0043090	GO:0055085	GO:0055114
comp87424_c0_seq1	GO:0005886	GO:0006944	GO:0008565	GO:0009506	GO:0009507	GO:0016192
comp69515_c0_seq1	GO:0010264
comp65839_c0_seq1	GO:0005829	GO:0006612	GO:0009611	GO:0009805	GO:0009809	GO:0009963	GO:0010252	GO:0010363	GO:0047172	GO:0047205
comp64575_c0_seq1	GO:0000902	GO:0005634	GO:0006816	GO:0007030	GO:0009507	GO:0009554	GO:0009556	GO:0009651	GO:0016049	GO:0016301	GO:0016310	GO:0048193
comp66841_c0_seq1	GO:0003924	GO:0005525	GO:0005774	GO:0005829	GO:0005874	GO:0005886	GO:0006184	GO:0009504	GO:0009506	GO:0009524	GO:0009535	GO:0009793	GO:0009920	GO:0010051	GO:0010091	GO:0030276	GO:0032880	GO:0043424	GO:0048488	GO:0072583
comp118506_c0_seq1	GO:0003677	GO:0003682	GO:0004386	GO:0005524	GO:0005634	GO:0005829	GO:0006355	GO:0006996	GO:0007154	GO:0009611	GO:0009628	GO:0009908	GO:0010199	GO:0035194	GO:0043412	GO:0044700	GO:0048316	GO:0070918
comp69941_c0_seq2	GO:0005576	GO:0005773	GO:0005829	GO:0005975	GO:0006826	GO:0008422	GO:0010106	GO:0010167	GO:0015706
comp69699_c0_seq4	GO:0000041	GO:0000394	GO:0004845	GO:0004849	GO:0005524	GO:0005829	GO:0006094	GO:0006207	GO:0007010	GO:0009086	GO:0009507	GO:0009616	GO:0010050	GO:0010498	GO:0016310	GO:0016773	GO:0044206	GO:0044211	GO:1901141	GO:2000904	GO:2001006
comp36605_c0_seq1	GO:0005739	GO:0009522	GO:0009523	GO:0009535	GO:0009637	GO:0009765	GO:0009941	GO:0010114	GO:0010218	GO:0010287	GO:0016021	GO:0016168	GO:0018298	GO:0046872	GO:0048046
comp174836_c0_seq1	GO:0006633	GO:0009827	GO:0009860	GO:0016021	GO:0030148	GO:0042284	GO:0055114
comp64026_c0_seq2	GO:0000023	GO:0003677	GO:0005634	GO:0006355	GO:0009536	GO:0009637	GO:0009734	GO:0010155	GO:0019252	GO:0019288	GO:0043085	GO:0046777	GO:0046983
comp66132_c0_seq1	GO:0005739	GO:0008270	GO:0015979	GO:0045333
comp38949_c1_seq1	GO:0000956	GO:0005634	GO:0006487
comp75194_c0_seq1	GO:0001510	GO:0003735	GO:0005618	GO:0005739	GO:0005774	GO:0005794	GO:0005886	GO:0006412	GO:0009506	GO:0009507	GO:0009664	GO:0022627	GO:0042545
comp145098_c0_seq1	GO:0004438	GO:0004725	GO:0005634	GO:0009536	GO:0009627	GO:0009697	GO:0032957	GO:0035335	GO:0043407	GO:0046855	GO:0048193	GO:0048527	GO:0052629
comp69328_c0_seq2	GO:0005749	GO:0005774	GO:0009536	GO:0009853
comp64861_c0_seq1	GO:0000741	GO:0003684	GO:0005634	GO:0006284	GO:0006289	GO:0006312	GO:0006979	GO:0008270	GO:0008534	GO:0009560
comp32330_c0_seq1	GO:0009543	GO:0015995
comp63724_c0_seq1	GO:0003723	GO:0005634	GO:0006364
comp65141_c0_seq1	GO:0005618	GO:0005886	GO:0008601	GO:0009723	GO:0009789	GO:0009926	GO:0010119	GO:0046686
comp68362_c2_seq1	GO:0009507	GO:0009965	GO:0016556	GO:0030154
comp63639_c1_seq1	GO:0000166	GO:0005515	GO:0005730	GO:0005737	GO:0005834	GO:0016301	GO:0016310	GO:0080008
comp64972_c0_seq1	GO:0000184	GO:0000932	GO:0003677	GO:0003724	GO:0005524	GO:0005829	GO:0005886	GO:0008270	GO:0009506	GO:0009744	GO:0009755	GO:0010182	GO:0016246	GO:0048585	GO:0048825
comp96070_c0_seq1	GO:0004077	GO:0004078	GO:0005576	GO:0005829	GO:0006464	GO:0009507	GO:0015979	GO:0042966	GO:0045333
comp43044_c0_seq1	GO:0004305	GO:0005737	GO:0009793	GO:0016310	GO:0046474
comp68508_c1_seq1	GO:0005524	GO:0005886	GO:0009693	GO:0016887
comp59966_c0_seq1	GO:0005783
comp69059_c0_seq2	GO:0004252	GO:0005773	GO:0005829	GO:0006508	GO:0009507	GO:0046686	GO:0070009
comp64681_c0_seq1	GO:0000166	GO:0003677	GO:0005515	GO:0005634	GO:0005737	GO:0006612	GO:0009723	GO:0009733	GO:0009957	GO:0009963	GO:0010026	GO:0010363	GO:0032880
comp69228_c0_seq2	GO:0005515	GO:0005643	GO:0005829	GO:0046907
comp59794_c0_seq1	GO:0005634	GO:0006979	GO:0009061
comp66935_c1_seq2	GO:0004713	GO:0005524	GO:0005739	GO:0006468	GO:0006626
comp61888_c0_seq1	GO:0005754	GO:0008270	GO:0009507	GO:0015986	GO:0046933	GO:0050897
comp65124_c0_seq1	GO:0005488	GO:0016758
comp65891_c0_seq1	GO:0000035	GO:0005768	GO:0005794	GO:0005802	GO:0006623	GO:0006635	GO:0006944	GO:0008270	GO:0009932	GO:0016020	GO:0016417	GO:0016558	GO:0032440	GO:0046872	GO:0048193
comp67716_c0_seq1	GO:0000815	GO:0015031	GO:0016192
comp70246_c0_seq1	GO:0003723	GO:0003735	GO:0005730	GO:0005773	GO:0005886	GO:0006412	GO:0009507	GO:0022625
comp68625_c1_seq1	GO:0000023	GO:0000166	GO:0003723	GO:0009536	GO:0010027	GO:0019252
comp103679_c0_seq1	GO:0004566	GO:0005576	GO:0005975	GO:0009505	GO:0009826	GO:0016020	GO:0043169
comp38712_c0_seq1	GO:0000956	GO:0003677	GO:0005634	GO:0006355	GO:0009630
comp87982_c0_seq1	GO:0005773	GO:0016020	GO:0016043	GO:0044763
comp70398_c2_seq2	GO:0005507	GO:0005524	GO:0005730	GO:0005747	GO:0005754	GO:0005886	GO:0006200	GO:0006979	GO:0008266	GO:0008270	GO:0008553	GO:0009941	GO:0015986	GO:0015991	GO:0046686	GO:0046933	GO:0050897
comp100091_c0_seq1	GO:0000186	GO:0002237	GO:0004709	GO:0005524	GO:0005886	GO:0007169	GO:0010103	GO:0016021	GO:0032440	GO:0048443	GO:0055114
comp59011_c0_seq1	GO:0005789	GO:0005886	GO:0046907
comp161238_c0_seq1	GO:0000287	GO:0003700	GO:0004012	GO:0005524	GO:0005739	GO:0005886	GO:0006355	GO:0006812	GO:0015662	GO:0015914	GO:0016021	GO:0016023	GO:0043565
comp67395_c0_seq1	GO:0005634	GO:0005773	GO:0005794	GO:0005829	GO:0005886	GO:0009744	GO:0009813	GO:0010017	GO:0010224	GO:0042644
comp50100_c0_seq1	GO:0005886	GO:0015780	GO:0016021	GO:0055085
comp38703_c0_seq1	GO:0000166	GO:0002098	GO:0003676	GO:0005089	GO:0005634	GO:0005739	GO:0016706	GO:0055114
comp70639_c0_seq2	GO:0004556	GO:0005509	GO:0005983	GO:0005987	GO:0009737	GO:0009739	GO:0016023	GO:0032940	GO:0033910	GO:0048046
comp96627_c0_seq1	GO:0005737	GO:0009294	GO:0016301	GO:0016310
comp50686_c0_seq1	GO:0009507	GO:0016020	GO:0016023
comp59517_c1_seq2	GO:0005634	GO:0005829	GO:0009630	GO:0009733	GO:0009867	GO:0010051	GO:0010072	GO:0042803
comp64354_c0_seq1	GO:0005886	GO:0009705	GO:0010299	GO:0010312	GO:0016021	GO:0030001	GO:0032440	GO:0046873	GO:0055085	GO:0055114
comp85050_c0_seq1	GO:0005730	GO:0006364	GO:0008168	GO:0032259
comp64591_c0_seq1	GO:0005634	GO:0005737	GO:0006457	GO:0009408	GO:0009644	GO:0009651	GO:0030544	GO:0042542
comp220419_c0_seq1	GO:0005576	GO:0006869	GO:0008237	GO:0008289	GO:0016023	GO:0031225
comp70852_c0_seq1	GO:0003735	GO:0005730	GO:0005773	GO:0005886	GO:0006412	GO:0008097	GO:0008283	GO:0009507	GO:0009955	GO:0009965	GO:0010015	GO:0022625
comp32961_c0_seq1	GO:0004674	GO:0005524	GO:0005886	GO:0006468
comp151208_c0_seq1	GO:0005515	GO:0005680	GO:0005819	GO:0006312	GO:0007346	GO:0009504	GO:0009560	GO:0009733	GO:0009965	GO:0010048	GO:0010071	GO:0032875	GO:0043161	GO:0043248	GO:0048829	GO:0051302	GO:0051510	GO:0051788
comp68168_c0_seq1	GO:0004176	GO:0004222	GO:0005524	GO:0006508	GO:0008270	GO:0008568	GO:0009535	GO:0009941	GO:0010304	GO:0016021	GO:0046872	GO:0051301
comp59059_c0_seq1	GO:0005739
comp68863_c0_seq1	GO:0004842	GO:0005634	GO:0006301	GO:0006635	GO:0009407	GO:0016036	GO:0016567	GO:0019375	GO:0042631	GO:0043161	GO:0045892	GO:0051788	GO:0080129
comp34257_c0_seq1	GO:0006904
comp61341_c0_seq1	GO:0000023	GO:0000186	GO:0004709	GO:0005524	GO:0005634	GO:0005829	GO:0005886	GO:0005983	GO:0007020	GO:0007169	GO:0007389	GO:0008361	GO:0009414	GO:0009570	GO:0009664	GO:0009740	GO:0009825	GO:0009832	GO:0009926	GO:0009932	GO:0009934	GO:0010075	GO:0010162	GO:0010480	GO:0016021	GO:0016161	GO:0019252	GO:0032440	GO:0033612	GO:0043169	GO:0043481	GO:0043621	GO:0048229	GO:0048767	GO:0055114
comp64763_c1_seq1	GO:0004842	GO:0005524	GO:0005634	GO:0005737	GO:0005886	GO:0006301	GO:0006635	GO:0006944	GO:0016558	GO:0016567	GO:0042023	GO:0043161	GO:0043248	GO:0048193	GO:0051510	GO:0051788
comp65762_c1_seq1	GO:0004672	GO:0005524	GO:0005886	GO:0006468	GO:0016021	GO:0016023
comp61578_c1_seq1	GO:0005634	GO:0005829	GO:0009536	GO:0009691	GO:0010076	GO:0010077	GO:0010083	GO:0016787	GO:0016829	GO:0048832
comp110544_c0_seq1	GO:0005097	GO:0005829	GO:0032851
comp74245_c0_seq1	GO:0005783	GO:0009507
comp71434_c0_seq1	GO:0005739	GO:0009535	GO:0009706	GO:0019344
comp37548_c0_seq2	GO:0005506	GO:0016702	GO:0045431	GO:0051555	GO:0055114
comp41570_c0_seq1	GO:0000166	GO:0000932	GO:0005634	GO:0005829	GO:0009965	GO:0010071	GO:0010072	GO:0031087	GO:0042803	GO:0071365
comp89619_c0_seq1	GO:0000394	GO:0003677	GO:0003743	GO:0005669	GO:0006352	GO:0006366	GO:0006413	GO:0009536	GO:0009736	GO:0009867	GO:0010104	GO:0046982
comp68651_c0_seq1	GO:0004674	GO:0004721	GO:0009693	GO:0046777	GO:0055046
comp147444_c0_seq1	GO:0005739	GO:0005829	GO:0006623	GO:0006944	GO:0006952	GO:0008233	GO:0016740	GO:0019760	GO:0048193	GO:1901605
comp68811_c0_seq2	GO:0005634	GO:0005737	GO:0006623	GO:0008270	GO:0016192	GO:0016874
comp36590_c0_seq1	GO:0006364	GO:0009507	GO:0010027	GO:0010190	GO:0010207	GO:0016020	GO:0019288
comp70823_c0_seq1	GO:0005634
comp68641_c0_seq1	GO:0004842	GO:0006511	GO:0016567
comp70571_c0_seq1	GO:0005634	GO:0010224
comp63595_c0_seq1	GO:0000139	GO:0003677	GO:0005338	GO:0005351	GO:0005768	GO:0005802	GO:0005886	GO:0006007	GO:0008643	GO:0015780	GO:0016021	GO:0046983	GO:0055085
comp55305_c0_seq1	GO:0005886
comp60504_c0_seq1	GO:0004252	GO:0005634	GO:0005739	GO:0006098	GO:0006508	GO:0009535	GO:0009543	GO:0010206	GO:0010304	GO:0015996	GO:0019761	GO:0032440
comp69913_c0_seq1	GO:0005739	GO:0009706
comp64445_c0_seq1	GO:0003677	GO:0003700	GO:0006355	GO:0016602
comp68219_c0_seq1	GO:0006098	GO:0009535	GO:0009561	GO:0009902	GO:0010027	GO:0010304	GO:0015995	GO:0016117	GO:0019288	GO:0019684	GO:0031072	GO:0034660	GO:0035304	GO:0042793	GO:0051082
comp186836_c0_seq1	GO:0005618	GO:0006979	GO:0008762	GO:0009793	GO:0010197	GO:0050660	GO:0055114
comp60923_c0_seq1	GO:0004842	GO:0005515	GO:0005634	GO:0006511	GO:0009737	GO:0010608	GO:0010629
comp32481_c0_seq1	GO:0009793	GO:0016023	GO:0048868
comp82162_c0_seq1	GO:0008270	GO:0010025	GO:0010143	GO:0010345	GO:0016020	GO:0016874
comp59387_c1_seq1	GO:0005634	GO:0005829
comp123416_c0_seq1	GO:0009536	GO:0043169
comp67348_c0_seq2	GO:0004722	GO:0005739	GO:0006470	GO:0016021	GO:0046872
comp68394_c0_seq1	GO:0005576	GO:0005768	GO:0005774	GO:0005794	GO:0005802	GO:0006810	GO:0009505	GO:0009506	GO:0016021
comp51995_c0_seq1	GO:0003735	GO:0005730	GO:0005773	GO:0005886	GO:0006412	GO:0009507	GO:0022625
comp64878_c0_seq1	GO:0005634
comp104488_c0_seq1	GO:0009507	GO:0009793
comp72872_c0_seq1	GO:0003735	GO:0005840	GO:0006412
comp101260_c0_seq1	GO:0003677	GO:0004386	GO:0005524	GO:0008270	GO:0009553	GO:0046872
comp83453_c0_seq1	GO:0004087	GO:0004088	GO:0005524	GO:0005739	GO:0005829	GO:0005951	GO:0006094	GO:0006342	GO:0006526	GO:0007010	GO:0009570	GO:0010498	GO:0016020	GO:0016036	GO:0046872	GO:0051567
comp110490_c0_seq1	GO:0005634
comp66479_c0_seq1	GO:0003700	GO:0005515	GO:0005634	GO:0007263	GO:0009739	GO:0042742	GO:0043565	GO:0045892
comp68904_c0_seq2	GO:0004128	GO:0005783	GO:0005886	GO:0006499	GO:0009505	GO:0016023	GO:0022900	GO:0042732
comp32026_c0_seq1	GO:0003676	GO:0008270
comp37965_c0_seq1	GO:0000413	GO:0003755	GO:0005739	GO:0006457	GO:0009533	GO:0009535	GO:0009543	GO:0010275	GO:0019344	GO:0043424
comp59980_c0_seq1	GO:0003700	GO:0005634	GO:0006355	GO:0043565
comp81262_c0_seq1	GO:0005634	GO:0009507
comp67055_c0_seq1	GO:0000166	GO:0003677	GO:0003723	GO:0005739	GO:0009507	GO:0019344	GO:0030529
comp220686_c0_seq1	GO:0000910	GO:0005635	GO:0005783	GO:0005886	GO:0009504	GO:0009507	GO:0009651	GO:0032153
comp184217_c0_seq1	GO:0000287	GO:0004743	GO:0005739	GO:0005829	GO:0006096	GO:0006633	GO:0009570	GO:0010431	GO:0016310	GO:0030955	GO:0046686
comp69323_c0_seq1	GO:0000139	GO:0005509	GO:0005773	GO:0005802	GO:0005887	GO:0006623	GO:0017119	GO:0030665	GO:0031902
comp61462_c0_seq1	GO:0003735	GO:0006098	GO:0006354	GO:0006364	GO:0006412	GO:0009570	GO:0009657	GO:0009793	GO:0009941	GO:0010207	GO:0015934	GO:0016020	GO:0019288	GO:0019843
comp80080_c0_seq1	GO:0003727	GO:0004221	GO:0005634	GO:0008380	GO:0009536	GO:0046719
comp69877_c0_seq1	GO:0004497	GO:0005507	GO:0009409	GO:0009535	GO:0009573	GO:0009637	GO:0009853	GO:0009941	GO:0010114	GO:0010218	GO:0016984	GO:0019253	GO:0022626	GO:0031977	GO:0048046	GO:0055114	GO:0080158
comp117642_c0_seq1	GO:0003723	GO:0005694	GO:0006355	GO:0006396	GO:0008270	GO:0010413	GO:0018024	GO:0034968	GO:0045492
comp58337_c0_seq1	GO:0004601	GO:0005829	GO:0005886	GO:0006979	GO:0009407	GO:0009507	GO:0020037	GO:0046686	GO:0046872	GO:0051920	GO:0055114
comp66275_c0_seq1	GO:0006655	GO:0016746
comp60954_c1_seq1	GO:0005739	GO:0006744	GO:0016709	GO:0019243	GO:0050660	GO:0055114
comp67303_c0_seq1	GO:0005886	GO:0006457	GO:0008270	GO:0008295	GO:0009408	GO:0009644	GO:0030433	GO:0034976	GO:0042542	GO:0046872
comp110058_c0_seq1	GO:0004672	GO:0005524	GO:0005773	GO:0006468	GO:0009506	GO:0009737	GO:0009742	GO:0009898	GO:0010098	GO:0010740	GO:0080159
comp85093_c0_seq1	GO:0005737	GO:0009793
comp69896_c0_seq1	GO:0003677	GO:0003700	GO:0005634	GO:0006355	GO:0009414	GO:0009631
comp75348_c0_seq1	GO:0003676	GO:0005886	GO:0006725	GO:0006979	GO:0034641	GO:0044238	GO:0044249	GO:0044424	GO:0044699	GO:0044710	GO:0046483	GO:0050794	GO:1901360	GO:1901576
comp55965_c1_seq1	GO:0003677	GO:0003682	GO:0009536
comp62380_c0_seq2	GO:0000226	GO:0000911	GO:0000956	GO:0005634	GO:0005737	GO:0010072	GO:0051879
comp146571_c0_seq1	GO:0009507	GO:0015095	GO:0015693	GO:0016020
comp67896_c1_seq1	GO:0004722	GO:0005634	GO:0005886	GO:0006470
comp68138_c0_seq1	GO:0000003	GO:0000148	GO:0003843	GO:0006075	GO:0009555	GO:0009620	GO:0009863	GO:0009870	GO:0009965	GO:0010150	GO:0016023	GO:0042742	GO:0052544
comp52246_c0_seq1	GO:0004617	GO:0005524	GO:0005739	GO:0006564	GO:0009507	GO:0009561	GO:0016020	GO:0016597	GO:0051287	GO:0055114
comp57518_c0_seq1	GO:0004441	GO:0005634	GO:0005739	GO:0005829	GO:0006790	GO:0008441	GO:0009409	GO:0009414	GO:0009570	GO:0009738	GO:0009793	GO:0009968	GO:0010027	GO:0010587	GO:0016226	GO:0019204	GO:0019932	GO:0043157	GO:0045892	GO:0046854	GO:0046872	GO:0048015	GO:0048481	GO:0048573	GO:0051512	GO:0080141
comp94782_c0_seq1	GO:0005622	GO:0008270
comp65535_c0_seq1	GO:0005739
comp35836_c0_seq1	GO:0000186	GO:0004709	GO:0005524	GO:0005886
comp64540_c0_seq1	GO:0003993	GO:0004722	GO:0005576	GO:0015824	GO:0016023	GO:0046872
comp64696_c0_seq1	GO:0000159	GO:0004722	GO:0005730	GO:0005829	GO:0005886	GO:0006470	GO:0007049	GO:0046872
comp71335_c0_seq1	GO:0005739	GO:0009706
comp62094_c0_seq1	GO:0009570	GO:0042744	GO:0045454
comp66446_c1_seq1	GO:0000287	GO:0001666	GO:0004737	GO:0005829	GO:0006094	GO:0007010	GO:0009507	GO:0009862	GO:0010310	GO:0010498	GO:0016020	GO:0016740	GO:0030976
comp67449_c0_seq3	GO:0009725	GO:1901700
comp36293_c0_seq1	GO:0005515	GO:0010090	GO:0031209	GO:0045010
comp234751_c0_seq1	GO:0004674	GO:0005524	GO:0006468
comp57121_c0_seq1	GO:0005634	GO:0006508	GO:0008236	GO:0008284	GO:0019344
comp131395_c0_seq1	GO:0000186	GO:0004709	GO:0004712	GO:0005524	GO:0005634	GO:0005886
comp59337_c0_seq1	GO:0009536
comp68493_c0_seq1	GO:0005829	GO:0005886	GO:0009737	GO:0046686
comp68241_c0_seq3	GO:0005516	GO:0045893	GO:0050826
comp62310_c1_seq1	GO:0000155	GO:0000160	GO:0005524	GO:0005634	GO:0006325	GO:0006355	GO:0008020	GO:0009409	GO:0009584	GO:0009585	GO:0009630	GO:0009638	GO:0009649	GO:0009687	GO:0009867	GO:0009883	GO:0010029	GO:0010148	GO:0010161	GO:0010202	GO:0010374	GO:0010617	GO:0015979	GO:0016020	GO:0017006	GO:0018298	GO:0023014	GO:0031347	GO:0042803
comp36300_c0_seq1	GO:0005515	GO:0005634	GO:0006396	GO:0009506	GO:0022402
comp8356_c0_seq1	GO:0000165	GO:0004702	GO:0005524	GO:0005886	GO:0006468	GO:0007169	GO:0007172	GO:0009934	GO:0016021	GO:0016491	GO:0030154	GO:0033612	GO:0042802	GO:0043621
comp69348_c0_seq1	GO:0006950	GO:0009628
comp66689_c0_seq1	GO:0000079	GO:0005634	GO:0005886	GO:0006396	GO:0009506	GO:0009626	GO:0009651	GO:0010440	GO:0016538	GO:0019901	GO:0043531	GO:0043687	GO:0045893	GO:0048573	GO:0051301	GO:0051607
comp67921_c0_seq1	GO:0005576	GO:0005886	GO:0007033	GO:0009506	GO:0016021	GO:0016023
comp66507_c0_seq1	GO:0004674	GO:0005524	GO:0005634	GO:0005829	GO:0009933	GO:0046777	GO:0050321
comp70525_c0_seq1	GO:0003723	GO:0005634	GO:0008270	GO:0030529	GO:0046872
comp105155_c0_seq1	GO:0004371	GO:0005524	GO:0005737	GO:0006071	GO:0009610	GO:0016036	GO:0016310	GO:0019375	GO:0042631
comp70292_c0_seq1	GO:0005634	GO:0005795	GO:0005829	GO:0005886	GO:0006623	GO:0006891	GO:0006944	GO:0008565	GO:0016301	GO:0016310
comp70128_c0_seq1	GO:0008152	GO:0016798
comp34481_c0_seq1	GO:0000166	GO:0005886	GO:0042732	GO:0044237	GO:0048040	GO:0050662
comp138177_c0_seq1	GO:0005634
comp70741_c0_seq1	GO:0000578	GO:0005515	GO:0006623	GO:0006944	GO:0009507	GO:0009793	GO:0010286	GO:0032509	GO:0040007	GO:0048193
comp97671_c0_seq1	GO:0005886	GO:0009507	GO:0016021
comp59822_c0_seq1	GO:0001666	GO:0003840	GO:0004021	GO:0005773	GO:0005777	GO:0005829	GO:0006751	GO:0006833	GO:0008453	GO:0009505	GO:0009506	GO:0009570	GO:0009611	GO:0009625	GO:0009651	GO:0009750	GO:0009853	GO:0009862	GO:0010264	GO:0016020	GO:0016756	GO:0016847	GO:0019344	GO:0030170	GO:0031348	GO:0042218	GO:0042744	GO:0044242	GO:0047958	GO:0048046
comp93339_c0_seq1	GO:0005886	GO:0030001	GO:0046873	GO:0055085
comp65931_c0_seq1	GO:0005634	GO:0005829	GO:0006355	GO:0009410
comp67956_c0_seq1	GO:0003735	GO:0005840	GO:0006412
comp48271_c0_seq1	GO:0005773	GO:0008152	GO:0052692
comp48559_c0_seq1	GO:0009507
comp69284_c0_seq1	GO:0000956	GO:0003684	GO:0005524	GO:0005634	GO:0006298	GO:0009536	GO:0016773
comp70592_c0_seq3	GO:0000956	GO:0005737	GO:0005834	GO:0080008
comp60811_c1_seq1	GO:0000478	GO:0003883	GO:0005829	GO:0006221	GO:0006541	GO:0009793	GO:0016740	GO:0046686
comp61718_c1_seq2	GO:0008375	GO:0016020
comp36845_c0_seq1	GO:0005739
comp153008_c0_seq1	GO:0005794	GO:0016051	GO:0047262
comp49160_c0_seq1	GO:0005576	GO:0009506	GO:0010497	GO:0046739
comp69488_c0_seq1	GO:0004497	GO:0005506	GO:0005829	GO:0009055	GO:0016705	GO:0020037	GO:0046686	GO:0055114
comp70421_c0_seq2	GO:0003677	GO:0005576	GO:0008233
comp127540_c0_seq1	GO:0004838	GO:0006520	GO:0009058	GO:0030170	GO:0080130
comp36181_c0_seq1	GO:0005737	GO:0009886	GO:0016787	GO:0043169	GO:0048608
comp33983_c0_seq1	GO:0005634
comp96211_c0_seq1	GO:0016874	GO:0044424
comp70491_c0_seq8	GO:0005524	GO:0005618	GO:0005730	GO:0005739	GO:0005856	GO:0005886	GO:0009416	GO:0009611	GO:0009733	GO:0009845	GO:0048767	GO:0051301
comp70736_c0_seq1	GO:0000166	GO:0008266	GO:0009409	GO:0009535	GO:0009570	GO:0009697	GO:0009737	GO:0009814	GO:0009941	GO:0010319	GO:0019684	GO:0030529	GO:0042742
comp64548_c0_seq1	GO:0003700	GO:0006355	GO:0043565
comp38068_c0_seq1	GO:0005737
comp68567_c1_seq1	GO:0003676	GO:0005524	GO:0005730	GO:0005829	GO:0006259	GO:0007126	GO:0008026	GO:0009165	GO:0009506	GO:0009793	GO:0016020	GO:0030529	GO:0033044
comp47815_c0_seq1	GO:0005634	GO:0005795	GO:0005886	GO:0006886	GO:0006891	GO:0008565
comp69014_c0_seq1	GO:0005634	GO:0005732
comp67734_c0_seq2	GO:0000023	GO:0000166	GO:0000272	GO:0003959	GO:0006098	GO:0006364	GO:0006636	GO:0006655	GO:0009073	GO:0009535	GO:0009637	GO:0009664	GO:0009723	GO:0009902	GO:0009941	GO:0009965	GO:0010027	GO:0010114	GO:0010207	GO:0010218	GO:0015995	GO:0016117	GO:0016630	GO:0019252	GO:0019288	GO:0019344	GO:0019761	GO:0030154	GO:0043085	GO:0045893
comp59079_c0_seq1	GO:0004076	GO:0005739	GO:0006084	GO:0007020	GO:0008270	GO:0009102	GO:0010075	GO:0016126	GO:0016132	GO:0048653	GO:0051536
comp76475_c0_seq1	GO:0000956	GO:0003677	GO:0004402	GO:0007049	GO:0009294	GO:0016573	GO:0048364
comp67637_c0_seq1	GO:0005618	GO:0005730	GO:0005741	GO:0005773	GO:0005886	GO:0008308	GO:0009941	GO:0015288	GO:0042742	GO:0044070	GO:0046930	GO:0055085
comp65628_c0_seq1	GO:0005525	GO:0005622	GO:0007131	GO:0007264	GO:0009691	GO:0051607
comp62952_c0_seq1	GO:0009507	GO:0009672	GO:0009926	GO:0016021	GO:0016023	GO:0046482	GO:0055085
comp102549_c0_seq1	GO:0016874
comp169941_c0_seq1	GO:0005739	GO:0009744	GO:0009750	GO:0030246
comp36740_c0_seq1	GO:0005634
comp100702_c0_seq1	GO:0005247	GO:0005794	GO:0006821	GO:0009507	GO:0016021	GO:0055085
comp66934_c0_seq2	GO:0003735	GO:0005739	GO:0005840	GO:0006412	GO:0009507	GO:0019843
comp68740_c0_seq1	GO:0005524	GO:0005739	GO:0006424	GO:0009570	GO:0016556	GO:0016740	GO:0030956	GO:0032543	GO:0050567	GO:0070681
comp70145_c0_seq1	GO:0005634	GO:0009723	GO:0009733	GO:0019005
comp67724_c1_seq1	GO:0005506	GO:0005515	GO:0015671	GO:0019825	GO:0020037	GO:0031359	GO:0043572
comp60707_c0_seq1	GO:0005198	GO:0005515	GO:0005773	GO:0005829	GO:0006886	GO:0006897	GO:0009506	GO:0009507	GO:0030130	GO:0030132
comp39597_c0_seq1	GO:0004325	GO:0004674	GO:0004712	GO:0004713	GO:0005515	GO:0005524	GO:0005634	GO:0005739	GO:0006355	GO:0006468	GO:0006612	GO:0006783	GO:0006944	GO:0006979	GO:0009507	GO:0009611	GO:0010363	GO:0019243	GO:0030968	GO:0043069	GO:0045727	GO:0052542
comp71301_c0_seq1	GO:0005507	GO:0005730	GO:0005753	GO:0006511	GO:0008270	GO:0009507	GO:0009555	GO:0009853	GO:0050897	GO:0051788	GO:0080129
comp63066_c0_seq1	GO:0003886	GO:0005515	GO:0005634	GO:0006306	GO:0006346	GO:0008170	GO:0009744	GO:0009749	GO:0009750	GO:0048573	GO:0050832	GO:0051567
comp70437_c0_seq3	GO:0000166	GO:0000398	GO:0003723	GO:0005515	GO:0005634	GO:0030422	GO:0030529	GO:0035196	GO:0043687	GO:0045893
comp66775_c0_seq1	GO:0005634	GO:0009536	GO:0016020
comp61954_c0_seq1	GO:0000156	GO:0000160	GO:0003677	GO:0003682	GO:0005622	GO:0006355	GO:0016301	GO:0016310	GO:0035556
comp65471_c0_seq1	GO:0005634
comp39531_c0_seq1	GO:0000166	GO:0005886	GO:0042732	GO:0044237	GO:0048040	GO:0050662
comp159333_c0_seq1	GO:0005524	GO:0005739	GO:0005886	GO:0006200	GO:0008559	GO:0009507	GO:0010048	GO:0010315	GO:0010329	GO:0010540	GO:0010541	GO:0016021	GO:0043481	GO:0048440	GO:0055085
comp61319_c0_seq1	GO:0003700	GO:0005634	GO:0006355	GO:0050896
comp36761_c0_seq1	GO:0004177	GO:0009536	GO:0009987	GO:0016805	GO:0030145
comp73930_c0_seq1	GO:0003677	GO:0003735	GO:0003899	GO:0005840	GO:0006351	GO:0006412	GO:0009507	GO:0046983
comp62735_c0_seq1	GO:0004588	GO:0004590	GO:0005829	GO:0006207	GO:0016036	GO:0044205	GO:0046686
comp50409_c0_seq1	GO:0003743	GO:0005085	GO:0005525	GO:0005851	GO:0006446	GO:0009507	GO:0019509	GO:0046523	GO:0050790
comp70162_c5_seq2	GO:0003676	GO:0006333	GO:0009506	GO:0043231
comp36677_c0_seq2	GO:0005515	GO:0008270	GO:0009651	GO:0009687	GO:0009739	GO:0010200	GO:0046872
comp67721_c1_seq1	GO:0000049	GO:0000287	GO:0004497	GO:0004826	GO:0005506	GO:0005524	GO:0005829	GO:0006432	GO:0009055	GO:0009328	GO:0016705	GO:0020037	GO:0055114
comp60339_c0_seq1	GO:0005576	GO:0016021
comp61952_c0_seq1	GO:0003924	GO:0005525	GO:0005634	GO:0005886	GO:0006184	GO:0006886	GO:0006913	GO:0007264	GO:0010089	GO:0010413	GO:0044444	GO:0045492
comp60241_c0_seq1	GO:0003677
comp152494_c0_seq1	GO:0000956	GO:0005634	GO:0006281	GO:0008284	GO:0010224	GO:0048364
comp74378_c0_seq1	GO:0009507
comp69775_c1_seq1	GO:0044424
comp62876_c1_seq1	GO:0005634
comp99942_c0_seq1	GO:0008047	GO:0008987	GO:0009060	GO:0009435	GO:0009507	GO:0016226	GO:0019805	GO:0042803	GO:0051176	GO:0051347	GO:0051539
comp61383_c0_seq1	GO:0005634	GO:0005737	GO:0016036	GO:0019375	GO:0030001	GO:0045892	GO:0046872
comp70423_c0_seq1	GO:0004722	GO:0004857	GO:0005618	GO:0005777	GO:0009507	GO:0010264	GO:0030599	GO:0042545	GO:0043086	GO:0045330	GO:0045490
comp60385_c0_seq1	GO:0003924	GO:0005525	GO:0005634	GO:0006184	GO:0009507	GO:0009742	GO:0016556	GO:0032502	GO:0042254
comp57303_c0_seq1	GO:0003700	GO:0005634	GO:0006355	GO:0009737	GO:0043565
comp92076_c0_seq1	GO:0000271	GO:0004674	GO:0005515	GO:0005524	GO:0005576	GO:0005886	GO:0006468	GO:0009736	GO:0009825	GO:0009932	GO:0010075	GO:0010817	GO:0016021	GO:0016023	GO:0032440	GO:0043481	GO:0048767	GO:0051607	GO:0055114	GO:0071555
comp59935_c0_seq1	GO:0000956	GO:0004812	GO:0005634	GO:0005739	GO:0007346
comp65867_c0_seq1	GO:0015078	GO:0015986	GO:0045263
comp61905_c0_seq1	GO:0005515	GO:0005730	GO:0007067	GO:0007530	GO:0009507	GO:0009793	GO:0010183	GO:0010628	GO:0016607	GO:0035145
comp80843_c0_seq1	GO:0003333	GO:0005886	GO:0015203	GO:0015326	GO:0015846	GO:0016021	GO:0016023	GO:0016126	GO:0046520
comp36383_c0_seq1	GO:0005634	GO:0005829	GO:0006261	GO:0006348	GO:0009909	GO:0010485	GO:0043967	GO:0048449
comp35800_c0_seq1	GO:0009536	GO:0016571	GO:0048451	GO:0048453
comp37142_c0_seq1	GO:0003830	GO:0005794	GO:0006487	GO:0016020
comp89140_c0_seq1	GO:0004842	GO:0005886	GO:0006499	GO:0008270	GO:0009690	GO:0009697	GO:0009850	GO:0009863	GO:0016567	GO:0031348	GO:0045087	GO:0046872
comp76312_c0_seq1	GO:0001104	GO:0003723	GO:0003964	GO:0006278	GO:0006357	GO:0015074	GO:0016592
comp68529_c0_seq1	GO:0003824	GO:0008152	GO:0016020
comp38658_c1_seq1	GO:0005773	GO:0005886	GO:0009536	GO:0015095	GO:0015693	GO:0016021	GO:0055085
comp58785_c0_seq1	GO:0005737
comp36624_c0_seq1	GO:0005886	GO:0010260	GO:0010375
comp38111_c0_seq1	GO:0001510	GO:0003735	GO:0005515	GO:0005730	GO:0005774	GO:0005794	GO:0005886	GO:0006412	GO:0009409	GO:0009507	GO:0022625
comp122004_c0_seq1	GO:0005634	GO:0006487	GO:0010413	GO:0045492
comp38248_c0_seq1	GO:0000059	GO:0000741	GO:0000911	GO:0004872	GO:0005515	GO:0005643	GO:0005829	GO:0006094	GO:0006611	GO:0007010	GO:0008565	GO:0009165	GO:0009555	GO:0009560	GO:0009846	GO:0009860	GO:0010498
comp169196_c0_seq1	GO:0000272	GO:0003700	GO:0005634	GO:0005737	GO:0016161	GO:0043169	GO:0048831
comp76903_c0_seq1	GO:0003676	GO:0005524	GO:0008026	GO:0019048
comp72392_c0_seq1	GO:0000045	GO:0000407	GO:0003995	GO:0003997	GO:0005634	GO:0005739	GO:0005777	GO:0005829	GO:0006623	GO:0006635	GO:0007030	GO:0009507	GO:0009793	GO:0009846	GO:0016192	GO:0016558	GO:0044265	GO:0046459	GO:0050660	GO:0050832
comp68305_c0_seq1	GO:0001560	GO:0005515	GO:0005576	GO:0005634	GO:0005777	GO:0005829	GO:0006144	GO:0006499	GO:0006810	GO:0009627	GO:0009742	GO:0009793	GO:0009960	GO:0019428	GO:0031234	GO:0031347	GO:0033971	GO:0051289	GO:0051997
comp67713_c0_seq1	GO:0004324	GO:0005507	GO:0009507	GO:0015979	GO:0022900	GO:0042651	GO:0050660	GO:0050661
comp38358_c0_seq2	GO:0005576	GO:0006301	GO:0016023	GO:0020037	GO:0048523
comp65716_c1_seq1	GO:0000226	GO:0000911	GO:0005543	GO:0005739	GO:0005886	GO:0006346	GO:0009909	GO:0016301	GO:0016310	GO:0031048	GO:0051567
comp35860_c0_seq1	GO:0003700	GO:0005515	GO:0005634	GO:0006457	GO:0009407	GO:0009507	GO:0009644	GO:0010200	GO:0010286	GO:0034605	GO:0034620	GO:0034976	GO:0042542	GO:0043565	GO:0045893	GO:0071456
comp33355_c0_seq1	GO:0004806	GO:0012511	GO:0019433
comp36189_c0_seq1	GO:0008839	GO:0009089	GO:0009570	GO:0009773	GO:0009965	GO:0010103	GO:0010207	GO:0016556	GO:0030154	GO:0042742	GO:0045893	GO:0070402
comp34533_c0_seq1	GO:0000023	GO:0000272	GO:0003924	GO:0005198	GO:0005525	GO:0006098	GO:0006184	GO:0009534	GO:0009570	GO:0009664	GO:0010020	GO:0010075	GO:0019252	GO:0019344	GO:0042651	GO:0042802	GO:0043234	GO:0043621	GO:0051258	GO:0051301
comp67603_c0_seq2	GO:0000085	GO:0000741	GO:0001510	GO:0003678	GO:0005515	GO:0005524	GO:0005730	GO:0005829	GO:0006094	GO:0006396	GO:0006606	GO:0007010	GO:0009507	GO:0009560	GO:0009640	GO:0009909	GO:0010388	GO:0010498	GO:0032508	GO:0034968	GO:0048507	GO:0051604	GO:2000072
comp50231_c0_seq1	GO:0004553	GO:0005739	GO:0005975	GO:0009793	GO:0009941	GO:0019031
comp82230_c0_seq1	GO:0003700	GO:0006355	GO:0008270	GO:0043565
comp67352_c0_seq1	GO:0005215	GO:0005743	GO:0006839	GO:0009507	GO:0015822	GO:0016021	GO:0055085
comp110350_c0_seq1	GO:0005634	GO:0009055	GO:0015035	GO:0035556	GO:0045454	GO:0048653
comp69150_c0_seq1	GO:0009507
comp36704_c0_seq1	GO:0000166	GO:0003743	GO:0004298	GO:0005634	GO:0009507	GO:0010043	GO:0019773	GO:0022626	GO:0042742	GO:0043161	GO:0051788	GO:0080129
comp68976_c0_seq2	GO:0004497	GO:0005739	GO:0009407	GO:0009617	GO:0010583	GO:0045087	GO:0050832
comp96782_c0_seq1	GO:0005471	GO:0005743	GO:0005789	GO:0016021	GO:0022621	GO:0048316	GO:0048364	GO:0051503	GO:0055085
comp40750_c0_seq1	GO:0005634	GO:0005819	GO:0009524	GO:0051011
comp86412_c0_seq1	GO:0005975	GO:0016868
comp182984_c0_seq1	GO:0003333	GO:0005739	GO:0015171	GO:0016021
comp35984_c0_seq1	GO:0005794	GO:0008805	GO:0009744	GO:0009749	GO:0009750	GO:0016021	GO:0016023
comp58264_c1_seq1	GO:0004252	GO:0005739	GO:0005774	GO:0005886	GO:0006508	GO:0008240	GO:0009507	GO:0009630	GO:0022626
comp61800_c0_seq1	GO:0000724	GO:0000911	GO:0005515	GO:0005634	GO:0006270	GO:0006306	GO:0006346	GO:0007067	GO:0007129	GO:0007131	GO:0007155	GO:0007276	GO:0008283	GO:0009165	GO:0009555	GO:0009909	GO:0009965	GO:0010087	GO:0010090	GO:0010389	GO:0016023	GO:0016444	GO:0031048	GO:0032875	GO:0043687	GO:0045010	GO:0045893	GO:0048765	GO:0051225	GO:0051302	GO:0051322	GO:0051510	GO:0051567	GO:0071555
comp60074_c0_seq1	GO:0009965	GO:0016740	GO:0030154
comp58999_c0_seq1	GO:0003676	GO:0005634	GO:0006312	GO:0009560	GO:0009688	GO:0016779
comp118667_c0_seq1	GO:0000911	GO:0003002	GO:0003684	GO:0005515	GO:0005634	GO:0005829	GO:0006281	GO:0006486	GO:0007062	GO:0007155	GO:0008284	GO:0009585	GO:0009630	GO:0009880	GO:0010072	GO:0010090	GO:0010100	GO:0010162	GO:0010564	GO:0016567	GO:0045010	GO:0045595	GO:0045892	GO:0048366	GO:0048449	GO:0048825	GO:0080008
comp106601_c0_seq1	GO:0005739
comp62967_c0_seq2	GO:0009507
comp67237_c1_seq1	GO:0004674	GO:0005524	GO:0006468	GO:0016998
comp61790_c0_seq1	GO:0005768	GO:0005802	GO:0006486	GO:0009826	GO:0009863	GO:0009969	GO:0010256	GO:0016023	GO:0016757	GO:0030173	GO:0032580	GO:0042353
comp67558_c0_seq1	GO:0005829	GO:0010183	GO:0016209	GO:0016853	GO:0045454	GO:0046686	GO:0047134	GO:0055114	GO:0080092
comp82735_c0_seq1	GO:0005737
comp64876_c0_seq1	GO:0000165	GO:0004683	GO:0004698	GO:0004713	GO:0005509	GO:0005515	GO:0005524	GO:0005634	GO:0005737	GO:0005886	GO:0006468	GO:0006612	GO:0009409	GO:0009414	GO:0009506	GO:0009605	GO:0009611	GO:0009723	GO:0009733	GO:0009738	GO:0009862	GO:0009867	GO:0009963	GO:0010200	GO:0010363	GO:0030968	GO:0031348	GO:0042538	GO:0043069	GO:0050832
comp79116_c0_seq1	GO:0004721	GO:0005634	GO:0005739	GO:0006397	GO:0006470	GO:0009507
comp57421_c0_seq2	GO:0005634	GO:0005777	GO:0005886
comp155208_c0_seq1	GO:0003743	GO:0006413
comp58304_c0_seq1	GO:0000394	GO:0004528	GO:0005634	GO:0005773	GO:0009086	GO:0009117	GO:0009536	GO:0035529
comp36938_c0_seq1	GO:0003677	GO:0004518	GO:0005634	GO:0005739	GO:0006289	GO:0009507
comp69883_c1_seq1	GO:0004108	GO:0005524	GO:0005618	GO:0005759	GO:0005794	GO:0006096	GO:0006099	GO:0008270	GO:0009507	GO:0016829	GO:0044262	GO:0046686
comp58940_c0_seq1	GO:0005576	GO:0009536	GO:0009617	GO:0009627	GO:0009697	GO:0031348
comp67134_c0_seq1	GO:0005737	GO:0043231
comp70283_c0_seq2	GO:0005198	GO:0006886	GO:0009504	GO:0009941	GO:0016192	GO:0030130	GO:0030132	GO:0030968
comp65878_c0_seq1	GO:0002943	GO:0003676	GO:0005634	GO:0005773	GO:0005829	GO:0008270	GO:0009536	GO:0017150	GO:0046872	GO:0050660	GO:0055114
comp176767_c0_seq1	GO:0005886	GO:0005975	GO:0009505	GO:0009737	GO:0016853	GO:0030246
comp68184_c0_seq2	GO:0005634	GO:0005829	GO:0006635	GO:0008270	GO:0008284	GO:0009524	GO:0016558	GO:0030371	GO:0042023	GO:0045892
comp68919_c0_seq1	GO:0005576	GO:0006952
comp38231_c0_seq1	GO:0044424
comp255708_c0_seq1	GO:0003987	GO:0005739	GO:0005777	GO:0009850
comp59046_c0_seq1	GO:0004579	GO:0005789	GO:0005886	GO:0006486	GO:0009536	GO:0016021
comp69158_c0_seq1	GO:0005829	GO:0006486	GO:0006623	GO:0008270
comp103808_c0_seq1	GO:0004017	GO:0005524	GO:0005739	GO:0006354	GO:0044209	GO:0046899	GO:0046939
comp40299_c0_seq1	GO:0010260	GO:0016706	GO:0055114
comp38105_c0_seq1	GO:0005739	GO:0009507
comp70612_c0_seq1	GO:0008152	GO:0047213
comp66690_c0_seq1	GO:0016746	GO:0044699
comp64902_c0_seq1	GO:0005737	GO:0008270
comp32877_c0_seq1	GO:0000178	GO:0003723	GO:0005634	GO:0006626	GO:0008519	GO:0016021	GO:0048544	GO:0072488
comp70415_c0_seq1	GO:0000166	GO:0003723	GO:0005829
comp61257_c0_seq1	GO:0009536
comp66600_c0_seq1	GO:0005634	GO:0006606	GO:0008565	GO:0048471
comp68082_c0_seq2	GO:0008270
comp175538_c0_seq1	GO:0005576	GO:0008762	GO:0009536	GO:0009694	GO:0009753	GO:0009823	GO:0016023	GO:0019139	GO:0022900	GO:0032940	GO:0050660
comp65107_c0_seq1	GO:0005739	GO:0005783	GO:0005794	GO:0005801	GO:0006890	GO:0006891	GO:0006944	GO:0016021
comp55767_c0_seq1	GO:0004366	GO:0005634	GO:0005783	GO:0005886	GO:0006301	GO:0006651	GO:0006655	GO:0019432
comp61566_c1_seq1	GO:0000145	GO:0005515	GO:0005829	GO:0005886	GO:0009506	GO:0009846	GO:0009860
comp65048_c0_seq1	GO:0005739	GO:0005886	GO:0015031	GO:0016023
comp58641_c0_seq1	GO:0000175	GO:0005634	GO:0005737	GO:0010025
comp53170_c0_seq1	GO:0005351	GO:0005739	GO:0008643	GO:0016021	GO:0055062	GO:0055085
comp59134_c0_seq1	GO:0005789	GO:0009703	GO:0016021	GO:0020037	GO:0022900	GO:0042742	GO:0046872
comp222938_c0_seq1	GO:0000166	GO:0005777	GO:0006598	GO:0046592	GO:0055114
comp59795_c1_seq1	GO:0000023	GO:0006655	GO:0009535	GO:0009965	GO:0010027	GO:0016021	GO:0016117	GO:0016556	GO:0017004	GO:0019252	GO:0019288	GO:0030154	GO:0043085
comp81595_c0_seq1	GO:0050590	GO:0055114
comp57786_c0_seq1	GO:0003735	GO:0005730	GO:0005886	GO:0006412	GO:0009507	GO:0022626
comp188305_c0_seq1	GO:0004601	GO:0005618	GO:0020037	GO:0042744	GO:0046872	GO:0048046	GO:0055114
comp33310_c0_seq1	GO:0000023	GO:0004176	GO:0004222	GO:0004252	GO:0005524	GO:0005886	GO:0006508	GO:0008568	GO:0009793	GO:0009941	GO:0010304	GO:0019252	GO:0051301
comp36446_c0_seq1	GO:0009506
comp68608_c0_seq1	GO:0004672	GO:0005576	GO:0005634	GO:0005783	GO:0016757
comp34553_c0_seq1	GO:0009507
comp149300_c0_seq1	GO:0005097	GO:0005634	GO:0005737	GO:0032851
comp38524_c0_seq1	GO:0005794	GO:0016757
comp38997_c0_seq1	GO:0004175	GO:0005576	GO:0005783	GO:0006508	GO:0016020	GO:0016485	GO:0034613	GO:0080120
comp61891_c0_seq1	GO:0004674	GO:0004713	GO:0005199	GO:0005524	GO:0005886	GO:0006468	GO:0051510
comp51243_c0_seq2	GO:0005789	GO:0006506	GO:0009507	GO:0016021	GO:0016740
comp33244_c0_seq1	GO:0005886	GO:0005975	GO:0042973	GO:0043169
comp37420_c0_seq1	GO:0000085	GO:0000398	GO:0005524	GO:0005886	GO:0008568	GO:0009640	GO:0009793	GO:0010388	GO:0016567	GO:0016571	GO:0016579	GO:0030422	GO:0035196	GO:0043687	GO:0045893	GO:0051301
comp70207_c0_seq7	GO:0016020
comp67767_c0_seq1	GO:0000165	GO:0004842	GO:0005515	GO:0005634	GO:0006355	GO:0006612	GO:0008270	GO:0009561	GO:0009617	GO:0009862	GO:0009867	GO:0010310	GO:0010363	GO:0010498	GO:0016020	GO:0016567	GO:0031348	GO:0035304	GO:0046872	GO:0051726	GO:0055046
comp61763_c0_seq1	GO:0000166	GO:0009534	GO:0016491	GO:0055114
comp61427_c1_seq1	GO:0005829
comp36564_c0_seq1	GO:0001510	GO:0003735	GO:0005730	GO:0005773	GO:0005794	GO:0006412	GO:0009506	GO:0009507	GO:0016020	GO:0022625
comp67609_c1_seq1	GO:0005739	GO:0006400	GO:0006655	GO:0007131	GO:0009073	GO:0009507	GO:0009691	GO:0009793	GO:0010155	GO:0016226	GO:0016740	GO:0032440	GO:0046777	GO:0046872	GO:0051539	GO:0055114
comp132615_c0_seq1	GO:0003723	GO:0005739	GO:0033897
comp217714_c0_seq1	GO:0000079	GO:0004693	GO:0005634	GO:0010440	GO:0019901	GO:0051301
comp62806_c0_seq2	GO:0003684	GO:0005634	GO:0006289	GO:0009409	GO:0043130	GO:0043161	GO:0070628
comp63584_c0_seq1	GO:0009570	GO:0016114	GO:0019288	GO:0046429	GO:0046872	GO:0050992	GO:0051538	GO:0051745	GO:0055114
comp72998_c0_seq1	GO:0003676	GO:0005524	GO:0005634	GO:0008026
comp61935_c0_seq1	GO:0000226	GO:0000911	GO:0003677	GO:0005524	GO:0005634	GO:0008026	GO:0009536
comp58941_c1_seq1	GO:0005634	GO:0009536
comp64331_c0_seq2	GO:0005737	GO:0010228
comp87791_c0_seq1	GO:0003700	GO:0006355	GO:0009414	GO:0009651	GO:0043565
comp69788_c0_seq2	GO:0000166	GO:0005829	GO:0008270	GO:0050356	GO:0055114
comp67078_c0_seq1	GO:0000786	GO:0003677	GO:0005634	GO:0006334	GO:0046982
comp61196_c0_seq1	GO:0009523	GO:0009535	GO:0009767	GO:0016021	GO:0016168	GO:0018298
comp70860_c0_seq1	GO:0005739	GO:0009535
comp47353_c0_seq1	GO:0005739
comp105761_c0_seq1	GO:0005388	GO:0005524	GO:0005634	GO:0005774	GO:0005886	GO:0006754	GO:0006816	GO:0006828	GO:0010042	GO:0030026	GO:0030176	GO:0046686	GO:0046872
comp67308_c0_seq1	GO:0004842	GO:0005794	GO:0008270	GO:0016567
comp57782_c0_seq1	GO:0000151	GO:0004842	GO:0016567
comp68304_c0_seq1	GO:0000166	GO:0000398	GO:0005681	GO:0005685	GO:0005730	GO:0005829	GO:0009651	GO:0017069
comp70333_c0_seq9	GO:0003723	GO:0003964	GO:0006278	GO:0008270	GO:0046872
comp35963_c0_seq1	GO:0000166	GO:0004402	GO:0005634	GO:0005834	GO:0016573	GO:0080008
comp62891_c1_seq1	GO:0000287	GO:0004012	GO:0005516	GO:0005524	GO:0005886	GO:0006812	GO:0008152	GO:0009941	GO:0015662	GO:0015914	GO:0016021
comp68103_c0_seq1	GO:0006633	GO:0009507	GO:0032440	GO:0055114
comp83021_c0_seq1	GO:0005576	GO:0009505	GO:0016023	GO:0080167
comp69766_c0_seq4	GO:0005773	GO:0006464	GO:0006511	GO:0007568	GO:0009751	GO:0050372
comp68818_c1_seq1	GO:0004252	GO:0005739	GO:0005774	GO:0005886	GO:0006508	GO:0008240	GO:0009507	GO:0009630	GO:0022626
comp67642_c0_seq1	GO:0005634	GO:0009409	GO:0009505	GO:0009734	GO:0030145	GO:0031012	GO:0045735	GO:0048046
comp64869_c1_seq1	GO:0009507	GO:0009627	GO:0031347
comp66960_c0_seq1	GO:0009522	GO:0009535	GO:0015979	GO:0016021	GO:0016168	GO:0019344	GO:0030003	GO:0070838
comp68270_c1_seq2	GO:0000166	GO:0001666	GO:0004022	GO:0005829	GO:0005886	GO:0008270	GO:0009651	GO:0046686	GO:0046872	GO:0051903	GO:0055114
comp66203_c0_seq1	GO:0003677	GO:0005634
comp58966_c0_seq1	GO:0000085	GO:0005515	GO:0005829	GO:0008180	GO:0009640	GO:0010388
comp67188_c0_seq1	GO:0003700	GO:0005634	GO:0006355	GO:0043481	GO:0043565	GO:0048364	GO:0050692
comp49752_c0_seq1	GO:0005739	GO:0006812	GO:0008324	GO:0015562	GO:0016021	GO:0055085
comp68283_c0_seq2	GO:0005509	GO:0005544
comp70293_c0_seq1	GO:0005634	GO:0016020	GO:0048193
comp69486_c0_seq1	GO:0000023	GO:0000256	GO:0003700	GO:0003735	GO:0005840	GO:0006355	GO:0006412	GO:0016023	GO:0019252	GO:0043085	GO:0071522
comp68233_c1_seq2	GO:0000166	GO:0003676	GO:0016023	GO:0030529
comp38309_c1_seq1	GO:0001729	GO:0004143	GO:0005634	GO:0006672	GO:0007205	GO:0016310	GO:0030264
comp42909_c0_seq1	GO:0097159	GO:1901363
comp65949_c0_seq1	GO:0005634	GO:0010286	GO:0031347
comp58648_c1_seq1	GO:0000165	GO:0000302	GO:0004674	GO:0005515	GO:0005524	GO:0005886	GO:0006468	GO:0009409	GO:0009414	GO:0009723	GO:0009738	GO:0042538	GO:0048235
comp76388_c0_seq1	GO:0005634	GO:0008270	GO:0016874	GO:0046872
comp52269_c0_seq1	GO:0000166	GO:0000398	GO:0003723	GO:0005681	GO:0005737	GO:0016607	GO:0030422	GO:0035196	GO:0043687	GO:0045893
comp157254_c0_seq1	GO:0005829	GO:0009809	GO:0010584	GO:0032259	GO:0042409	GO:0048316	GO:0080012	GO:0080076	GO:0080077	GO:0080078	GO:0080088
comp70657_c0_seq2	GO:0006569	GO:0009684	GO:0009808	GO:0010167	GO:0015706	GO:0047209
comp70631_c0_seq3	GO:0004556	GO:0005509	GO:0005576	GO:0005983	GO:0007623	GO:0009570	GO:0033910
comp38729_c0_seq1	GO:0003676	GO:0005634	GO:0006139	GO:0008408
comp68142_c0_seq2	GO:0005576	GO:0005768	GO:0005774	GO:0005794	GO:0005802	GO:0006810	GO:0009505	GO:0009506	GO:0016021
comp34789_c0_seq1	GO:0003700	GO:0003723	GO:0005515	GO:0005524	GO:0006200	GO:0006355	GO:0006397	GO:0008284	GO:0009630	GO:0016887	GO:0043565
comp59246_c0_seq1	GO:0005634	GO:0009536
comp58613_c0_seq1	GO:0004838	GO:0006520	GO:0006826	GO:0009536	GO:0010189	GO:0030170	GO:0033855	GO:0080130
comp56178_c0_seq1	GO:0000502	GO:0000724	GO:0005618	GO:0007062	GO:0007129	GO:0007131	GO:0007140	GO:0010332	GO:0016444	GO:0032204	GO:0032504	GO:0042023	GO:0042138	GO:0043161	GO:0043247	GO:0043248	GO:0045132	GO:0051510	GO:0051788
comp91411_c0_seq1	GO:0005768	GO:0005794	GO:0005802	GO:0007030	GO:0009306	GO:0009826	GO:0016021
comp122435_c0_seq1	GO:0000186	GO:0004709	GO:0005524	GO:0005886
comp69067_c1_seq1	GO:0004664	GO:0009094	GO:0009507	GO:0010048	GO:0016597	GO:0043481	GO:0046417	GO:0047769	GO:0048440
comp59369_c0_seq1	GO:0005739	GO:0008270	GO:0009507
comp57294_c0_seq1	GO:0003735	GO:0005730	GO:0006412	GO:0022627
comp59784_c1_seq1	GO:0005634	GO:0005739	GO:0006164
comp65866_c0_seq1	GO:0000103	GO:0004020	GO:0005524	GO:0008652	GO:0009507	GO:0010439	GO:0016310	GO:0016491	GO:0048232	GO:0070814
comp37231_c0_seq1	GO:0005739	GO:0009220
comp220033_c0_seq1	GO:0005794	GO:0005886	GO:0006007	GO:0006839	GO:0009507	GO:0009853	GO:0016021	GO:0017077	GO:0031966
comp34790_c0_seq1	GO:0003825	GO:0004805	GO:0005737	GO:0005992	GO:0009664	GO:0009793	GO:0009832	GO:0010182	GO:0051301
comp67676_c0_seq1	GO:0004473	GO:0005737	GO:0006108	GO:0016619	GO:0046872	GO:0051260	GO:0051287	GO:0055114
comp75837_c0_seq1	GO:0005634	GO:0010209
comp71514_c0_seq1	GO:0004497	GO:0005506	GO:0009055	GO:0016705	GO:0019825	GO:0020037	GO:0055114
comp65759_c0_seq2	GO:0016021	GO:0031969	GO:0042631
comp66410_c2_seq2	GO:0005488
comp67997_c1_seq1	GO:0001778	GO:0005768	GO:0005773	GO:0005794	GO:0005886	GO:0006897	GO:0009306	GO:0009409	GO:0009615	GO:0032456	GO:0046740
comp68795_c0_seq1	GO:0000023	GO:0005739	GO:0005829	GO:0006790	GO:0008441	GO:0008934	GO:0009570	GO:0019243	GO:0019252	GO:0046854	GO:0052832	GO:0052833
comp75998_c0_seq1	GO:0005739	GO:0006744	GO:0008837	GO:0009089	GO:0009570
comp39539_c0_seq1	GO:0000956	GO:0003723	GO:0005634
comp69130_c0_seq2	GO:0043169
comp69880_c0_seq1	GO:0000166	GO:0004512	GO:0005737	GO:0006021	GO:0006659	GO:0009408	GO:0009644	GO:0009791	GO:0010264	GO:0042542	GO:0042742	GO:0050832	GO:0051607
comp69182_c0_seq2	GO:0005737
comp56527_c0_seq1	GO:0019209	GO:0042327
comp143637_c0_seq1	GO:0005739	GO:0005794
comp42736_c0_seq1	GO:0044238	GO:0044248	GO:1901575
comp69876_c0_seq1	GO:0004252	GO:0005829	GO:0006508	GO:0009507	GO:0030244	GO:0048193	GO:0070008
comp64340_c1_seq1	GO:0005634	GO:0005886	GO:0006655	GO:0016746
comp63122_c0_seq1	GO:0009611	GO:0009620	GO:0009695	GO:0009753
comp67753_c0_seq1	GO:0000165	GO:0003700	GO:0005634	GO:0006612	GO:0008270	GO:0009617	GO:0009639	GO:0009862	GO:0009867	GO:0009965	GO:0010310	GO:0010363	GO:0030003	GO:0030154	GO:0031348	GO:0035304	GO:0045893	GO:0070838
comp67680_c1_seq3	GO:0000166	GO:0003723	GO:0006355	GO:0008270	GO:0046872
comp96582_c0_seq1	GO:0005576	GO:0006629	GO:0016298
comp129782_c0_seq1	GO:0003677	GO:0003723	GO:0005634	GO:0006312	GO:0009560	GO:0016023	GO:0016070
comp56126_c0_seq1	GO:0000166	GO:0004022	GO:0005777	GO:0055114
comp49622_c0_seq1	GO:0003676	GO:0030529
comp66528_c0_seq1	GO:0009507	GO:0009902	GO:0010027	GO:0010103	GO:0016556	GO:0019288	GO:0034660	GO:0042793	GO:0048255
comp70798_c0_seq1	GO:0004427	GO:0005886	GO:0006814	GO:0009678	GO:0015992	GO:0016021	GO:0032440	GO:0055114
comp52321_c0_seq1	GO:0000394	GO:0004842	GO:0005634	GO:0006301	GO:0006511	GO:0008270	GO:0009086	GO:0009414	GO:0009651	GO:0009789	GO:0016567	GO:0046872
comp4784_c0_seq1	GO:0000226	GO:0000339	GO:0000394	GO:0000398	GO:0000911	GO:0003677	GO:0003743	GO:0005515	GO:0005634	GO:0005829	GO:0006306	GO:0006342	GO:0006366	GO:0006413	GO:0009086	GO:0009640	GO:0009737	GO:0009793	GO:0009845	GO:0009887	GO:0009909	GO:0009933	GO:0010162	GO:0010182	GO:0016567	GO:0019915	GO:0031053	GO:0048574	GO:0050826	GO:0051567
comp68745_c0_seq1	GO:0006970	GO:0009409	GO:0009414	GO:0009790	GO:0048316
comp31952_c0_seq1	GO:0005768	GO:0005773	GO:0005794	GO:0005802	GO:0005886	GO:0016023
comp192819_c0_seq1	GO:0003743	GO:0005634	GO:0006355	GO:0006413	GO:0016740
comp61976_c1_seq1	GO:0004146	GO:0005739	GO:0005886	GO:0009941	GO:0055085	GO:0055114
comp70362_c0_seq7	GO:0004672	GO:0006468
comp60794_c0_seq1	GO:0009409	GO:0080167
comp53710_c0_seq1	GO:0000786	GO:0000956	GO:0003677	GO:0003682	GO:0003700	GO:0005634	GO:0006334	GO:0009536	GO:0009651	GO:0009723	GO:0009733	GO:0009751	GO:0009753	GO:0046686
comp110672_c0_seq1	GO:0005737
comp75394_c0_seq1	GO:0000166	GO:0005515	GO:0005768	GO:0005794	GO:0005802	GO:0005975	GO:0006569	GO:0009225	GO:0009684	GO:0050378	GO:0050662
comp68170_c0_seq1	GO:0000151	GO:0004674	GO:0004842	GO:0005524	GO:0006468	GO:0006950	GO:0016567
comp66153_c0_seq2	GO:0004008	GO:0004298	GO:0005524	GO:0005886	GO:0006511	GO:0006754	GO:0009535	GO:0016021	GO:0019773	GO:0022626	GO:0046872	GO:0060003
comp59153_c1_seq1	GO:0000166	GO:0004729	GO:0005743	GO:0006782	GO:0009706	GO:0009851	GO:0010229	GO:0015995	GO:0048825	GO:0055114
comp69251_c0_seq1	GO:0005198	GO:0009507
comp37844_c0_seq1	GO:0005739
comp70088_c0_seq6	GO:0005576
comp74893_c0_seq1	GO:0000394	GO:0003677	GO:0005634	GO:0005739	GO:0006281	GO:0006355	GO:0006952	GO:0009086	GO:0009507
comp77846_c0_seq1	GO:0005215	GO:0005829	GO:0006487	GO:0006886	GO:0006888	GO:0008270	GO:0008284	GO:0030127	GO:0080119
comp74572_c0_seq1	GO:0003700	GO:0005634	GO:0005829	GO:0006355	GO:0009410	GO:0030968	GO:0043565
comp69556_c0_seq3	GO:0005768	GO:0005794	GO:0005802	GO:0010222
comp49956_c1_seq1	GO:0005524	GO:0005634	GO:0005886	GO:0006200	GO:0009062	GO:0009651	GO:0009737	GO:0010025	GO:0015416	GO:0080167
comp67747_c0_seq3	GO:0005515	GO:0005829	GO:0005886	GO:0009827	GO:0009860	GO:0009903	GO:0009904
comp36426_c0_seq1	GO:0006457	GO:0009408	GO:0009644	GO:0009742	GO:0009826	GO:0016021	GO:0016595	GO:0042542
comp59398_c0_seq1	GO:0009543	GO:0010103	GO:0019761
comp123571_c0_seq1	GO:0004565	GO:0005975	GO:0030246	GO:0043169
comp91751_c0_seq1	GO:0004190	GO:0005576	GO:0005794	GO:0006508	GO:0006635	GO:0009505	GO:0016023	GO:0016558	GO:0048573
comp63234_c0_seq1	GO:0005515
comp57542_c0_seq1	GO:0005622	GO:0009827	GO:0009860	GO:0016020	GO:0030048
comp62893_c0_seq1	GO:0003838	GO:0005773	GO:0005783	GO:0005829	GO:0006084	GO:0006598	GO:0009506	GO:0009611	GO:0009793	GO:0009805	GO:0016126	GO:0016132	GO:0019745	GO:0032259	GO:0042398
comp57407_c1_seq1	GO:0000394	GO:0005506	GO:0006084	GO:0006816	GO:0007030	GO:0008270	GO:0009086	GO:0009651	GO:0016021	GO:0016126	GO:0016132	GO:0019344	GO:0046520	GO:0055114	GO:0080064
comp33040_c0_seq1	GO:0005634	GO:0009506
comp70698_c0_seq8	GO:0000166	GO:0002237	GO:0004672	GO:0005737	GO:0005886	GO:0006499	GO:0006612	GO:0006944	GO:0006979	GO:0007165	GO:0008233	GO:0009627	GO:0009845	GO:0009960	GO:0010103	GO:0010363	GO:0043069	GO:0046777	GO:0048443	GO:0070825
comp76879_c0_seq1	GO:0005739	GO:0005777	GO:0005829	GO:0006790	GO:0008482	GO:0009055	GO:0009507	GO:0010477	GO:0015994	GO:0030151	GO:0043546	GO:0055114
comp68933_c1_seq1	GO:0009535	GO:0009538	GO:0009543	GO:0009941	GO:0010287	GO:0015979	GO:0019344
comp70420_c0_seq3	GO:0005215	GO:0005886	GO:0006857	GO:0009624	GO:0016021
comp36592_c0_seq1	GO:0003677	GO:0005506	GO:0006364	GO:0006636	GO:0009416	GO:0009535	GO:0009706	GO:0010027	GO:0010207	GO:0019216	GO:0019288	GO:0019344	GO:0031408	GO:0036070	GO:0048529	GO:0055114
comp61089_c1_seq1	GO:0000398	GO:0005515	GO:0005525	GO:0005849	GO:0006777	GO:0009640	GO:0009793	GO:0009845	GO:0009909	GO:0009933	GO:0010162	GO:0010182	GO:0010228	GO:0016567	GO:0019915	GO:0030422	GO:0035196	GO:0043687	GO:0044431	GO:0045893	GO:0048827	GO:0050826
comp64126_c1_seq1	GO:0005739	GO:0005794
comp33090_c0_seq1	GO:0005739
comp68866_c0_seq1	GO:0005777	GO:0006954	GO:0009507	GO:0050178	GO:0051707
comp59442_c0_seq1	GO:0005634	GO:0009536
comp70502_c0_seq2	GO:0005886	GO:0006499	GO:0006612	GO:0006862	GO:0006888	GO:0006944	GO:0009536	GO:0010363	GO:0015171	GO:0015696	GO:0015802	GO:0016021	GO:0030968	GO:0043069	GO:0043090	GO:0043269	GO:0080167
comp41241_c0_seq1	GO:0005634	GO:0008270	GO:0009639	GO:0010228	GO:0016926	GO:0050665
comp69746_c0_seq3	GO:0009987	GO:0044699
comp63247_c1_seq1	GO:0005886	GO:0015095	GO:0015693
comp38512_c0_seq1	GO:0000139	GO:0005338	GO:0005886	GO:0006863	GO:0015780	GO:0016021
comp70148_c0_seq2	GO:0003700	GO:0005515	GO:0005634	GO:0005829	GO:0006355	GO:0009506	GO:0043565	GO:0048481
comp79966_c0_seq1	GO:0004343	GO:0005783	GO:0005794	GO:0006044
comp66476_c0_seq1	GO:0000023	GO:0009507	GO:0010027	GO:0019252	GO:0031072	GO:0051082
comp57600_c0_seq1	GO:0008270	GO:0009536	GO:0009755	GO:0016023	GO:0046872
comp66198_c0_seq1	GO:0000085	GO:0005634	GO:0006626	GO:0008168	GO:0009640	GO:0009909	GO:0010388	GO:0034968
comp58786_c0_seq2	GO:0005768	GO:0005794	GO:0005802	GO:0007030	GO:0009306	GO:0009826	GO:0016021
comp68636_c0_seq2	GO:0004872	GO:0005739	GO:0006621	GO:0015031	GO:0016021	GO:0046923
comp93162_c0_seq1	GO:0005634	GO:0009790	GO:0048481
comp36840_c0_seq1	GO:0000166	GO:0000398	GO:0003743	GO:0005852	GO:0005886	GO:0006413	GO:0006511	GO:0006606	GO:0008270	GO:0009853	GO:0051788	GO:0080129
comp70154_c0_seq1	GO:0005506	GO:0016702	GO:0045431	GO:0051555	GO:0055114
comp39104_c0_seq1	GO:0009987
comp61985_c0_seq1	GO:0003677	GO:0022857	GO:0046983	GO:0055085
comp72627_c0_seq1	GO:0009507
comp60912_c0_seq2	GO:0005634	GO:0005737	GO:0005886	GO:0009809	GO:0030755	GO:0032259	GO:0033799	GO:0046983	GO:0047763	GO:0051555
comp63078_c0_seq1	GO:0005634	GO:0008270	GO:0010413	GO:0045492	GO:0046872
comp37008_c0_seq1	GO:0004047	GO:0005739	GO:0005960	GO:0006546	GO:0007389	GO:0008361	GO:0008483	GO:0009534	GO:0009570	GO:0009658	GO:0009926	GO:0009941	GO:0010015	GO:0010075	GO:0016020	GO:0016117	GO:0019344	GO:0022626	GO:0032259	GO:0042744	GO:0046686	GO:0048046	GO:0048481
comp58020_c0_seq2	GO:0003723	GO:0003964	GO:0005524	GO:0005739	GO:0005774	GO:0005829	GO:0005886	GO:0006278	GO:0006457	GO:0009408	GO:0009414	GO:0009570	GO:0009651	GO:0009658	GO:0009704	GO:0009793	GO:0009941	GO:0010157	GO:0048481	GO:0051082
comp63679_c0_seq1	GO:0006281	GO:0006355	GO:0007059	GO:0007131	GO:0009506	GO:0009507	GO:0009653	GO:0009888	GO:0010332	GO:0016301	GO:0016773	GO:0032204	GO:0032504	GO:0044767	GO:0048513	GO:0048522
comp39026_c0_seq1	GO:0000139	GO:0000956	GO:0005634	GO:0005739	GO:0005795	GO:0005829	GO:0006486	GO:0007033	GO:0008565	GO:0009639	GO:0009791	GO:0032527	GO:0048280
comp66966_c2_seq1	GO:0003677	GO:0003700	GO:0005634	GO:0006355	GO:0006826	GO:0010106	GO:0010167	GO:0015706
comp68470_c0_seq1	GO:0005515	GO:0006364	GO:0006417	GO:0006655	GO:0007186	GO:0009523	GO:0009528	GO:0009535	GO:0009570	GO:0009707	GO:0009773	GO:0009902	GO:0010027	GO:0010182	GO:0010207	GO:0010319	GO:0016021	GO:0019288	GO:0035304	GO:0042742	GO:0042793	GO:0045037	GO:0045038	GO:0045893
comp91093_c0_seq1	GO:0000287	GO:0004012	GO:0005524	GO:0005634	GO:0005768	GO:0005794	GO:0005802	GO:0006812	GO:0008152	GO:0009506	GO:0015662	GO:0015914	GO:0016021	GO:0016023
comp97305_c0_seq1	GO:0005576	GO:0005634	GO:0005886	GO:0016023	GO:0031225
comp69579_c0_seq1	GO:0044424
comp60506_c0_seq1	GO:0009648	GO:0009913	GO:0044424	GO:0045165	GO:0050789
comp64912_c0_seq1	GO:0044464
comp67905_c1_seq1	GO:0004674	GO:0004715	GO:0005524	GO:0005730	GO:0005886	GO:0009536	GO:0046777	GO:0050832
comp70743_c0_seq1	GO:0005516	GO:0006098	GO:0009543	GO:0009773	GO:0019344	GO:0030093	GO:0035304
comp70253_c0_seq1	GO:0006944	GO:0009507	GO:0015996	GO:0048193
comp68801_c0_seq1	GO:0005634	GO:0006284	GO:0008725	GO:0043916	GO:0052821	GO:0052822
comp67167_c0_seq1	GO:0004672	GO:0005524	GO:0006468	GO:0009507	GO:0010260
comp63310_c0_seq1	GO:0003824	GO:0008152	GO:0009536
comp68310_c0_seq1	GO:0008152	GO:0052689
comp65326_c2_seq1	GO:0000049	GO:0004825	GO:0005524	GO:0005737	GO:0006431	GO:0046686	GO:0046872
comp38993_c0_seq1	GO:0004407	GO:0005634	GO:0016575
comp48325_c0_seq1	GO:0006694	GO:0010686	GO:0016021	GO:0016871	GO:0019745
comp170972_c0_seq1	GO:0003677	GO:0003700	GO:0005515	GO:0005634	GO:0006355	GO:0006457	GO:0009414	GO:0009644	GO:0010200	GO:0010224	GO:0010286	GO:0042542
comp70650_c3_seq2	GO:0005215	GO:0005783	GO:0005794	GO:0005886	GO:0006457	GO:0009408	GO:0009644	GO:0016021	GO:0016192	GO:0034976	GO:0042542
comp60281_c0_seq1	GO:0005634	GO:0005737	GO:0007126	GO:0008080	GO:0016036	GO:0019375	GO:0043966	GO:0045892
comp37925_c0_seq1	GO:0000166	GO:0005634	GO:0080008
comp158810_c0_seq1	GO:0070461
comp62377_c0_seq1	GO:0009507	GO:0009718	GO:0009744	GO:0010224	GO:0042398	GO:0045430	GO:0080167
comp66838_c0_seq1	GO:0004683	GO:0004713	GO:0005509	GO:0005515	GO:0005524	GO:0005634	GO:0005829	GO:0005886	GO:0009627	GO:0009697	GO:0009789	GO:0009863	GO:0030968	GO:0031348	GO:0046777
comp63004_c0_seq1	GO:0004315	GO:0006633	GO:0009507
comp70911_c0_seq1	GO:0005747	GO:0009741
comp67928_c0_seq1	GO:0005515	GO:0006457	GO:0009507
comp62492_c0_seq1	GO:0005319	GO:0005543	GO:0009706	GO:0010207	GO:0032365
comp221268_c0_seq1	GO:0005524	GO:0006508	GO:0008234	GO:0008360	GO:0008764	GO:0009058	GO:0009507	GO:0051301
comp70777_c0_seq1	GO:0005515	GO:0005634
comp67687_c1_seq1	GO:0003677	GO:0003723	GO:0005634	GO:0005829	GO:0006412	GO:0009536	GO:0016070
comp175873_c0_seq1	GO:0005739	GO:0008375	GO:0016020
comp58594_c1_seq1	GO:0007165	GO:0009416
comp64642_c0_seq1	GO:0000166	GO:0004013	GO:0005507	GO:0005774	GO:0005794	GO:0005829	GO:0005886	GO:0006094	GO:0006096	GO:0006346	GO:0006511	GO:0006730	GO:0006833	GO:0006972	GO:0007030	GO:0009266	GO:0009506	GO:0009651	GO:0009793	GO:0009853	GO:0016441	GO:0046686	GO:0048046	GO:0048767	GO:0051049	GO:0051788	GO:0080129
comp70599_c0_seq1	GO:0004222	GO:0005739	GO:0006508	GO:0008270	GO:0009570	GO:0009658	GO:0009941	GO:0016485	GO:0042744	GO:0046686	GO:0046872	GO:0048046	GO:0048481
comp72673_c0_seq1	GO:0000226	GO:0003924	GO:0005525	GO:0005794	GO:0006886	GO:0007021	GO:0007264	GO:0009558	GO:0009630	GO:0009793	GO:0009960
comp67951_c0_seq3	GO:0004105	GO:0005634	GO:0005737	GO:0006657	GO:0008284
comp69531_c0_seq2	GO:0008080
comp43199_c0_seq1	GO:0005739	GO:0005783	GO:0016020
comp120168_c0_seq1	GO:0003677	GO:0005634	GO:0042803	GO:0046982	GO:0071333
comp64546_c0_seq1	GO:0006629	GO:0008081	GO:0008728	GO:0009507	GO:0009611	GO:0015969	GO:0046872
comp64354_c1_seq1	GO:0005385	GO:0005886	GO:0006829	GO:0006882	GO:0009062	GO:0009705	GO:0010299	GO:0010312	GO:0015103	GO:0016021	GO:0030001	GO:0055085
comp67850_c0_seq2	GO:0004839	GO:0004842	GO:0005524	GO:0005634	GO:0005829	GO:0005886	GO:0006487	GO:0006635	GO:0006888	GO:0009407	GO:0009506	GO:0016567	GO:0043090	GO:0043161	GO:0046686	GO:0051707	GO:0051788	GO:0080129
comp37764_c0_seq1	GO:0005975	GO:0042973	GO:0043169
comp59752_c0_seq1	GO:0005618	GO:0005773	GO:0005975	GO:0006952	GO:0009409	GO:0009617	GO:0042973	GO:0043169	GO:0048046
comp37658_c0_seq1	GO:0003677	GO:0046983
comp70329_c0_seq3	GO:0005829	GO:0006826	GO:0009651	GO:0033808	GO:0047036	GO:0055114
comp61826_c0_seq1	GO:0005634	GO:0005829	GO:0005886	GO:0009507
comp64610_c0_seq1	GO:0005739	GO:0006457	GO:0006984	GO:0009408	GO:0009644	GO:0031348	GO:0034976	GO:0042542	GO:0071216
comp47069_c0_seq1	GO:0004721	GO:0005886	GO:0007165
comp42758_c0_seq1	GO:0008270	GO:0046872
comp67458_c0_seq1	GO:0005739	GO:0006606	GO:0009560
comp32689_c1_seq1	GO:0004340	GO:0005524	GO:0006096	GO:0008865	GO:0009570	GO:0016310	GO:0051156
comp54397_c0_seq1	GO:0005576
comp38492_c0_seq1	GO:0004842	GO:0005634	GO:0006457	GO:0008270	GO:0009414	GO:0016272	GO:0046872	GO:0051082	GO:0051087	GO:0051865
comp54562_c0_seq1	GO:0000139	GO:0000394	GO:0005351	GO:0005456	GO:0008643	GO:0009086	GO:0009507	GO:0015136	GO:0015739	GO:0015780	GO:0016021	GO:0055085
comp69455_c0_seq1	GO:0000491	GO:0005634	GO:0048046
comp128601_c0_seq1	GO:0005524	GO:0005739	GO:0009507	GO:0009744	GO:0009813	GO:0010224	GO:0016887	GO:0019243
comp61705_c0_seq1	GO:0003735	GO:0005840	GO:0006364	GO:0006412	GO:0009570	GO:0009941	GO:0015995	GO:0016020	GO:0019843
comp121997_c0_seq1	GO:0005634	GO:0005886	GO:0007010	GO:0008017	GO:0009832	GO:0010005	GO:0010051	GO:0010075
comp78353_c0_seq1	GO:0000166	GO:0005737	GO:0010267	GO:0016746	GO:0080008
comp70374_c0_seq2	GO:0004169	GO:0005783	GO:0006457	GO:0009408	GO:0009507	GO:0009627	GO:0009644	GO:0016020	GO:0016023	GO:0034976	GO:0042542	GO:0042742	GO:0050832	GO:0052033
comp82821_c0_seq1	GO:0000394	GO:0005516	GO:0005783	GO:0006491	GO:0009086	GO:0009507	GO:0016023	GO:0016301	GO:0016310	GO:0030244	GO:0042742	GO:0048193
comp186688_c0_seq1	GO:0000166	GO:0004672	GO:0016310	GO:0043167	GO:0044464
comp37020_c0_seq1	GO:0009507
comp70714_c0_seq1	GO:0009535	GO:0009654	GO:0010270
comp87586_c0_seq1	GO:0005886	GO:0015193	GO:0016021	GO:0035524	GO:0043090
comp377780_c0_seq1	GO:0005886	GO:0009814	GO:0030570	GO:0031225	GO:0042547
comp141127_c0_seq1	GO:0009507	GO:0045454
comp62852_c1_seq1	GO:0005634	GO:0005886	GO:0006865
comp70469_c0_seq2	GO:0000394	GO:0004046	GO:0005773	GO:0005783	GO:0005794	GO:0006508	GO:0008237	GO:0009086	GO:0010043	GO:0019344
comp66849_c0_seq1	GO:0005576	GO:0008375	GO:0016020	GO:0016023
comp42622_c0_seq1	GO:0003855	GO:0004764	GO:0009570	GO:0019632	GO:0050661	GO:0055114
comp36931_c0_seq1	GO:0000151	GO:0004842	GO:0005634	GO:0005886	GO:0009536	GO:0016567	GO:0046777	GO:0070696	GO:0071215
comp104181_c0_seq1	GO:0005506	GO:0005737	GO:0009611	GO:0009620	GO:0009695	GO:0009867	GO:0016702	GO:0016706	GO:0055114	GO:0080167
comp49663_c0_seq1	GO:0005576	GO:0005773	GO:0005783	GO:0006508	GO:0008234	GO:0016023	GO:0032440	GO:0055114
comp70080_c0_seq1	GO:0004619	GO:0005739	GO:0008152	GO:0009507
comp70555_c0_seq1	GO:0000822	GO:0002237	GO:0004842	GO:0005515	GO:0005634	GO:0006511	GO:0009734	GO:0010011	GO:0010103	GO:0010152	GO:0010311	GO:0016036	GO:0019005	GO:0042752	GO:0048443
comp115061_c0_seq1	GO:0003700	GO:0005516	GO:0005634	GO:0006355	GO:0043565
comp86477_c0_seq1	GO:0000956	GO:0003700	GO:0005634	GO:0005829	GO:0006486	GO:0009410	GO:0045893
comp68465_c1_seq1	GO:0004497	GO:0005506	GO:0009055	GO:0016705	GO:0020037	GO:0055114
comp36429_c0_seq1	GO:0004784	GO:0005507	GO:0005759	GO:0009651	GO:0009793	GO:0010043	GO:0019430	GO:0042742	GO:0055114
comp36327_c0_seq1	GO:0005515	GO:0005634	GO:0009294	GO:0009405	GO:0009861	GO:0016573	GO:0032041	GO:0045892	GO:0046969	GO:0046970	GO:0070932	GO:0070933	GO:0097372	GO:2000026
comp58351_c0_seq1	GO:0005739	GO:0016023
comp65881_c1_seq2	GO:0005576	GO:0005773	GO:0005886	GO:0009507	GO:0016023
comp35779_c0_seq1	GO:0008270
comp36221_c0_seq1	GO:0005634	GO:0005739	GO:0005829	GO:0005886	GO:0006897	GO:0009504	GO:0009506	GO:0009524	GO:0009555	GO:0030244	GO:0048193
comp70480_c0_seq1	GO:0000398	GO:0003743	GO:0005515	GO:0005829	GO:0005852	GO:0005886	GO:0006352	GO:0006406	GO:0006413	GO:0006511	GO:0006606	GO:0008180	GO:0009640	GO:0009651	GO:0009793	GO:0009845	GO:0009853	GO:0009909	GO:0009933	GO:0010162	GO:0010182	GO:0010228	GO:0016567	GO:0019915	GO:0030422	GO:0035196	GO:0043687	GO:0045893	GO:0050826	GO:0051788	GO:0080129
comp68512_c0_seq1	GO:0003735	GO:0005829	GO:0005840	GO:0006414
comp128527_c0_seq1	GO:0000186	GO:0004709	GO:0004713	GO:0005524	GO:0005829	GO:0009814	GO:0012505	GO:0046777
comp68356_c0_seq1	GO:0005215	GO:0005886	GO:0006810	GO:0080167
comp67802_c0_seq1	GO:0005515	GO:0005634	GO:0005829	GO:0042631	GO:0071472
comp70490_c0_seq1	GO:0004672	GO:0005524	GO:0006468	GO:0009507	GO:0010260
comp64028_c0_seq1	GO:0004721	GO:0006364	GO:0009570	GO:0010027	GO:0010155	GO:0010207	GO:0035970	GO:0046777	GO:0046872	GO:0071482
comp66050_c1_seq3	GO:0005737	GO:0006979	GO:0009697	GO:0009863	GO:0031348	GO:0045087
comp195752_c0_seq1	GO:0005275	GO:0006865	GO:0016021
comp69951_c0_seq1	GO:0005506	GO:0008270	GO:0009055	GO:0016705	GO:0016874	GO:0020037	GO:0055114
comp53600_c1_seq1	GO:0003824	GO:0005634	GO:0005739	GO:0005829	GO:0006816	GO:0007030	GO:0008152	GO:0009651
comp36642_c0_seq1	GO:0004089	GO:0005829	GO:0008270	GO:0009409	GO:0009535	GO:0009570	GO:0009817	GO:0009941	GO:0010037	GO:0010119	GO:0010319	GO:0015976	GO:0042742	GO:0048046
comp61053_c1_seq1	GO:0005524	GO:0005759	GO:0006457	GO:0006508	GO:0008233	GO:0015996	GO:0016887	GO:0051082
comp145294_c0_seq1	GO:0005385	GO:0005773	GO:0006829	GO:0009723	GO:0009827	GO:0009860	GO:0010038	GO:0015103	GO:0015562	GO:0016021	GO:0055085
comp68439_c0_seq1	GO:0005634	GO:0005737	GO:0009954	GO:0010114	GO:0010227	GO:0042803	GO:0046982	GO:0048439
comp41388_c0_seq1	GO:0003700	GO:0005634	GO:0007623	GO:0008270	GO:0009416	GO:0043565	GO:0045893
comp63040_c0_seq1	GO:0004360	GO:0005829	GO:0006042	GO:0006094	GO:0007010	GO:0010498	GO:0030246
comp69867_c0_seq3	GO:0004177	GO:0005774	GO:0005829	GO:0005886	GO:0006508	GO:0006635	GO:0008237	GO:0008270	GO:0009507	GO:0010413	GO:0016558	GO:0045492	GO:0046686	GO:0046872
comp68071_c0_seq1	GO:0005634	GO:0005768	GO:0005794	GO:0005802	GO:0009616	GO:0010050
comp176745_c0_seq1	GO:0003697	GO:0005524	GO:0005739	GO:0006281	GO:0006310	GO:0008094	GO:0009432
comp36258_c0_seq1	GO:0005634	GO:0006281	GO:0008168	GO:0010224	GO:0010228	GO:0016571
comp68094_c0_seq1	GO:0000049	GO:0000287	GO:0004826	GO:0005524	GO:0005739	GO:0006432	GO:0008033	GO:0009570	GO:0009658	GO:0016020	GO:0019288	GO:0048481
comp69671_c0_seq1	GO:0003735	GO:0005739	GO:0005840	GO:0006412	GO:0009507	GO:0010267	GO:0035196	GO:0042254	GO:0051607
comp70011_c0_seq1	GO:0004965	GO:0004970	GO:0005217	GO:0005234	GO:0005576	GO:0006811	GO:0006874	GO:0007186	GO:0009416	GO:0016021	GO:0030288	GO:0035235
comp36948_c0_seq1	GO:0004471	GO:0005524	GO:0005759	GO:0006096	GO:0006108	GO:0006833	GO:0006972	GO:0007030	GO:0008270	GO:0008948	GO:0009266	GO:0009507	GO:0009651	GO:0016619	GO:0016652	GO:0042803	GO:0046686	GO:0050897	GO:0051287	GO:0055114
comp66566_c0_seq1	GO:0003677	GO:0004252	GO:0005730	GO:0005739	GO:0006355	GO:0006406	GO:0006508	GO:0006606	GO:0009507	GO:0032440	GO:0055114
comp70572_c0_seq11	GO:0035251
comp36335_c0_seq1	GO:0003700	GO:0006355	GO:0043565
comp35972_c0_seq1	GO:0006312	GO:0006457	GO:0009560	GO:0016272	GO:0051082
comp66727_c0_seq1	GO:0016020
comp66563_c0_seq1	GO:0009733	GO:0016791	GO:0034645	GO:0044699	GO:0050794	GO:0090304
comp66077_c0_seq2	GO:0002229	GO:0005777	GO:0005886	GO:0006098	GO:0009570	GO:0017057	GO:0042742	GO:0071461
comp72734_c0_seq1	GO:0005737	GO:0006508	GO:0006635	GO:0008233	GO:0046482
comp69837_c0_seq2	GO:0000166	GO:0008146	GO:0008270	GO:0009570	GO:0016036	GO:0019375	GO:0046506	GO:0046507	GO:0050662
comp68998_c0_seq1	GO:0000085	GO:0000502	GO:0005829	GO:0006302	GO:0006312	GO:0007062	GO:0007129	GO:0007131	GO:0009560	GO:0009640	GO:0009909	GO:0010388	GO:0034968	GO:0042138	GO:0045132
comp80149_c0_seq1	GO:0005739	GO:0006857
comp47965_c0_seq1	GO:0005515	GO:0005768	GO:0005794	GO:0005802	GO:0009612	GO:0009825	GO:0009932	GO:0009969	GO:0010200	GO:0010817	GO:0016021	GO:0016758	GO:0019761	GO:0033843	GO:0035252	GO:0043481	GO:0048767	GO:0071555
comp66152_c1_seq1	GO:0005739	GO:0005768	GO:0005794	GO:0005802	GO:0016051	GO:0047262
comp66193_c0_seq1	GO:0005488
comp110184_c0_seq1	GO:0004553	GO:0005618	GO:0006073	GO:0016762	GO:0048046
comp69669_c0_seq1	GO:0005739	GO:0009507	GO:0016020
comp132446_c0_seq1	GO:0006396	GO:0007062	GO:0007131	GO:0009887	GO:0009888	GO:0009909	GO:0010332	GO:0010638	GO:0016592	GO:0031048	GO:0032204	GO:0042138	GO:0043247	GO:0045132	GO:0050832
comp174136_c0_seq1	GO:0003676	GO:0004534	GO:0005634	GO:0006635	GO:0007062	GO:0007131	GO:0008270	GO:0009887	GO:0009888	GO:0010332	GO:0010587	GO:0010638	GO:0016558	GO:0031048	GO:0032204	GO:0042138	GO:0043247	GO:0045132	GO:0046872
comp35896_c1_seq1	GO:0004176	GO:0004222	GO:0005524	GO:0005739	GO:0005886	GO:0006508	GO:0008270	GO:0009535	GO:0016021	GO:0030163	GO:0046872
comp69715_c0_seq3	GO:0005634	GO:0015095	GO:0015693	GO:0016021	GO:0055085
comp69718_c0_seq1	GO:0009507	GO:0010196
comp82106_c0_seq1	GO:0005452	GO:0005739	GO:0005886	GO:0016021	GO:0035445	GO:0080029	GO:0080139
comp57623_c0_seq2	GO:0003746	GO:0005739	GO:0006414	GO:0009570	GO:0009793	GO:0009902	GO:0009941	GO:0010027	GO:0016117	GO:0019288	GO:0034660	GO:0042744	GO:0046686
comp36541_c0_seq1	GO:0004674	GO:0005524	GO:0005634	GO:0005774	GO:0005794	GO:0005829	GO:0005886	GO:0006468	GO:0009506	GO:0010075	GO:0019344	GO:0043424
comp67796_c0_seq1	GO:0003985	GO:0005777	GO:0005829	GO:0005886	GO:0006085	GO:0009793	GO:0009846	GO:0009860	GO:0016126	GO:0016132	GO:0019745
comp67553_c2_seq1	GO:0006007	GO:0016020
comp70175_c0_seq1	GO:0000023	GO:0005829	GO:0005886	GO:0006098	GO:0006520	GO:0006982	GO:0008615	GO:0009507	GO:0010224	GO:0010335	GO:0012505	GO:0015994	GO:0016829	GO:0019252	GO:0042538	GO:0042803	GO:0042823	GO:0043085	GO:0046982
comp65287_c0_seq1	GO:0046983
comp33169_c0_seq2	GO:0005643	GO:0006606	GO:0008565	GO:0016023
comp69127_c0_seq1	GO:0003743	GO:0009630	GO:0044424
comp53330_c0_seq1	GO:0004722	GO:0005634	GO:0005737	GO:0005886	GO:0008152	GO:0046872
comp70434_c0_seq2	GO:0004364	GO:0005829	GO:0006635	GO:0009072	GO:0009407	GO:0016034	GO:0043161	GO:0051788	GO:0080129
comp62700_c1_seq1	GO:0004222	GO:0005886	GO:0006508	GO:0007155	GO:0008270
comp68390_c0_seq1	GO:0003723	GO:0003964	GO:0005634	GO:0006278	GO:0009220
comp158968_c0_seq1	GO:0005634	GO:0008270	GO:0009639
comp70509_c0_seq2	GO:0006952	GO:0043531
comp67364_c0_seq1	GO:0016747
comp66321_c0_seq1	GO:0004674	GO:0004715	GO:0005524	GO:0005886	GO:0006468	GO:0009817	GO:0010200	GO:0016023	GO:0016998	GO:0019199	GO:0032491	GO:0035556
comp66194_c0_seq3	GO:0000165	GO:0005509	GO:0005513	GO:0005737	GO:0005886	GO:0006612	GO:0008287	GO:0009409	GO:0009414	GO:0009605	GO:0009611	GO:0009723	GO:0009733	GO:0009738	GO:0009862	GO:0009867	GO:0010107	GO:0010118	GO:0010363	GO:0019722	GO:0019900	GO:0030007	GO:0030968	GO:0031348	GO:0042538	GO:0042539	GO:0043069	GO:0050832	GO:0052542
comp70390_c0_seq1	GO:0000166	GO:0004090	GO:0005777	GO:0009507	GO:0048767	GO:0055114	GO:0080024	GO:0080026
comp48730_c0_seq1	GO:0003677	GO:0003682	GO:0003700	GO:0005634	GO:0006355	GO:0009725	GO:1901700
comp69401_c0_seq1	GO:0005634
comp76223_c0_seq1	GO:0009407	GO:0009570	GO:0009941	GO:0010027	GO:0010583	GO:0010731	GO:0016740	GO:0045174	GO:0055114
comp67679_c0_seq3	GO:0000186	GO:0004709	GO:0005524	GO:0016491
comp68343_c0_seq1	GO:0005488
comp66192_c0_seq1	GO:0005488	GO:0017111	GO:0043231	GO:0044444
comp86203_c0_seq1	GO:0003700	GO:0005634	GO:0006355	GO:0009739
comp116836_c0_seq1	GO:0005739	GO:0005886	GO:0016740
comp46048_c0_seq1	GO:0005634
comp67268_c1_seq1	GO:0004177	GO:0004222	GO:0005739	GO:0005773	GO:0005829	GO:0005886	GO:0006508	GO:0006855	GO:0008270	GO:0009570	GO:0009941	GO:0015238	GO:0015297	GO:0016023	GO:0019243	GO:0046686	GO:0048046
comp33462_c0_seq1	GO:0002161	GO:0004823	GO:0005524	GO:0005829	GO:0006429	GO:0006450	GO:0008295	GO:0009506	GO:0009507
comp64758_c0_seq1	GO:0005739	GO:0009522	GO:0009523	GO:0009535	GO:0009765	GO:0009941	GO:0010287	GO:0016021	GO:0016168	GO:0018298	GO:0019344	GO:0030003	GO:0030076	GO:0046872	GO:0070838	GO:0080167
comp58561_c1_seq2	GO:0003700	GO:0005507	GO:0005634	GO:0005743	GO:0006355	GO:0006626	GO:0006825	GO:0006878	GO:0009790	GO:0019243	GO:0033617
comp241635_c0_seq1	GO:0000287	GO:0004012	GO:0005515	GO:0005524	GO:0005886	GO:0006612	GO:0006754	GO:0006812	GO:0009963	GO:0010363	GO:0015662	GO:0015914	GO:0016021
comp32788_c0_seq1	GO:0004252	GO:0006508	GO:0016491	GO:0042802	GO:0043086
comp86175_c0_seq1	GO:0004842	GO:0005634	GO:0006511	GO:0045892
comp68347_c0_seq1	GO:0005794
comp67803_c0_seq1	GO:0000085	GO:0004402	GO:0005634	GO:0005829	GO:0005886	GO:0006355	GO:0006635	GO:0006888	GO:0008283	GO:0008541	GO:0009294	GO:0009407	GO:0009507	GO:0009640	GO:0009735	GO:0010090	GO:0010388	GO:0016573	GO:0035265	GO:0042023	GO:0043090	GO:0043161	GO:0046872	GO:0048767	GO:0051302	GO:0051510	GO:0051536	GO:0051604	GO:0051788	GO:0080129
comp68232_c0_seq2	GO:0005737	GO:0005886	GO:0008898	GO:0009086	GO:0032259	GO:0033528
comp67062_c0_seq1	GO:0006351	GO:0007275	GO:0009733	GO:0010468	GO:0080090	GO:2000112
comp70532_c1_seq1	GO:0005524	GO:0005634	GO:0005773	GO:0005886	GO:0006200	GO:0006754	GO:0006812	GO:0008553	GO:0009414	GO:0009737	GO:0010119	GO:0016021	GO:0046872
comp70560_c0_seq2	GO:0000166	GO:0046686	GO:0047526	GO:0055114
comp93413_c0_seq1	GO:0005622	GO:0008270
comp53312_c0_seq1	GO:0009517	GO:0009688	GO:0009941	GO:0010117	GO:0016122	GO:0032928	GO:0042744
comp39050_c0_seq1	GO:0006810	GO:0009535	GO:0016655	GO:0019684	GO:0048038	GO:0051287	GO:0055114
comp117918_c0_seq1	GO:0005739	GO:0005774
comp64922_c1_seq1	GO:0004373	GO:0009011	GO:0009507	GO:0009568	GO:0019252	GO:0033840
comp64027_c0_seq1	GO:0004674	GO:0005524	GO:0005634	GO:0006468	GO:0009651
comp125273_c0_seq1	GO:0003824	GO:0008270	GO:0046872
comp69911_c1_seq1	GO:0004697	GO:0004713	GO:0005524	GO:0006468	GO:0016023
comp59072_c1_seq2	GO:0000394	GO:0003677	GO:0003743	GO:0005634	GO:0006352	GO:0006366	GO:0006413	GO:0009860	GO:0010048	GO:0046982	GO:0048573	GO:0051090
comp39802_c0_seq1	GO:0005506	GO:0005777	GO:0009507	GO:0009813	GO:0016702	GO:0016706	GO:0055114
comp70336_c1_seq1	GO:0008242	GO:0009536	GO:0016740
comp70404_c0_seq1	GO:0005576	GO:0005783	GO:0005886	GO:0009507	GO:0009627	GO:0015157	GO:0016023	GO:0034976	GO:0044425
comp63165_c0_seq2	GO:0005484	GO:0005768	GO:0005794	GO:0005802	GO:0006886	GO:0006888	GO:0006891	GO:0006944	GO:0007030	GO:0007034	GO:0009306	GO:0016020	GO:0043090	GO:1900150
comp68819_c0_seq1	GO:0000166	GO:0004081	GO:0006857	GO:0008893	GO:0009507	GO:0015967	GO:0019243
comp65073_c0_seq1	GO:0005739	GO:0006655	GO:0009073	GO:0009507	GO:0010103	GO:0016226	GO:0019288	GO:0045036
comp54117_c0_seq1	GO:0005634	GO:0008270	GO:0046872
comp70295_c0_seq1	GO:0000166	GO:0004022	GO:0005777	GO:0005829	GO:0006069	GO:0006569	GO:0008219	GO:0008270	GO:0009684	GO:0010286	GO:0019288	GO:0046292	GO:0046872	GO:0048316	GO:0051049	GO:0051903	GO:0080007
comp58688_c0_seq1	GO:0004674	GO:0005634	GO:0005737	GO:0005956	GO:0008134	GO:0019887	GO:0042753	GO:0048573	GO:0071900
comp64614_c0_seq1	GO:0005509	GO:0005634	GO:0010286	GO:0030048	GO:0051645	GO:0051646	GO:0060151
comp39011_c0_seq1	GO:0005737	GO:0008536
comp224840_c0_seq1	GO:0004674	GO:0004713	GO:0005524	GO:0005739	GO:0005886	GO:0006468	GO:0007169	GO:0009718	GO:0009744	GO:0010224
comp64418_c0_seq1	GO:0001666	GO:0005515	GO:0005634	GO:0005829	GO:0005886	GO:0009506	GO:0009862	GO:0010310
comp58198_c0_seq1	GO:0004382	GO:0005516	GO:0005615	GO:0005768	GO:0005794	GO:0005802	GO:0005886	GO:0006200	GO:0009507	GO:0009846	GO:0016021	GO:0016887	GO:0042732	GO:0045134	GO:0090450
comp35889_c0_seq2	GO:0000166	GO:0004755	GO:0005739	GO:0005829	GO:0009744	GO:0009750	GO:0010228	GO:0016926	GO:0019477	GO:0047130	GO:0050665	GO:0055114	GO:0080167
comp66697_c0_seq1	GO:0004793	GO:0005737	GO:0006567	GO:0009744	GO:0009750	GO:0030170
comp202446_c0_seq1	GO:0005777	GO:0005783	GO:0005829	GO:0006635	GO:0006869	GO:0006888	GO:0006891	GO:0008270	GO:0009506	GO:0009640	GO:0010351	GO:0016558	GO:0044265	GO:0046872
comp78745_c0_seq1	GO:0005506	GO:0005783	GO:0005886	GO:0008168	GO:0008398	GO:0009055	GO:0020037	GO:0032259	GO:0055114
comp70192_c0_seq2	GO:0005634	GO:0005737	GO:0006012	GO:0009408	GO:0009409	GO:0009414	GO:0009644	GO:0009651	GO:0009737	GO:0016051	GO:0016760	GO:0042542	GO:0046872	GO:0047216
comp130991_c0_seq1	GO:0005739	GO:0005778	GO:0009941	GO:0016021
comp63228_c0_seq2	GO:0005515	GO:0006944	GO:0016192	GO:0016773
comp62975_c0_seq1	GO:0009507
comp50955_c0_seq1	GO:0004568	GO:0005783	GO:0005975	GO:0006032	GO:0043169
comp65773_c1_seq1	GO:0005739	GO:0005886
comp122062_c0_seq1	GO:0005576	GO:0005618	GO:0005975	GO:0006032	GO:0008843	GO:0009651	GO:0009737	GO:0009753	GO:0035885	GO:0043169
comp155332_c0_seq1	GO:0005886	GO:0008271	GO:0008272	GO:0009970	GO:0016021	GO:0055085	GO:0080160
comp66664_c1_seq2	GO:0000919	GO:0005089	GO:0005515	GO:0005634	GO:0005829	GO:0006486	GO:0009790	GO:0016020	GO:0042546	GO:0048528
comp142601_c0_seq1	GO:0003937	GO:0004643	GO:0006164	GO:0009220	GO:0009409	GO:0009570	GO:0010319
comp69360_c0_seq5	GO:0000740	GO:0005515	GO:0005739	GO:0006950	GO:0009558	GO:0009560	GO:0010197	GO:0010198	GO:0043167	GO:0051085
comp66245_c0_seq1	GO:0000166	GO:0005737	GO:0005834	GO:0016301	GO:0016310	GO:0080008
comp68889_c1_seq2	GO:0000786	GO:0003677	GO:0005730	GO:0006334	GO:0009507	GO:0046982
comp70321_c1_seq2	GO:0005506	GO:0010439	GO:0050590	GO:0055114
comp38993_c1_seq1	GO:0004407	GO:0005634	GO:0016575
comp64865_c0_seq1	GO:0003924	GO:0005200	GO:0005525	GO:0005618	GO:0005829	GO:0005874	GO:0005886	GO:0006184	GO:0007018	GO:0009506	GO:0045298	GO:0046686	GO:0048046	GO:0051258	GO:0071258
comp56292_c0_seq1	GO:0005743	GO:0006839	GO:0016021	GO:0055085
comp70318_c0_seq2	GO:0005198	GO:0005515	GO:0005634	GO:0009409	GO:0009509	GO:0009535	GO:0009737	GO:0010205	GO:0010287	GO:0010319	GO:0031977	GO:0032440
comp57838_c0_seq1	GO:0005634	GO:0005829	GO:0016787	GO:0016829
comp53608_c0_seq1	GO:0004674	GO:0004715	GO:0005524	GO:0006468	GO:0030246
comp67271_c0_seq1	GO:0005739	GO:0009535
comp59072_c0_seq1	GO:0003743	GO:0005634	GO:0006352	GO:0006413	GO:0046982	GO:0051090
comp70841_c0_seq1	GO:0006661	GO:0009535	GO:0009965	GO:0016021	GO:0030154	GO:0045893
comp102878_c0_seq1	GO:0003676	GO:0008270
comp32663_c0_seq1	GO:0005886	GO:0006855	GO:0009507	GO:0015238	GO:0015297	GO:0016998
comp36264_c1_seq1	GO:0006364	GO:0006399	GO:0009073	GO:0009658	GO:0009706	GO:0009793	GO:0016226	GO:0031072
comp36567_c0_seq1	GO:0005789	GO:0009507	GO:0016021	GO:0016023
comp53455_c0_seq1	GO:0004629	GO:0006629	GO:0016023	GO:0035556	GO:0046658
comp41472_c0_seq1	GO:0004180	GO:0005576	GO:0005886	GO:0005975	GO:0016829	GO:0030246
comp64605_c0_seq1	GO:0004791	GO:0005759	GO:0005829	GO:0009846	GO:0009941	GO:0016049	GO:0019430	GO:0042964	GO:0045454	GO:0046686	GO:0048316	GO:0050660	GO:0055114
comp65367_c0_seq1	GO:0005886	GO:0006979
comp72551_c0_seq1	GO:0004693	GO:0005524	GO:0006468	GO:0007067	GO:0008353	GO:0051301
comp71240_c0_seq1	GO:0004722	GO:0005730	GO:0005739	GO:0006470	GO:0008287	GO:0009570	GO:0009579	GO:0009767	GO:0046872	GO:0080005
comp40293_c0_seq1	GO:0005097	GO:0005634	GO:0005737	GO:0032851
comp63306_c0_seq1	GO:0003677	GO:0005634
comp56664_c0_seq1	GO:0005488	GO:0007165	GO:0044237
comp69853_c0_seq1	GO:0005618	GO:0009507	GO:0016020	GO:0022626
comp69533_c0_seq1	GO:0005634	GO:0005739	GO:0005829	GO:0009097	GO:0009098	GO:0009099	GO:0009407	GO:0009570	GO:0019932	GO:0052654	GO:0052655	GO:0052656
comp60180_c0_seq2	GO:0005634	GO:0005777	GO:0047617
comp65240_c1_seq1	GO:0000166	GO:0000956	GO:0006487
comp110027_c0_seq1	GO:0005739
comp69475_c1_seq2	GO:0000166	GO:0003690	GO:0003697	GO:0005618	GO:0005730	GO:0005777	GO:0005886	GO:0006406	GO:0007623	GO:0009409	GO:0009507	GO:0009651	GO:0009737	GO:0010043	GO:0010119	GO:0010228	GO:0010501	GO:0032508	GO:0045087	GO:0046686
comp51980_c0_seq1	GO:0004475	GO:0005777	GO:0005829	GO:0009058	GO:0046686
comp67598_c0_seq1	GO:0004760	GO:0005777	GO:0005886	GO:0008152	GO:0008453	GO:0009570	GO:0030170	GO:0048046	GO:0050281
comp36712_c0_seq1	GO:0005737	GO:0043231
comp67619_c0_seq2	GO:0016020
comp39234_c0_seq1	GO:0005886	GO:0006855	GO:0009507	GO:0009611	GO:0015238	GO:0015297	GO:0015691	GO:0051238
comp36768_c0_seq1	GO:0005484	GO:0005634	GO:0005794	GO:0005886	GO:0006888	GO:0006944	GO:0008565
comp89738_c0_seq1	GO:0005634	GO:0007021	GO:0009524	GO:0009536	GO:0009790	GO:0051301
comp36882_c0_seq1	GO:0005509	GO:0009220	GO:0009507	GO:0009654	GO:0015979	GO:0019898
comp38050_c0_seq1	GO:0003993	GO:0005576	GO:0005774	GO:0005783	GO:0005886	GO:0016023	GO:0016311	GO:0052826
comp36226_c1_seq1	GO:0003002	GO:0005515	GO:0005886	GO:0007155	GO:0009825	GO:0010014	GO:0010090	GO:0022402	GO:0031209	GO:0045010	GO:0045595	GO:0045893	GO:0048449	GO:0048589	GO:0048765	GO:0071555
comp69464_c0_seq2	GO:0003743	GO:0005669	GO:0006352	GO:0006413	GO:0009506	GO:0009630	GO:0046982
comp38293_c0_seq1	GO:0003824	GO:0005886	GO:0008152	GO:0009507	GO:0030170
comp83087_c0_seq1	GO:0000786	GO:0003677	GO:0004697	GO:0004713	GO:0005524	GO:0005634	GO:0005829	GO:0005886	GO:0006334	GO:0046777
comp62615_c0_seq1	GO:0003677	GO:0003682	GO:0005634	GO:0006355	GO:0009414	GO:0009617	GO:0009626	GO:0009651	GO:0009723	GO:0009733	GO:0009737	GO:0009739	GO:0009751	GO:0009753	GO:0010200	GO:0042761	GO:0046686	GO:0080167
comp57867_c0_seq1	GO:0004674	GO:0004713	GO:0005524	GO:0005576	GO:0005634	GO:0005886	GO:0006468	GO:0007169	GO:0009507	GO:0016021	GO:0030968
comp67252_c1_seq5	GO:0004252	GO:0005524	GO:0006508	GO:0009570
comp109159_c0_seq1	GO:0005576	GO:0005789	GO:0006487	GO:0006970	GO:0009737	GO:0009832	GO:0016757
comp40492_c0_seq1	GO:0008270	GO:0046872
comp70549_c0_seq1	GO:0003700	GO:0006355	GO:0043565
comp58270_c0_seq1	GO:0005737	GO:0008270
comp87470_c0_seq1	GO:0004674	GO:0004715	GO:0005524	GO:0005730	GO:0005886	GO:0009536	GO:0046777	GO:0050832
comp32473_c0_seq1	GO:0005886	GO:0009507
comp65805_c1_seq1	GO:0000014	GO:0003676	GO:0005576	GO:0006308	GO:0006826	GO:0009827	GO:0009860	GO:0010106	GO:0010167	GO:0015706	GO:0016132	GO:0043765	GO:0048441	GO:0048443	GO:0048481
comp36696_c0_seq1	GO:0005506	GO:0009507
comp68408_c0_seq1	GO:0000023	GO:0005515	GO:0005983	GO:0006470	GO:0007623	GO:0008138	GO:0009570	GO:0019203	GO:0019252	GO:0019761	GO:0030247	GO:0043085
comp112785_c0_seq1	GO:0003676	GO:0003700	GO:0003779	GO:0005622	GO:0006355	GO:0008270	GO:0009560	GO:0010089	GO:0046872
comp35880_c0_seq1	GO:0004045	GO:0005739	GO:0006412	GO:0006783	GO:0009507
comp53027_c0_seq1	GO:0005643	GO:0005829	GO:0006886	GO:0008565
comp67659_c0_seq2	GO:0004842	GO:0005515	GO:0005634	GO:0005737	GO:0010286	GO:0010311	GO:0016567	GO:0019005	GO:0031146	GO:0045892	GO:0051781	GO:0071365	GO:1901332
comp59902_c2_seq1	GO:0000165	GO:0000911	GO:0002679	GO:0002831	GO:0005484	GO:0005634	GO:0005886	GO:0006499	GO:0006612	GO:0006862	GO:0006888	GO:0006944	GO:0009504	GO:0009507	GO:0009595	GO:0009611	GO:0009612	GO:0009625	GO:0009695	GO:0009697	GO:0009737	GO:0009862	GO:0009867	GO:0010200	GO:0010310	GO:0010363	GO:0015696	GO:0015802	GO:0016021	GO:0030968	GO:0031348	GO:0042742	GO:0043069	GO:0043090	GO:0043269	GO:0043900	GO:0050832
comp36237_c0_seq1	GO:0005886	GO:0009536
comp154958_c0_seq1	GO:0003700	GO:0004871	GO:0005634	GO:0006355	GO:0007165	GO:0010052
comp69344_c0_seq2	GO:0004674	GO:0005524	GO:0005737	GO:0006261	GO:0006457	GO:0006468	GO:0006950	GO:0031072	GO:0048451	GO:0048453	GO:0051082
comp64618_c0_seq1	GO:0003746	GO:0005507	GO:0005618	GO:0005773	GO:0005853	GO:0005886	GO:0006414	GO:0010043	GO:0016740	GO:0046686
comp55465_c0_seq1	GO:0005509	GO:0005886
comp91886_c0_seq1	GO:0003824
comp64866_c0_seq1	GO:0005515	GO:0005634	GO:0009611	GO:0009744	GO:0009750	GO:0030246
comp67765_c0_seq1	GO:0009073	GO:0009507	GO:0010207	GO:0016226	GO:0045893
comp69680_c1_seq1	GO:0005524	GO:0005634	GO:0005739	GO:0006457	GO:0009408	GO:0009409	GO:0009570	GO:0009579	GO:0009941	GO:0032440	GO:0045036	GO:0046686	GO:0048046	GO:0051082	GO:0055114
comp69359_c0_seq1	GO:0004439	GO:0004725	GO:0005737	GO:0008138	GO:0035335	GO:0043407	GO:0046855
comp70532_c0_seq1	GO:0005524	GO:0005634	GO:0005773	GO:0005886	GO:0006200	GO:0006754	GO:0006812	GO:0008553	GO:0009414	GO:0009737	GO:0010119	GO:0016021	GO:0046872
comp128998_c0_seq1	GO:0005634	GO:0005777	GO:0005829	GO:0006623	GO:0006888	GO:0009507	GO:0009610	GO:0016036	GO:0019375	GO:0042406	GO:0042631
comp67381_c0_seq3	GO:0006333	GO:0009507
comp148403_c0_seq1	GO:0000394	GO:0005634	GO:0005768	GO:0005794	GO:0005802	GO:0009086
comp36623_c0_seq1	GO:0005471	GO:0005507	GO:0005618	GO:0005730	GO:0005743	GO:0005773	GO:0005886	GO:0006839	GO:0009627	GO:0009941	GO:0015865	GO:0016021	GO:0034976	GO:0055085
comp68285_c0_seq1	GO:0006457	GO:0006950	GO:0009507	GO:0031072	GO:0051082
comp69711_c0_seq1	GO:0003871	GO:0005507	GO:0005774	GO:0005777	GO:0005794	GO:0005829	GO:0005886	GO:0008270	GO:0008705	GO:0009086	GO:0009506	GO:0009570	GO:0009651	GO:0009941	GO:0010043	GO:0032259	GO:0046686	GO:0048046
comp89211_c0_seq1	GO:0005634	GO:0009793
comp53444_c0_seq1	GO:0004252	GO:0005618	GO:0005634	GO:0006457	GO:0006508	GO:0009644	GO:0010286	GO:0019295	GO:0042542	GO:0042802	GO:0043086	GO:0043817
comp69178_c0_seq2	GO:0003872	GO:0005524	GO:0005618	GO:0005945	GO:0006002	GO:0006085	GO:0006096	GO:0006342	GO:0009793	GO:0010318	GO:0015979	GO:0016020	GO:0016310	GO:0046686	GO:0047334	GO:0051567
comp66771_c0_seq1	GO:0000166	GO:0004672	GO:0006464	GO:0016310	GO:0044424
comp61873_c0_seq1	GO:0005634	GO:0005739	GO:0006535	GO:0006569	GO:0008270	GO:0009001	GO:0009409	GO:0009507	GO:0009684	GO:0009970	GO:0019761	GO:0046686	GO:0046983
comp39362_c0_seq1	GO:0005507	GO:0008447	GO:0046274	GO:0046688	GO:0048046	GO:0052716	GO:0055114
comp69766_c1_seq2	GO:0001510	GO:0003735	GO:0005730	GO:0006412	GO:0009793	GO:0016567	GO:0022625
comp42123_c1_seq1	GO:0004190	GO:0006508	GO:0016023
comp109681_c0_seq1	GO:0004674	GO:0005524	GO:0005886	GO:0006468	GO:0007169	GO:0010075	GO:0016021	GO:0032440	GO:0055114
comp61355_c1_seq1	GO:0005509	GO:0005634	GO:0005739	GO:0005829
comp70079_c0_seq1	GO:0080043	GO:0080044
comp72351_c0_seq1	GO:0001708	GO:0005302	GO:0006863	GO:0006865	GO:0009536	GO:0016020
comp36622_c0_seq1	GO:0005739	GO:0009522	GO:0009523	GO:0009535	GO:0009637	GO:0009765	GO:0009941	GO:0010114	GO:0010218	GO:0010287	GO:0016021	GO:0016168	GO:0018298	GO:0046872	GO:0048046
comp67792_c0_seq2	GO:0004674	GO:0005524	GO:0005829	GO:0005886	GO:0006468
comp93245_c0_seq1	GO:0003723	GO:0004518	GO:0005618	GO:0005635	GO:0005783	GO:0005829	GO:0005886	GO:0006098	GO:0009306	GO:0009506	GO:0009507	GO:0009651	GO:0009686	GO:0009845	GO:0016442	GO:0030244	GO:0031047	GO:0046686	GO:0048193
comp70436_c0_seq1	GO:0004091	GO:0005576	GO:0005829	GO:0006629
comp69969_c0_seq1	GO:0000394	GO:0005634	GO:0006281	GO:0006355	GO:0006366	GO:0016023
comp71086_c0_seq1	GO:0003690	GO:0005829
comp59907_c2_seq1	GO:0004679	GO:0005515	GO:0005737	GO:0016310
comp61674_c0_seq1	GO:0000502	GO:0016020
comp40955_c0_seq1	GO:0000165	GO:0004722	GO:0005634	GO:0005886	GO:0006499	GO:0006612	GO:0006857	GO:0009409	GO:0009605	GO:0009738	GO:0009862	GO:0009867	GO:0010359	GO:0010363	GO:0030968	GO:0031348	GO:0043069	GO:0048193	GO:0048366	GO:0048527	GO:0050832
comp46834_c0_seq1	GO:0005739
comp66825_c0_seq1	GO:0003924	GO:0005198	GO:0005525	GO:0005874	GO:0006184	GO:0007018	GO:0051258
comp38223_c0_seq1	GO:0005886	GO:0009536
comp67835_c0_seq1	GO:0000785	GO:0005634	GO:0005737	GO:0005886	GO:0006261	GO:0006306	GO:0006342	GO:0008270	GO:0009909	GO:0009965	GO:0010093	GO:0010314	GO:0016572	GO:0030001	GO:0031047	GO:0035556	GO:0042800	GO:0044212	GO:0046872	GO:0051567	GO:0051568
comp62675_c0_seq1	GO:0005634	GO:0005770	GO:0005774	GO:0005783	GO:0005794	GO:0005802	GO:0005886	GO:0006457	GO:0006623	GO:0006897	GO:0007032	GO:0007033	GO:0009536	GO:0009660	GO:0009793	GO:0009958	GO:0009959	GO:0031072	GO:0042594	GO:0051301
comp70224_c0_seq5	GO:0005739	GO:0009536	GO:0009661	GO:0016120	GO:0031072	GO:0051082
comp70201_c0_seq1	GO:0005216	GO:0005681	GO:0008380
comp67986_c1_seq1	GO:0003677	GO:0005515	GO:0006338	GO:0009536	GO:0016514	GO:0040029	GO:0048573
comp66287_c1_seq2	GO:0000915	GO:0000916	GO:0001700	GO:0005886	GO:0007110	GO:0007111	GO:0007112	GO:0016006	GO:0022008	GO:0022892	GO:0031566	GO:0031965	GO:0032154	GO:0043147	GO:0048137	GO:0070732
comp89326_c0_seq1	GO:0005506	GO:0005789	GO:0009055	GO:0009835	GO:0016021	GO:0020037	GO:0047085	GO:0050592	GO:0055114
comp44606_c0_seq2	GO:0000394	GO:0005768	GO:0005794	GO:0005802	GO:0005886	GO:0006084	GO:0006863	GO:0008514	GO:0009086	GO:0016021	GO:0016126	GO:0016132
comp70258_c0_seq1	GO:0000023	GO:0003746	GO:0003924	GO:0005524	GO:0005525	GO:0005739	GO:0006098	GO:0006184	GO:0006354	GO:0006364	GO:0006414	GO:0009570	GO:0009793	GO:0009845	GO:0009902	GO:0009941	GO:0010027	GO:0010207	GO:0010228	GO:0016226	GO:0019252	GO:0035304	GO:0042793	GO:0043085	GO:0045893	GO:0048046	GO:0048481
comp57359_c0_seq1	GO:0009507	GO:0016746
comp35787_c0_seq1	GO:0000166	GO:0003676	GO:0005622	GO:0006810
comp61772_c0_seq1	GO:0005351	GO:0005886	GO:0008643	GO:0016021	GO:0032440	GO:0055085	GO:0055114
comp36898_c1_seq1	GO:0005739	GO:0009507	GO:0009793	GO:0071452
comp61542_c0_seq1	GO:0004674	GO:0004713	GO:0005524	GO:0005886	GO:0006468	GO:0006995	GO:0030246	GO:0048544
comp70981_c0_seq1	GO:0008152	GO:0009507	GO:0016787
comp69252_c0_seq1	GO:0005739
comp220203_c0_seq1	GO:0005768	GO:0005794	GO:0005802	GO:0009744	GO:0009749	GO:0009750	GO:0080147
comp128139_c0_seq1	GO:0005739	GO:0005886
comp54223_c0_seq1	GO:0004143	GO:0005509	GO:0005737	GO:0006944	GO:0007205	GO:0016310	GO:0035556
comp127579_c0_seq1	GO:0003723	GO:0005634	GO:0005829	GO:0006333	GO:0006352	GO:0006357	GO:0009506	GO:0009630	GO:0016788	GO:0032784
comp122441_c0_seq1	GO:0005886	GO:0006810	GO:0009535	GO:0019684	GO:0048038	GO:0050136	GO:0051287	GO:0055114
comp69216_c0_seq1	GO:0004028	GO:0004777	GO:0005507	GO:0005759	GO:0006333	GO:0006540	GO:0009013	GO:0009408	GO:0009416	GO:0009450	GO:0009570	GO:0051287	GO:0055114	GO:0072593
comp38595_c0_seq1	GO:0005737	GO:0009630	GO:0009639
comp64582_c0_seq1	GO:0000413	GO:0003755	GO:0005515	GO:0005528	GO:0006457	GO:0006636	GO:0009543	GO:0010103	GO:0015995	GO:0016020	GO:0016117	GO:0019288
comp104491_c0_seq1	GO:0005515	GO:0005634	GO:0005739	GO:0006281	GO:0009585	GO:0010100
comp61984_c0_seq1	GO:0006355	GO:0008080	GO:0008270	GO:0009630	GO:0046872
comp64776_c0_seq1	GO:0005506	GO:0005634	GO:0005829	GO:0005886	GO:0010309	GO:0019509	GO:0051302	GO:0055114
comp60681_c0_seq1	GO:0005634	GO:0008270	GO:0009639
comp37180_c0_seq1	GO:0003677	GO:0003700	GO:0005634	GO:0005739	GO:0006355	GO:0046983
comp38980_c0_seq1	GO:0004871	GO:0005515	GO:0009626	GO:0009816	GO:0009817	GO:0010942	GO:0046658
comp130857_c0_seq1	GO:0000145	GO:0005634	GO:0005829	GO:0006904	GO:0090406
comp36720_c0_seq1	GO:0009507	GO:0009790
comp59571_c0_seq1	GO:0000932	GO:0005634	GO:0005829	GO:0009536	GO:0009965	GO:0031087	GO:0042803
comp58905_c0_seq1	GO:0000186	GO:0004709	GO:0004713	GO:0005524	GO:0005886
comp41538_c0_seq1	GO:0005215	GO:0005739	GO:0005794	GO:0006810	GO:0010228	GO:0016926	GO:0050665
comp36239_c1_seq1	GO:0000234	GO:0004379	GO:0005829	GO:0005840	GO:0006499	GO:0006511	GO:0006656	GO:0009536	GO:0009555	GO:0009853	GO:0009860	GO:0010064	GO:0010183	GO:0019722	GO:0032259	GO:0042425	GO:0048528	GO:0051788	GO:0080129
comp67026_c0_seq1	GO:0004462	GO:0005739	GO:0005975	GO:0009409	GO:0009570	GO:0010319	GO:0019243	GO:0031977	GO:0046872
comp66437_c0_seq1	GO:0005515	GO:0009408	GO:0044763
comp69254_c0_seq1	GO:0000302	GO:0001887	GO:0006534	GO:0008483	GO:0009000	GO:0009073	GO:0009507	GO:0010039	GO:0010269	GO:0018283	GO:0030170	GO:0031071	GO:0055072
comp68639_c0_seq1	GO:0005618	GO:0005730	GO:0005773	GO:0005886	GO:0009507	GO:0022625
comp68981_c0_seq1	GO:0000166	GO:0016630	GO:0055114
comp78546_c0_seq1	GO:0005634	GO:0016114	GO:0043565	GO:0046982
comp68627_c0_seq2	GO:0000165	GO:0005509	GO:0005739	GO:0005774	GO:0005789	GO:0005794	GO:0005829	GO:0005886	GO:0006457	GO:0006612	GO:0006777	GO:0009408	GO:0009409	GO:0009505	GO:0009506	GO:0009507	GO:0009605	GO:0009644	GO:0009734	GO:0009738	GO:0009862	GO:0009867	GO:0010363	GO:0016021	GO:0030151	GO:0030968	GO:0031348	GO:0042542	GO:0043069	GO:0050832	GO:0051082
comp62561_c0_seq1	GO:0004045	GO:0005739	GO:0009536	GO:0016023
comp59929_c1_seq1	GO:0000394	GO:0000956	GO:0005634	GO:0006367	GO:0006487	GO:0007346	GO:0008270	GO:0010048	GO:0043565	GO:0048573
comp38121_c0_seq1	GO:0005634	GO:0007165	GO:0008142	GO:0008202	GO:0035091
comp68517_c0_seq1	GO:0000906	GO:0004746	GO:0006007	GO:0009231	GO:0009250	GO:0009349	GO:0009570	GO:0009867
comp68609_c1_seq2	GO:0005739	GO:0009507	GO:0042991
comp70195_c0_seq2	GO:0000096	GO:0004033	GO:0006098	GO:0006546	GO:0006636	GO:0006766	GO:0008652	GO:0009072	GO:0009106	GO:0009108	GO:0009505	GO:0009570	GO:0009695	GO:0009902	GO:0009941	GO:0010027	GO:0015995	GO:0016117	GO:0019288	GO:0019761	GO:0034660	GO:0042793
comp36874_c0_seq1	GO:0003723	GO:0003735	GO:0005739	GO:0006354	GO:0006412	GO:0009570	GO:0009773	GO:0009941	GO:0015935	GO:0019288	GO:0035304	GO:0042254
comp38380_c0_seq1	GO:0005507
comp39437_c1_seq1	GO:0000226	GO:0000339	GO:0000394	GO:0000398	GO:0000911	GO:0003677	GO:0003743	GO:0005515	GO:0005634	GO:0005829	GO:0006306	GO:0006342	GO:0006366	GO:0006413	GO:0009086	GO:0009640	GO:0009737	GO:0009793	GO:0009845	GO:0009887	GO:0009909	GO:0009933	GO:0010162	GO:0010182	GO:0016567	GO:0019915	GO:0031053	GO:0048574	GO:0050826	GO:0051567
comp54792_c0_seq1	GO:0003723	GO:0005634	GO:0005739	GO:0016428	GO:0032259	GO:0042991
comp38488_c0_seq2	GO:0005634	GO:0008168	GO:0032259	GO:0048573
comp66042_c0_seq1	GO:0005634	GO:0005739
comp65198_c0_seq2	GO:0004674	GO:0005524	GO:0005634	GO:0005737	GO:0046777
comp68362_c1_seq1	GO:0005739	GO:0009507	GO:0009965	GO:0016556	GO:0030154
comp69767_c0_seq1	GO:0000166	GO:0008270	GO:0032440	GO:0055114
comp64569_c0_seq2	GO:0003700	GO:0005634	GO:0006355	GO:0043565
comp44822_c0_seq1	GO:0000166	GO:0003723	GO:0005622	GO:0006499	GO:0006913	GO:0009220
comp69607_c0_seq1	GO:0005829	GO:0006950	GO:0008886	GO:0055114
comp109434_c0_seq1	GO:0005634	GO:0005739	GO:0008270
comp66154_c0_seq1	GO:0005829	GO:0006891	GO:0006944	GO:0017119
comp65654_c0_seq1	GO:0001510	GO:0006364	GO:0008173	GO:0009536	GO:0022402	GO:0051536
comp91238_c0_seq1	GO:0009543
comp70017_c0_seq1	GO:0000741	GO:0001510	GO:0005634	GO:0005829	GO:0006364	GO:0009220	GO:0009560	GO:0009909
comp35801_c0_seq1	GO:0003735	GO:0005739	GO:0006412	GO:0009507	GO:0015935	GO:0019843
comp67129_c0_seq1	GO:0006351
comp225529_c0_seq1	GO:0004473	GO:0005618	GO:0005774	GO:0005829	GO:0005886	GO:0006094	GO:0006108	GO:0006612	GO:0006970	GO:0007010	GO:0008270	GO:0009051	GO:0009506	GO:0009507	GO:0009963	GO:0010363	GO:0010498	GO:0016619	GO:0016652	GO:0042803	GO:0046686	GO:0048046	GO:0048767	GO:0050897	GO:0051287	GO:0051289
comp63071_c0_seq1	GO:0005829	GO:0006457	GO:0006950	GO:0031072	GO:0051082
comp50536_c1_seq1	GO:0000151	GO:0004674	GO:0004842	GO:0005524	GO:0005886	GO:0006468	GO:0009536	GO:0016567
comp64123_c0_seq1	GO:0003735	GO:0004553	GO:0005634	GO:0005739	GO:0005794	GO:0005840	GO:0005975	GO:0006412
comp98026_c0_seq1	GO:0004372	GO:0005515	GO:0005634	GO:0005747	GO:0005759	GO:0005886	GO:0006563	GO:0008168	GO:0008266	GO:0008270	GO:0009409	GO:0009534	GO:0009570	GO:0009626	GO:0009697	GO:0009744	GO:0009749	GO:0009750	GO:0009814	GO:0009853	GO:0010319	GO:0019464	GO:0019684	GO:0022626	GO:0030170	GO:0032259	GO:0035999	GO:0042742	GO:0046686	GO:0048046	GO:0050897
comp67334_c2_seq1	GO:0005794	GO:0008270	GO:0016740	GO:0046872
comp68599_c0_seq1	GO:0003676	GO:0003700	GO:0005515	GO:0005634	GO:0006355	GO:0008270
comp69052_c2_seq1	GO:0004672	GO:0009987	GO:0097159	GO:1901363
comp109563_c0_seq1	GO:0008270	GO:0046872
comp60272_c0_seq1	GO:0005634	GO:0006486	GO:0016023	GO:0016787
comp41498_c0_seq1	GO:0005634
comp36965_c0_seq1	GO:0005634	GO:0005773	GO:0005783	GO:0005886	GO:0006508	GO:0008236	GO:0009415	GO:0009638	GO:0009958	GO:0016023	GO:0019866	GO:0048046	GO:0048364	GO:0048573
comp70317_c0_seq1	GO:0004373	GO:0009011	GO:0009501	GO:0009507	GO:0019252	GO:0033840
comp70570_c1_seq1	GO:0000166	GO:0005768	GO:0016020	GO:0016905	GO:0048571	GO:0080008	GO:1900088	GO:1900091
comp32740_c0_seq1	GO:0005634	GO:0006499	GO:0016021
comp92010_c0_seq1	GO:0000394	GO:0004579	GO:0005789	GO:0005794	GO:0006486	GO:0006499	GO:0009086	GO:0009507	GO:0016021	GO:0030244
comp65582_c0_seq1	GO:0005515	GO:0005737	GO:0006915	GO:0008168	GO:0032259
comp36147_c0_seq1	GO:0009536
comp147024_c0_seq1	GO:0005829	GO:0006457	GO:0008615	GO:0009408	GO:0009507	GO:0009644	GO:0016829	GO:0034976	GO:0042542	GO:0042823	GO:0046982
comp63090_c0_seq1	GO:0004842	GO:0005622	GO:0016567
comp63762_c1_seq1	GO:0005634	GO:0006355
comp65372_c0_seq1	GO:0004607	GO:0005634	GO:0005773	GO:0005783	GO:0006629	GO:0046027
comp70583_c1_seq1	GO:0005275	GO:0005886	GO:0006007	GO:0006865	GO:0010193	GO:0015171	GO:0016021	GO:0030244
comp62536_c1_seq1	GO:0004842	GO:0005634	GO:0005739	GO:0006511	GO:0007275	GO:0008270	GO:0016567	GO:0046872
comp70769_c0_seq1	GO:0005576	GO:0005774	GO:0005829	GO:0005886	GO:0006970	GO:0009506	GO:0009733	GO:0010181	GO:0045892	GO:0046686	GO:0050625	GO:0055114
comp167203_c0_seq1	GO:0003677	GO:0005634	GO:0006351	GO:0009611	GO:0009620	GO:0009695	GO:0009753	GO:0010200
comp89485_c0_seq1	GO:0004222	GO:0004463	GO:0005829	GO:0006260	GO:0006306	GO:0006508	GO:0008270	GO:0008283	GO:0009507	GO:0019370	GO:0051567
comp67719_c0_seq1	GO:0000287	GO:0004737	GO:0005829	GO:0008949	GO:0009407	GO:0009507	GO:0010583	GO:0016740	GO:0030976	GO:0046482
comp47297_c0_seq1	GO:0004221	GO:0006511	GO:0008233	GO:0008270	GO:0046872
comp70564_c0_seq2	GO:0005886	GO:0006857	GO:0010039	GO:0015198	GO:0034755	GO:0048316	GO:0051980
comp35636_c0_seq1	GO:0005829	GO:0006623	GO:0006888	GO:0042406
comp82331_c0_seq1	GO:0008299	GO:0009570	GO:0016023	GO:0050518
comp99223_c0_seq1	GO:0005634	GO:0005694	GO:0008270	GO:0018024	GO:0034968	GO:0040029	GO:0042393
comp69210_c0_seq1	GO:0004402	GO:0004871	GO:0005515	GO:0005783	GO:0005886	GO:0007186	GO:0009723	GO:0009817	GO:0009845	GO:0009867	GO:0009887	GO:0010154	GO:0016573	GO:0030968	GO:0048527	GO:0080008
comp57942_c0_seq1	GO:0006364	GO:0006399	GO:0008865	GO:0009220	GO:0009658	GO:0009662	GO:0016310	GO:0042644	GO:0042793	GO:0045036	GO:0045893
comp69140_c0_seq1	GO:0003951	GO:0005516	GO:0005524	GO:0006741	GO:0009507	GO:0016310	GO:0019674
comp67510_c0_seq1	GO:0009507	GO:0009579
comp68735_c0_seq1	GO:0001510	GO:0003924	GO:0005525	GO:0005730	GO:0005829	GO:0006184	GO:0009506	GO:0010077	GO:0042254	GO:0045892	GO:0048444
comp69978_c0_seq1	GO:0005215	GO:0005773	GO:0005886	GO:0006810	GO:0009507	GO:0009860	GO:0016021	GO:0048046
comp63470_c0_seq2	GO:0003677	GO:0003735	GO:0004190	GO:0005576	GO:0005840	GO:0006412	GO:0006508	GO:0010200	GO:0016023	GO:0050832
comp69447_c0_seq1	GO:0009507	GO:0015391	GO:0015931
comp63078_c1_seq2	GO:0008270	GO:0046872
comp70531_c0_seq2	GO:0000166	GO:0001510	GO:0003723	GO:0005730	GO:0005739	GO:0006333	GO:0006606	GO:0009507	GO:0051604
comp59118_c0_seq1	GO:0009507
comp66638_c2_seq1	GO:0004659	GO:0005739	GO:0018342	GO:0044699	GO:0050794	GO:1901700
comp111656_c0_seq1	GO:0003993	GO:0004722	GO:0005576	GO:0006569	GO:0009627	GO:0009684	GO:0031347	GO:0046872
comp34919_c0_seq1	GO:0003676	GO:0005524	GO:0005634	GO:0005773	GO:0006813	GO:0007062	GO:0008026	GO:0031048	GO:0035864	GO:0045132
comp64559_c0_seq1	GO:0000151	GO:0004842	GO:0005634	GO:0008270	GO:0016567
comp66209_c0_seq1	GO:0005739	GO:0005782	GO:0006457	GO:0009408	GO:0009644	GO:0042542
comp58134_c0_seq1	GO:0005509	GO:0008137	GO:0009536	GO:0015036	GO:0031314	GO:0050660	GO:0055114
comp69736_c0_seq3	GO:0000325	GO:0005774	GO:0005794	GO:0016021	GO:0055085
comp54358_c0_seq1	GO:0003677	GO:0005634	GO:0006355	GO:0008270	GO:0048580
comp123764_c0_seq1	GO:0005484	GO:0005634	GO:0005802	GO:0005829	GO:0005886	GO:0006886	GO:0006944	GO:0009504	GO:0009506	GO:0009737	GO:0016192
comp32824_c0_seq1	GO:0000139	GO:0004091	GO:0005576	GO:0005789	GO:0006508	GO:0008236	GO:0009062	GO:0009737	GO:0010296
comp70142_c0_seq3	GO:0043531
comp68294_c1_seq8	GO:0000023	GO:0004325	GO:0004674	GO:0004712	GO:0005515	GO:0005524	GO:0005634	GO:0006098	GO:0006397	GO:0006783	GO:0009507	GO:0016117	GO:0019243	GO:0019252	GO:0019288	GO:0019760	GO:0043085	GO:0045727	GO:0046777
[truncated: 617,687 more chars]
